# Supplementary material for: Breed, sex and anatomical location-specific gene expression profiling of the porcine skeletal muscles
Source: BMC Genet. 2013 Jun 15;14:53. doi: 10.1186/1471-2156-14-53 (PMC3703266; doi:10.1186/1471-2156-14-53)
Supplement: Additional file 2: Table S1 — Serum parameters of the study population. Datas are means ± SD. Total cholesterol (TC), triglycerides (TG), high density lipoprotein (HDL), low density lipoprotein (LDL), very-low density lipoprotein (VLDL), lactate dehydrogenase (LDH), apolipoprotein A-1 (Apo-A1), apolipoprotein B (Apo-B), adiponectin (Adipo), adiponectin receptor (AdipoR), C-peptide, cholecystokinin (CCK), gastrin receptor (GsaR), growth hormone (GH), highly sensitive C-reactive protein (hs-CRP), insulin, interleukin - 6 (IL-6), leptin (Lep), leptin receptor (LepR), orexin-B (OX-B), orexin receptor (OXR), plasminogen activator inhibitor-1 (PAI-1), tumor necrosis factor-α (TNF-α) and somatostatin (SS). [file 1471-2156-14-53-S2.xls]

## Sheet: Table S1
Table S1. Serum parameters of the study population
	All individuals	Landrace		Rongchang		Tibetan
	Mean(SD)	F-Mean(SD)	M-Mean(SD)	F-Mean(SD)	M-Mean(SD)	F-Mean(SD)	M-Mean(SD)
Number of individuals	18	3	3	3	3	3	3
Apo-A1(g·l-1)	0.12±0.02	0.13±0.01	0.15±0.01	0.1±0.02	0.11±0.02	0.1±0.01	0.11±0.01
Apo-B(g·l-1)	0.06±0.01	0.06±0.01	0.05±0	0.06±0	0.05±0.01	0.08±0	0.06±0.01
HDL(mM)	1.03±0.2	1.18±0.15	1.17±0.12	1.18±0.13	0.9±0.18	0.92±0.13	0.82±0.03
LDL(mM)	1.19±0.32	1.14±0.08	0.96±0.07	1.2±0.1	0.77±0.14	1.64±0.2	1.44±0.13
LDH(U·l-1)	559.41±175.62	429.89±74.83	414.89±19.66	559±69.01	415.11±39.28	699.67±33.79	837.89±110.36
TC(mM)	2.49±0.46	2.59±0.09	2.44±0.15	2.74±0.38	1.72±0.05	2.93±0.55	2.5±0.11
TG(mM)	0.43±0.1	0.47±0.07	0.49±0.07	0.5±0.03	0.29±0.04	0.49±0.06	0.33±0.04
VLDL(mM)	0.28±0.08	0.31±0.04	0.28±0.03	0.36±0.03	0.16±0.01	0.37±0.03	0.23±0.03
Adipo(μg·l-1)	79.4±12.91	87.12±10.35	88.31±10.48	62.21±7.57	70.79±4.26	85.87±11.5	82.12±6.81
AdipoR(nM)	12.31±1.05	13.1±0.58	12.31±0.63	11.56±1.47	12.11±1.9	12.2±0.22	12.56±0.73
CCK(ng·l-1)	414.36±48.26	443.05±66.05	412.84±38.62	438.31±44.95	397.34±12.37	410.67±7.69	383.92±69.57
C-peptide(ng·l-1)	185.16±28.91	180.2±7.61	216.88±11.92	170.77±10.32	150.25±3.24	184.8±27.89	208.06±37.91
GsaR(ng·l-1)	20.15±1.7	18.64±1.64	19.62±1.41	19.66±0.76	19.95±0.83	21.05±1.86	21.96±1.55
GH(μg·l-1)	19.68±2.33	21.09±0.92	20.66±2.03	19.74±2.53	19.67±3.54	18.53±1.8	18.37±2.77
hs-CRP(μg·l-1)	5.86±0.97	5.99±1.09	6.74±0.67	4.85±0.43	5.27±0.57	6.66±0.29	5.67±0.85
Insulin(mIU·l-1)	32.05±5.63	34.88±4.31	36.18±2.82	28.09±2.24	24.32±4.3	35.19±5.61	33.63±2.45
IL-6(ng·l-1)	504.93±84.57	479.6±77.22	444.92±17.54	586.33±91.91	508.52±121.39	483.34±91.91	526.89±44.78
Lep(ng·l-1)	801.8±132.26	673.74±114.34	803.18±103.67	785.9±156.01	967.63±32.21	776.88±107.02	803.48±94.61
LepR(μg·l-1)	42.33±6.79	35.22±3.82	48.6±3.96	42.32±3.26	47.4±3.57	36.13±2.15	44.3±9.04
OXR( ng·l-1)	9.01±1.08	7.91±0.79	7.78±0.22	9.75±0.9	9.21±0.51	9.46±0.24	9.87±1.2
OX-B( ng·l-1)	6.47±1.03	6.16±0.68	5.59±0.53	6.28±0.79	6.18±0.28	6.53±1.04	8.1±0.81
PAI-1( ng·l-1)	41.7±7.39	36.94±5.67	37.17±2.51	45.12±5.84	50.66±8.86	38.29±5.32	41.99±6.75
SS( ng·l-1)	99.91±7.02	93.24±4.91	96.15±6.03	98.76±4.81	100.08±2.61	104.67±5.78	106.59±8.65
TNF-α(μg·l-1)	42.17±6.83	37.94±2.72	36.52±5.29	47.74±6.41	50.7±2.47	41.46±3.76	38.63±5.71
