# Supplementary material for: Breed, sex and anatomical location-specific gene expression profiling of the porcine skeletal muscles
Source: BMC Genet. 2013 Jun 15;14:53. doi: 10.1186/1471-2156-14-53 (PMC3703266; doi:10.1186/1471-2156-14-53)
Supplement: Additional file 3: Table S2 — Complete gene list used analysis (annotated genes only). [file 1471-2156-14-53-S3.xls]

## Sheet: Table S2
ProbeID	Ensembl Gene ID (ENSSSCG)	Ensembl GeneSymbol	Length	Probe_seq	Ensembl Chromosome No.	Ensembl Genome location start 5'	Ensembl Genome location end 3'	Ensembl Chromosome strand	Ensembl GeneName
A_72_P000091	ENSSSCG00000015089	AMICA1	1705	CACAGAGATAAAAACCAACCCAAATGATTCCTGTGGCAAATTATCCAAAAATAAATGTGG	chr9	44392159	44392100	-	adhesion molecule, interacts with CXADR antigen 1
A_72_P000101	ENSSSCG00000008617	FAM49A	960	TAGACATTGAGAATGAAGTCAACAATGAGATGGCCAATCGAATGTCCCTCTTCTACGCGG	chr3	112304914	112304973	+	family with sequence similarity 49, member A
A_72_P000121	ENSSSCG00000012351	RRAGB	2109	CACTATCAGTGTAAAGAACAGCGTGATGCCCACAGGTTTGAGAAAATCAGCAACATTATT	chrX	47872794	47872735	-	Ras-related GTP binding B
A_72_P000171	ENSSSCG00000004120	SHPRH	4253	AGGTATTTCAGTGGAATCATCCTTCAGTGGTGAAATGTTAGAAGATTTGGGGTGGCTGCC	chr1	20526814	20526873	+	SNF2 histone linker PHD RING helicase
A_72_P000181	ENSSSCG00000009801	BCL7A	1094	TGAAAGAACTCTCTGCTGTGAAGCAAAACACTCGAATCTTGAAGTGACTGTCCTGGGGAA	chr14	30721165	30721106	-	B-cell CLL/lymphoma 7A
A_72_P000331	ENSSSCG00000004926	PDCD7	1951	ATATGGTTCTTCAGGAAAGGACCTCAGTGAACTGAGGTTATTACCACAGGCAGTAGCCTT	chr1	170190317	170190258	-	programmed cell death 7
A_72_P000356	ENSSSCG00000003654	MACF1	868	TCAAAAATTTGTTGGTTAGCGTCCAGTCTCGATGGGAGAAGGTTGTCCAGCGATCTATTG	chr6	65270971	65270912	-	microtubule-actin crosslinking factor 1
A_72_P000376	ENSSSCG00000001110	TRIM38	1834	AAACTTGGTCTGTTTTCTTCACTGTTATTTCCCTGTACCGATAAGAGTGCTGAACTTTTA	chr7	21882369	21882428	+	tripartite motif-containing 38
A_72_P000386	ENSSSCG00000005003	ENSSSCG00000005003	636	ATGGGTCATCCAGGACATCACCTTATGCAGAAACAATGTTAGTGCTTTGTATATAAAATA	chr1	187870901	187870841	-	40S ribosomal protein S29
A_72_P000506	ENSSSCG00000016986	ENSSSCG00000016986	803	CTGTTTCTGATTCCCTGTATTACCCTGATTCACTTTTCAGTGTCAAACAAAATCCCTTGC	chr16	48517661	48517720	+	/
A_72_P000521	ENSSSCG00000003741	ENSSSCG00000003741	1054	AAGCCCTTTCCTTGTAATTGGTGTATTAAAAGTTTCAGTCGGAGCTCAGACCTTAAAAAA	chr6	82820562	82820621	+	/
A_72_P000536	ENSSSCG00000016919	C5orf35	895	TTCTAGTGTTAGTTTTCACCTAAGTACACAGGAGCCTACTAAATTAAAACCCACTGTCTG	chr16	33572395	33572454	+	Uncharacterized protein C5orf35
A_72_P000771	ENSSSCG00000012029	BACH1	664	TCTGCAAGACAGTGCCAGTCAAACATGTGAATCCATGTGCTTAGAAAAGGATGCTGCTCT	chr13	137213151	137213210	+	BTB and CNC homology 1, basic leucine zipper transcription factor 1
A_72_P000916	ENSSSCG00000003875	TTC39A	581	TAAGAATTATTCCATGGAGTCAAGGACACATTTTCGAATCCAGGCAGCCACACTCCAAGC	chr6	114804261	114804202	-	tetratricopeptide repeat domain 39A
A_72_P001171	ENSSSCG00000011446	NEK4	669	TATTAAAAATAGCGACTGTAAATCCAAGCCTGTGGCTACAGTGGTTTCGGAAAAGGCCCG	chr13	29401940	29401999	+	NIMA (never in mitosis gene a)-related kinase 4
A_72_P001221	ENSSSCG00000009175	DAPP1	1509	AGAAAGCGTTTTGAGATAGCAGACATCTGAGACTGGGGGAGAAGTGTTTTTGCCTTTTTT	chr8	103289343	103289402	+	dual adaptor of phosphotyrosine and 3- phosphoinositides
A_72_P001236	ENSSSCG00000008445	SRBD1	777	AAGGCATATCGCTGGGACTCATGCCAACCGAGCCAAAAATATTATTGAATGGCGAGAGAA	chr3	88525211	88525270	+	S1 RNA binding domain 1
A_72_P001296	ENSSSCG00000005011	SDCCAG1	3533	CTTGTTATCAGAGGAGGAAGATGACGATGTTGATGGTGACATTAATACTGAGAAAAATGA	chr1	188068437	188068378	-	serologically defined colon cancer antigen 1
A_72_P001306	ENSSSCG00000004951	AAGAB	899	GTTAAATCACAAGTTAAGGCCCACCAAGCCATTTACTGGTCAGTCTTTGCAGTACCAGTC	chr1	172329306	172329365	+	alpha- and gamma-adaptin binding protein
A_72_P001371	ENSSSCG00000011243	GOLGA4	6870	AGTTGAAACTCTGAGTAAAGAGAAAACTTCTGCTCTTGAACAGGTAGATCATTTGTCCCA	chr13	18326946	18327005	+	golgi autoantigen, golgin subfamily a, 4
A_72_P001381	ENSSSCG00000008404	MTIF2	659	TCACTAGAAGCAGACTCACATTTAGATGAAGTTTGGATCAAAGAAGTGATAAAGAAGTCA	chr3	79910465	79910406	-	mitochondrial translational initiation factor 2
A_72_P001406	ENSSSCG00000003718	TAF4B	2785	TCTTGTGAAAATTGGTTGTGAAATATGGTTGCCAGAATAGCACCTGCCTACCATGTGTTT	chr6	76501755	76501819	+	TAF4b RNA polymerase II, TATA box binding protein (TBP)-associated factor, 105kDa
A_72_P001421	ENSSSCG00000000900	VEZT	674	TCAACAACAGGAAAATGGATACCTTCCAACACTTGGCTCCCTGGCAACCCCTAATATTTG	chr5	41569063	41569004	-	vezatin, adherens junctions transmembrane protein
A_72_P001426	ENSSSCG00000009229	ARHGAP24	824	TTCAGGAATTAACAAAATGAGTGTGCAGAACTTGGCCACTGTCTTTGGCCCTAATATCCT	chr8	114006710	114006651	-	Rho GTPase activating protein 24
A_72_P001716	ENSSSCG00000011074	ARHGAP21	921	CCCACCAGCTCAAACTAACCGGTATATTCCATTAATAGTTGACATATGTTGCAAATTAAT	/	/	/	/	Rho GTPase activating protein 21
A_72_P001891	ENSSSCG00000002404	SPTLC2	2021	CTTCACATCCTTCCTTTGCTACAGTTCACCGTTTAAAAAAGAGGTGACTCACTTTGCTTT	chr7	108724807	108724866	+	serine palmitoyltransferase, long chain base subunit 2
A_72_P001906	ENSSSCG00000017200	UNC13D	/	GGACAGTACCTGCCACCTAGAAACTTTCTTAGCAAAAATAAAGAAATGAACACCGAAAAA	chr12	3940241	3940300	+	unc-13 homolog D (C. elegans)
A_72_P002061	ENSSSCG00000000190	ENSSSCG00000000190	1922	CGCTTTGTTACAGACCCAAGTTATTCATTTCTCTGGGTTTGAATAAAGTATTCCCTGTCT	chr5	13787701	13787642	-	/
A_72_P002106	ENSSSCG00000000500	RAB3IP	1949	CTAAAGTACGAGATTCACTTGGACAGGAATTGGAGGAACTCACAGCTAGTCTGTTTGAGG	chr5	32878192	32878251	+	RAB3A interacting protein (rabin3)
A_72_P002151	ENSSSCG00000012056	CHAF1B	707	CGTCTCACCACCAGAAGGAACCCTTGGTCATGTTTTGGTGTATTTCCTTCTTAAAGTTTT	chr13	140502727	140502786	+	chromatin assembly factor 1, subunit B (p60)
A_72_P002161	ENSSSCG00000014023	RUFY1	2657	ATACAAAAGTTGAGCTGGAGACTTACAAGCAGACACGGCAAGGTCTGGACGAAATGTACA	chr2	68337658	68337599	-	RUN and FYVE domain containing 1
A_72_P002226	ENSSSCG00000017066	GEMIN5	717	TCCATGCAAGAACATTCCCGGCCTCCTCAAGGCAAGAAAAGTATTGAATTAGAGAAAAAA	/	/	/	/	gem (nuclear organelle) associated protein 5
A_72_P002311	ENSSSCG00000010451	IFIT2	3411	GAATCCTGACAACCAATATGTCAAAGTCCTCTTGGCTATGAAACTTCGAAAGATGAATGA	chr14	106102427	106102486	+	interferon-induced protein with tetratricopeptide repeats 2
A_72_P002476	ENSSSCG00000002245	C15orf29	2804	AACTCCAGTGATTCTAGTTCGTCACAGACAGAAAGCCCATCATCAAAATATAGTGGGTTT	chr7	88115096	88115155	+	Uncharacterized protein C15orf29
A_72_P002511	ENSSSCG00000013452	AMH	2941	AATGGGAGCAGTCCTTTTCTGTGGGTGGTGGGGACTCTAAGCAGCTATGAGCAGGCCTTC	chr2	47137938	47137879	-	anti-Mullerian hormone
A_72_P002526	ENSSSCG00000013490	PIP5K1C	718	GTATTTATTTTGGGTCTTTATTCTTTGCACAGAGATGGCAGCACACATGTGTTTTCTTAG	chr2	48179741	48179682	-	phosphatidylinositol-4-phosphate 5-kinase, type I, gamma
A_72_P002531	ENSSSCG00000017643	40425	1461	ATGAGGACTTCAAATTACAGGACCAAGCCCTAAAGGAAAGCATCCCATTTGCCGTCATTG	/	/	/	/	septin 4
A_72_P002667	ENSSSCG00000000843	TXNRD1	792	AAATATAAGCAGTCAATTTTTATCCAAAAGCAAGTGGTGGCTACCGCGTGCAAATAAGGC	chr5	75143059	75143000	-	thioredoxin reductase 1
A_72_P002681	ENSSSCG00000004516	MBD1	598	AGAAACGTACCGCATACAAAATCTGAAGTAGGCGGATTATAAATGATTAAGGAATGCCAA	chr1	102930024	102929967	-	methyl-CpG binding domain protein 1
A_72_P002761	ENSSSCG00000007517	NPEPL1	2233	TTTGGAGCAAGAGGAATCTCCCCTGGGCCCTTAGAATTCACTGGAGCTTGGATTAAATAT	chr17	61508008	61508067	+	aminopeptidase-like 1
A_72_P002811	ENSSSCG00000006179	STAU2	596	AACTTCCACCTCTTCCTGTGGTGAAAAGCCAAAACTATTTTTTAAAAAACGCCCTAAAAA	chr4	64455335	64455395	+	staufen, RNA binding protein, homolog 2 (Drosophila)
A_72_P002856	ENSSSCG00000007669	GNB2	1608	GCAGGAGGTGGAAACTTCAGGGGCTGGCTTTTTTAAAACTTGGTTTATTTTAATTTTTAT	chr3	6850587	6850528	-	guanine nucleotide binding protein (G protein), beta polypeptide 2
A_72_P002986	ENSSSCG00000010237	SLC25A16	1748	CCAAATGAAAAATGCTTGCTATACTTTTTGATGCCAAAAGTTATATCTTGGGAACGCTGC	chr14	74447388	74447330	-	solute carrier family 25 (mitochondrial carrier; Graves disease autoantigen), member 16
A_72_P003141	ENSSSCG00000004945	RPL4	755	GTCTAAAGGTCATCGGATTGAGGAAGTTCCTGAACTTCCTTTGGTGGTTGAAGATAAAGT	chr1	171646082	171646035	-	ribosomal protein L4
A_72_P003181	ENSSSCG00000006016	EIF3H	1226	AACTGCCCAAGGATCTCTCTCACTAAAGGCATACAGACTGACTCCTAAACTGATGGAAGT	chr4	21852273	21852332	+	eukaryotic translation initiation factor 3, subunit H
A_72_P003256	ENSSSCG00000000243	ENSSSCG00000000243	785	TTAATAGAGCAAAGAAATGAAGGTGACGCATTACAGTTTCATAGAAGGAAACATCTCCAA	chr8	59479760	59479701	-	Platelet factor 4 (PF-4)(C-X-C motif chemokine 4)
A_72_P003296	ENSSSCG00000001966	ENSSSCG00000001966	/	CTTAGAGGGAACAAGAAAGGCCAGAAATACATTCTCAAAGCATATAGAACAACTTAAACA	chr7	73327250	73327191	-	/
A_72_P003396	ENSSSCG00000017861	ASPA	942	GTGAAGATTCCTATGACATTATTTTTGACCTTCACAACACTACTTCTAACATGGGGTGCA	chr12	46911529	46911588	+	aspartoacylase (Canavan disease)
A_72_P003456	ENSSSCG00000003555	HMGN4	1412	TTTTGAGACTTCTTGGTTCCCAGGAAGGAGGGATTCCTTGATGTTGACACACATTAGCCA	chr6	57486598	57486657	+	high mobility group nucleosomal binding domain 4
A_72_P003616	ENSSSCG00000017986	NDEL1	874	AGTTGTGTTTAGGACATTGCAGATCTTCTAGAAGTTCTCCCCCAAATCAGGTCGACATGC	chr12	50699235	50699294	+	nudE nuclear distribution gene E homolog (A. nidulans)-like 1
A_72_P003896	ENSSSCG00000017198	ACOX1	2227	AATATCTATGTCAACTTCACCCCAACCTGCACCTTCGAGGGAGAAAACACTGTCATGATG	chr12	3880077	3880018	-	acyl-Coenzyme A oxidase 1, palmitoyl
A_72_P004021	ENSSSCG00000000194	TUBA1C	898	TCGATATTGAACGCCCAACCTACACTAATCTGAACCGCCTTATTAGCCAAATTGTGTCCT	chr5	13898378	13898319	-	tubulin, alpha 1c
A_72_P004046	ENSSSCG00000012007	HSPA13	3905	TTAAGACAAGCTGTGGAAATGGTCAAATTAAATCTGACTCTTCATCAGACTGCTCATATG	chr13	129059697	129059638	-	heat shock protein 70kDa family, member 13
A_72_P004136	ENSSSCG00000005724	SETX	2536	TGCCCCTGTTAAGTCATCGAGTTGGGGCTTTTAGAACGTCCTGAGATTTATACCACTTCT	chr1	287793708	287793655	-	senataxin
A_72_P004196	ENSSSCG00000001809	ENSSSCG00000001809	857	TGGAGCCGTTTGAGTCTTTCTGCTATGCTGTAATATTTTGAATAAACCTCAGTCAACAAC	chr7	58429991	58430050	+	40S ribosomal protein S17
A_72_P004249	ENSSSCG00000007053	ENSSSCG00000007053	852	AGTCAATCAAAGGGAAACTCGAAGAACAGAGACCAGAAAGAGTAAAACCTTTTATGACAG	chr17	14346387	14346329	-	/
A_72_P004351	ENSSSCG00000007918	ENSSSCG00000007918	593	AGTGATGGCATCTACATCATAAATCTGAAGAGAACCTGGGAGAAACTTCTGTTGGCGGCT	chr3	33064362	33064303	-	/
A_72_P004421	ENSSSCG00000007253	MAPRE1	786	AACATTGAATTGATTTGCCAGGAGAATGAGGGGGAAAACAACCCTGTATTGCAGCGGATT	chr17	38423422	38423481	+	microtubule-associated protein, RP/EB family, member 1
A_72_P004441	ENSSSCG00000000926	ENSSSCG00000000926	7656	TGAAAACCAGATTCTCTTGAAAGAGATTGAAAGTCTAGAGGAAGAGCGGCTTGAACTGAA	/	/	/	/	/
A_72_P004801	ENSSSCG00000007140	SMOX	672	TCTGTAGAATGGATTTGTATCTTTTGTAGAGCTAGACACCTGACTGGCTTCAGACCTGGC	chr17	33111171	33111112	-	spermine oxidase
A_72_P004821	ENSSSCG00000009328	USPL1	/	AATCACTTAATAACGTAATTTCTCCTGATTTGGAAGATTGTCACACTCCAAATAAGCCTC	chr11	6768829	6768888	+	ubiquitin specific peptidase like 1
A_72_P004891	ENSSSCG00000009961	SRRD	729	GAAATCACAGTTCTTAACACCCTTGGTGTGGTTGTTCTCAGTGAGAACGAAGAAGGAAAG	/	/	/	/	SRR1 domain containing
A_72_P004916	ENSSSCG00000011266	ENSSSCG00000011266	1097	CACTGAGTGGTCTTAAGTTCTTCCATGAACTCTTATTTTCTAAAAATAGAAGTGAGTTGG	chr13	19817476	19817535	+	40S ribosomal protein SA (Laminin receptor 1)(LamR)(37/67 kDa laminin receptor)(LRP/LR)(Laminin- binding protein precursor p40)(LBP/p40)(37 kDa laminin receptor precursor)(37LRP)(67 kDa laminin receptor)(67LR)
A_72_P004941	ENSSSCG00000012136	PIR	1075	GCAATGTATGTGAGCTATTTCCTGGCACAAGCAAATAAACCTAATTGTTGCTTCTTTAAA	chrX	11204066	11204007	-	pirin (iron-binding nuclear protein)
A_72_P004946	ENSSSCG00000015973	ATP5G3	536	ACTGGTGTCATGGAAGTGTACGTTATTTCCCAAAGTCATTTCATTAAAGATGAAAACGTT	chr15	76039671	76039613	-	ATP synthase, H+ transporting, mitochondrial F0 complex, subunit C3 (subunit 9)
A_72_P005006	ENSSSCG00000005389	TEX10	557	GCACCATGGCACCTCCTGTTTGAAATTGTTTATTCACATCTAATTTTGAAAAGAGACTGA	chr1	253710018	253709959	-	testis expressed 10
A_72_P005011	ENSSSCG00000016050	INPP1	1636	CATTCACCTGCCTCTTTTGAGGAGAATTTTTCCATGATATGTTCATAATGTTAAGGTCAA	chr15	89581804	89581863	+	inositol polyphosphate-1-phosphatase
A_72_P005131	ENSSSCG00000011322	CCR1	531	TGTTGGTGCTCTGAAATTGCAGGTTGGGATCACTTTCCCAAGACCAATAAATCATTTTAA	chr13	24638003	24637945	-	chemokine (C-C motif) receptor 1
A_72_P005151	ENSSSCG00000007721	GTF2I	712	AAATCTACAACCCAGGCAAATCGGATGAGTGTAGATGCTGTAGAGATTGAAACACTCAGA	chr3	9790324	9790383	+	general transcription factor IIi
A_72_P005156	ENSSSCG00000001578	ENSSSCG00000001578	611	CTCAGAGCAGCTTAGAGCTGTTTAAGGTCACCATGTCCAGGATTCTAAAGCTGAAAACAC	chr7	569820	569879	+	/
A_72_P005311	ENSSSCG00000015676	LYPD6	217	AGACTCCCCACAGCATTCATGTCAATATGGGATTAATGCCTAAATTTTGTAAATACTGTA	chr15	7492063	7492004	-	LY6/PLAUR domain containing 6
A_72_P005336	ENSSSCG00000015256	JAM3	839	TGTGCGTACAGACGTGGGTACTTCATCAACAATAAGCAGAACGGTGAAAGCTACAAGAAC	/	/	/	/	junctional adhesion molecule 3
A_72_P005501	ENSSSCG00000015356	TMEM195	841	TGTGTCTAATATGCTTAGTCAATTTATTTTGGCAGATTGAGGAGCATGCAGTAATTCTGT	chr9	79125500	79125441	-	transmembrane protein 195
A_72_P005511	ENSSSCG00000011340	SMARCC1	884	CATCATGGTTTGATTATAACTGTATTCATGTGAATGAAAGGCGTGCTCTTCCTGAGTTTT	/	/	/	/	SWI/SNF related, matrix associated, actin dependent regulator of chromatin, subfamily c, member 1
A_72_P005581	ENSSSCG00000005366	NCBP1	894	CCCCTAAAAAGCAGATATTCCCTAATGACAATAATGTGATGATGACCATAGGATGTATTA	chr1	251037399	251037458	+	nuclear cap binding protein subunit 1, 80kDa
A_72_P005596	ENSSSCG00000003700	ESCO1	899	CTACAACAGTTAACAGAGGTTTCAACAAGGTCTCTGCGTAGTAGAGAAATTCATGGTCAA	chr6	72768744	72768685	-	establishment of cohesion 1 homolog 1 (S. cerevisiae)
A_72_P005651	ENSSSCG00000008682	WHSC1	775	TAATAGATGGTGGCCGGCAGAAGTTTGCCATCCCAAAAATGTTCCCCCAAATATTCAGAA	chr8	345490	345431	-	Wolf-Hirschhorn syndrome candidate 1
A_72_P005736	ENSSSCG00000011820	HRASLS	683	TCATTATTGTTCCAAATTCCACTGATGGATGGCAGGCTCTTTAATAAATTGCTTACTGGG	chr13	98474157	98474216	+	HRAS-like suppressor
A_72_P006016	ENSSSCG00000007366	MYBL2	2723	GGCCAGCATTTCCTTCAACCTGTTGGTACATTTATTTTCTTGAAAGAATAAAATTGCCTT	chr17	48077010	48077069	+	v-myb myeloblastosis viral oncogene homolog (avian)- like 2
A_72_P006031	ENSSSCG00000011467	FAM116A	4361	TCAGCAGGGAGACACACATATATCTGTTATTTTACCTACTGTTCATGAGGTGGATCTTTT	chr13	33102076	33102027	-	family with sequence similarity 116, member A
A_72_P006061	ENSSSCG00000015616	HSD11B1	1348	CTATTCTGGGGATCTTCTTGGCCTACTACTACTATTCCGCAAATGAGGAATTCAGACCAG	chr9	125666634	125666575	-	hydroxysteroid (11-beta) dehydrogenase 1
A_72_P006156	ENSSSCG00000017246	C17orf80	631	CGCAAAATTGTATGGGGGCAGGGAGAGGGAGCGAAAGGAATAAACTATTGGAATTTAACA	chr12	5822189	5822130	-	Uncharacterized protein C17orf80 (Human lung cancer oncogene 8 protein)(HLC-8)(Cell migration-inducing gene 3 protein)
A_72_P006236	ENSSSCG00000015772	AGA	1307	CTGGTGTAATGTGCCTCATGTATCCTAGAGTCTTTGTGTAAAATAAGCACAGAAAAATAA	chr15	36757254	36757195	-	aspartylglucosaminidase
A_72_P006281	ENSSSCG00000012583	ACSL4	4906	GGAGATGCCACTACCCCCTGATTTTTCATCACAAAATATACATGTTTATGTAAACAGATC	chrX	88860265	88860206	-	acyl-CoA synthetase long-chain family member 4
A_72_P006361	ENSSSCG00000008114	ZNF514	753	ACCCTACAAATGTAATGAATGTGGAAGAGCCTTTGCTCACACTGCATCCCTTATTAAACA	chr3	41278033	41277974	-	zinc finger protein 514
A_72_P006396	ENSSSCG00000016214	STK16	1633	CCAAATCTGGGTGCAGGAGAATGTATCAATAGAAGAATAAAGTAAAAGCAGCCTGCGAAA	chr15	114284604	114284663	+	serine/threonine kinase 16
A_72_P006401	ENSSSCG00000014114	PAPD4	1603	CTCGTACATCAAGCTCCATATAATGTTCCTCCTTACCTCTCAAAGAACGAATCAAATCTT	chr2	77527088	77527147	+	PAP associated domain containing 4
A_72_P006556	ENSSSCG00000012621	UBE2A	1818	TGTCACCTTTTGTGCATTTATCACTCTTCTAAACCTAACTTTGCACAAGTAACCCATGTA	chrX	96618520	96618461	-	ubiquitin-conjugating enzyme E2A (RAD6 homolog)
A_72_P006826	ENSSSCG00000008303	CCT7	1917	AAGGAAGGGCTAGTATTTGACCCTCTGTTCTCACTGAAGGTTATTTAAATAAAACTTAAG	chr3	63888065	63888006	-	chaperonin containing TCP1, subunit 7 (eta)
A_72_P006856	ENSSSCG00000012884	SAPS3	1695	GGCTCAGACGGCTGTAAGAATAGTTTTATAAAAGTGAAGACACAGATCTATTGTATTTGA	chr2	2697676	2697617	-	SAPS domain family, member 3
A_72_P006916	ENSSSCG00000016075	SF3B1	4942	GCTCACAAAAAAGCTATTCGTAGAGCCACAGTCAACACATTTGGCTATATTGCAAAGGCC	chr15	94820518	94820459	-	splicing factor 3b, subunit 1, 155kDa
A_72_P006926	ENSSSCG00000010457	KIF20B	5631	TAGAGATTCAGTTTACACCTTTACAGCCAAACAAAATGGCCGTGAAACACCCGGGTTGTA	chr14	106486207	106486266	+	kinesin family member 20B
A_72_P006931	ENSSSCG00000006285	C1orf156	430	GATTACAGGTGTTTATGAAGGAGGTTTTAAAAAATCTGGGAGTGTACCCTTTGACCTCCC	chr4	84308500	84308556	+	UPF0558 protein C1orf156 (Arsenic-transactivated protein 2)(AsTP2)
A_72_P007126	ENSSSCG00000016981	CPEB4	666	TAAATCCTGGATGGACGATAACTTGAACAGGGCTGACAACTTTTTCCTTTTCCGGATCGC	chr16	47721693	47721753	+	cytoplasmic polyadenylation element binding protein 4
A_72_P007186	ENSSSCG00000002843	LONP2	2850	AATCACAGTAACAAATCTCACTCGGGTGGTGGCTAGTGTTTATTACAGAAATGTTAATTT	chr6	24733065	24733006	-	lon peptidase 2, peroxisomal
A_72_P007306	ENSSSCG00000001779	ZFAND6	1578	TGTACACCGTTACTCAGATGTACACAATTGCTCTTACAATTACAAAGCTGATGCTGCTAA	chr7	55039045	55039104	+	zinc finger, AN1-type domain 6
A_72_P007406	ENSSSCG00000012887	SUV420H1	827	GTTTGGTTCTTGATCCCTACTTAGGTTTCCAAACACACAAAATGAATACTAGCGCTTTTC	/	/	/	/	suppressor of variegation 4-20 homolog 1 (Drosophila)
A_72_P007416	ENSSSCG00000006841	CLCC1	1965	CAACCCTATTTGGTTGGTCCCACCAACAAAGGCACTAGCAGTGACATTCACCAATTTTGT	/	/	/	/	chloride channel CLIC-like 1
A_72_P007421	ENSSSCG00000004216	ECHDC1	1942	TTGGGGTGGACCTGCCAATTTTAGAGGCTGTTGCTAGGAGAGGAAAGTTTTAAGAAATAG	chr1	37515562	37515619	+	enoyl Coenzyme A hydratase domain containing 1
A_72_P007506	ENSSSCG00000003870	NRD1	734	GAAGATGAGTTTGATGATGATGATGATGATGAACATGATGATGATGATGATCTGGATACT	chr6	114139888	114139947	+	nardilysin (N-arginine dibasic convertase)
A_72_P007526	ENSSSCG00000000357	METTL7B	1014	AGCCCTATTTCTTTCCTGACCACAGGGAGAACACCATTAAACCCTGTTGTATACTAAAAA	chr5	20033250	20033309	+	methyltransferase like 7B
A_72_P007576	ENSSSCG00000002521	C14orf73	2511	CCTTCCAGCACCACCCTCGTCTGAAAGTGAAGAAAAGAGTATTTATTTTTAAAATAAACA	chr7	130698192	130698133	-	SEC6-like protein C14orf73
A_72_P007656	ENSSSCG00000002138	OSGEP	1336	TGAGGATCTATGCTTCTCCTTGCAGGAAACTGTGTTTGCAATGCTGGTAGAGATCACAGA	/	/	/	/	O-sialoglycoprotein endopeptidase
A_72_P007726	ENSSSCG00000012559	ENSSSCG00000012559	1978	CGACACCTTATCCTGATGTTATGTCTCCAGGATTTGGATTTTGATTTTTCAAATGTAGCT	chrX	86100498	86100557	+	TSC22 domain family protein 3 (Glucocorticoid- induced leucine zipper protein)(Delta sleep-inducing peptide immunoreactor)(DSIP-immunoreactive peptide)(DIP protein)
A_72_P007741	ENSSSCG00000009805	HPD	2947	AAGCAAGATAAGATTGTGTTTGTCTTCTCCTCTGCCCTCAACCCCTGGAACAAAGAGATG	/	/	/	/	4-hydroxyphenylpyruvate dioxygenase
A_72_P007811	ENSSSCG00000009379	NEK3	369	ACCTCTTTGAGCCTGAAATTCCTCAACTACAAAACGAGGCTAAGAATGCCTGCGTCATAG	chr11	15817373	15817432	+	NIMA (never in mitosis gene a)-related kinase 3
A_72_P007826	ENSSSCG00000011856	RPL35A	688	TTGGACACAGAATCCGTGTGATGCTGTACCCTTCAAGAATTTAAACTTACTGAAAATTAA	chr9	20001924	20001983	+	ribosomal protein L35a
A_72_P007856	ENSSSCG00000008181	ENSSSCG00000008181	1555	TTTAATGGAACCACCATTTCAGAGCCAGAAGAAATTTGGAACAAACTTCACAAAGCTGGA	chr3	50599506	50599565	+	/
A_72_P007896	ENSSSCG00000010866	ENSSSCG00000010866	1905	TCAAATCTTAGCTGATTTGTGATTTTAGTGCTTATGAGAGGAAACTAGTATTTGGCTGAC	chr10	15052776	15052717	-	/
A_72_P008021	ENSSSCG00000003683	ENSSSCG00000003683	850	GTGTGCAAGCAGGCCTTTAATTTATATTCAGCTGTAAATATGTCACTGGAGAAATAAAGT	chr6	67495818	67495759	-	NDUFV2
A_72_P008051	ENSSSCG00000017629	DYNLL2	702	GCTGTGCTACTGCATGGACTGTATACTCGATTTCATGTGTATGTCGCAGTAAACAAAACC	chr12	32223584	32223525	-	dynein, light chain, LC8-type 2
A_72_P008056	ENSSSCG00000001954	FAM177A2	669	TATGGAAAGCAAACAAAATCCAGTCCCTGTCCCTCTGTAGAATGAAATGACTATCAAACT	chr7	70582654	70582595	-	family with sequence similarity 177, member A2
A_72_P008221	ENSSSCG00000017818	SERPINF1	1520	AAACCTATCAAACTTACTCAAGTGGAACATCGCATTGGCTTTGAGTGGAACGAGGATGGG	chr12	45405679	45405620	-	serpin peptidase inhibitor, clade F (alpha-2 antiplasmin, pigment epithelium derived factor), member 1
A_72_P008231	ENSSSCG00000017593	UTP18	2038	TTAACCCACTGAGCAGTGAGGGATCTCCAACAAATGTTTTAATAAACCCATAACTTCTGT	chr12	25209010	25209069	+	UTP18, small subunit (SSU) processome component, homolog (yeast)
A_72_P008311	ENSSSCG00000009774	C12orf65	1365	TGCAAGAGAAAGTGGATGTTTTCTACAATGGTGAAAACAGTCCTGTTTACAAAGAAAACG	chr14	29584045	29584104	+	Uncharacterized protein C12orf65
A_72_P008431	ENSSSCG00000001932	HNRNPAB	1921	GGAACCTGTGAAGAAAGTTTTGGAGAAGAAGTTTCACACCATCAGTGGAAGCAAGTGTGA	chr7	66474646	66474587	-	heterogeneous nuclear ribonucleoprotein A/B
A_72_P008436	ENSSSCG00000017366	HDAC5	762	CCCCCGTCCCTCTGGGCTTCATCATTGTGATTTTGTTTATTTTTTCTATTAAAAAGAAAA	chr12	17042353	17042294	-	histone deacetylase 5
A_72_P008491	ENSSSCG00000012885	ENSSSCG00000012885	523	GCCGGGCGGGGAAGACTTTGTACAGTGCAGAAAATATTTATAAACCTAATTTTCTAAAAA	chr2	2885932	2885875	-	Low-density lipoprotein receptor-related protein 5 Precursor
A_72_P008661	ENSSSCG00000012146	CTPS2	2538	GAAGCTCAACGCCCATCGAAATGGCTGTGAAGGAAAAGATTTCCATGTTTTGTCACGTGA	chrX	12633663	12633604	-	CTP synthase II
A_72_P009091	ENSSSCG00000015867	PRPF40A	3885	TTAGCAAAGTTGAGTGAAAAGAAGCAGGCCTTTAATGCTTATAAAGTCCAGACAGAAAAA	chr15	56455787	56455728	-	PRP40 pre-mRNA processing factor 40 homolog A (S. cerevisiae)
A_72_P009101	ENSSSCG00000010288	DNAJB12	3331	AGCGTATGCAATACTCATCAACCCAGAGAAAAGGAAGCAGTATGACCAGTTCGGTGATGA	chr14	78402308	78402249	-	DnaJ (Hsp40) homolog, subfamily B, member 12
A_72_P009636	ENSSSCG00000014941	ENSSSCG00000014941	/	TCCCCCCACTCTTTAGTTTCCGCTGCAGTCTCCATTCTGTGTATTGATGGAATAATAAAA	chr9	26062799	26062740	-	Translation elongation factor eEF-1 alpha chain Fragment
A_72_P009658	ENSSSCG00000015564	TSEN15	299	TGCCAATGTCTTTTACTCTGGCCATAGTGGAGTCTGATTCCACCATAGTTTATTACAAAC	chr9	117692647	117692706	+	tRNA splicing endonuclease 15 homolog (S. cerevisiae)
A_72_P009661	ENSSSCG00000011281	ENSSSCG00000011281	233	GATGTGCGAGTTATTGACTGTGGGGTGCTTGCCACGAAATCAACAAAAGACGTTTTTGAG	/	/	/	/	NK-tumor recognition protein (Natural-killer cells cyclophilin-related protein)(NK-TR protein)
A_72_P009786	ENSSSCG00000016718	NPY	685	TTGCTCTCCGGTCTTTGCCTATTTTTCAACCCCCGTTTTATCCTGTAAGACTCAAGTCTG	chr18	46830135	46830076	-	neuropeptide Y
A_72_P009851	ENSSSCG00000010251	SUPV3L1	2773	GGAACTTACTCAAAAGGGACAAGAAGAAAGAAGAAGGATCCTGATTCAGATTAGTTTTAT	chr14	75421192	75421251	+	suppressor of var1, 3-like 1 (S. cerevisiae)
A_72_P009891	ENSSSCG00000005045	ENSSSCG00000005045	1687	CTCACTCACACACTACACAGACCGCTTCCTTATAGCTGGACTTTTATCTTTAAGAAAAAA	chr1	191959133	191959074	-	Bone morphogenetic protein 4
A_72_P009991	ENSSSCG00000005441	IKBKAP	4805	CTCTGCACCGCACACCTCAGCAGATACCAACTCTATTTTATTTTGTATATAATTTTAATC	chr1	262734299	262734358	+	inhibitor of kappa light polypeptide gene enhancer in B-cells, kinase complex-associated protein
A_72_P010001	ENSSSCG00000007043	GPCPD1-203	628	TGTGGTATATCATGATCTCACCTGTTGTTTGACTATGAAAAAGAAATTTGATGCTGATCC	/	/	/	/	Putative glycerophosphodiester phosphodiesterase 5 (EC 3.1.-.-)
A_72_P010016	ENSSSCG00000014028	CLK4	1562	CCACATCAGGCAAATGGCATATCAGATCTGTCAGTCAATAAATTTTCTGCATCATAATAA	/	/	/	/	CDC-like kinase 4
A_72_P010081	ENSSSCG00000009462	KLF5	1374	AAAGTCTTCTCATTTAAAAGCTCACCTGAGGACTCATACTGGCGAGAAGCCCTACAAGTG	chr8	42200637	42200696	+	Kruppel-like factor 5 (intestinal)
A_72_P010246	ENSSSCG00000010312	PLAU	2375	AGATCCCTCTGACTACCTCTATCCAGAGCAGCTGAAAATGACTGTTGTGAAGCTAGTTTC	/	/	/	/	plasminogen activator, urokinase
A_72_P010296	ENSSSCG00000014376	HARS2	808	TTTTGGTAAACAGCAAGAAGGGGCAATGACTGCTCTCTGTTTTGTTTGAGGACGGAGATG	chr2	129418346	129418405	+	histidyl-tRNA synthetase 2, mitochondrial (putative)
A_72_P010326	ENSSSCG00000012077	ENSSSCG00000012077	2545	GGATGGATGCACATAGAAGCCTATTTCTTTTATTTGTAATAAACTTGGTTCTACCAGCAA	chr13	144424083	144424142	+	Interferon-induced GTP-binding protein Mx1 (Myxovirus resistance protein 1)
A_72_P010351	ENSSSCG00000008787	KLHL5	/	GATTGGTGCTCTCCTCTGTCTCAGATTATTTTGCTGCCATGTTTACTAATGATGTCCGGG	chr8	25961021	25961080	+	kelch-like 5 (Drosophila)
A_72_P010416	ENSSSCG00000009105	ENSSSCG00000009105	/	TGGACTGCCAACAATACAAACAAAGTTGGGGAAGAACACACTGGTGCCAAGAAGTCCTTT	chr8	89602498	89602557	+	/
A_72_P010656	ENSSSCG00000011421	ARMET	942	AATTTATTTTTTAGGTGGGCTCCTGACAAAGTCAGGTGTGAAGCCTGGAGGAGCTTTCCT	chr13	28523492	28523433	-	mesencephalic astrocyte-derived neurotrophic factor
A_72_P010681	ENSSSCG00000009335	B3GALTL	752	GAATCACAGCCTTGACGGCGTAGCGTGGTTAGTCATTGTGGATGATGACACATTAATAAG	chr11	7342211	7342270	+	beta 1,3-galactosyltransferase-like
A_72_P010706	ENSSSCG00000002963	EIF3K	1039	AGCATCATGGCCTCCTCCCAATAACCTCGCAGGCATTCAATAAAGACTTGTTGACTTCTT	chr6	32691530	32691471	-	eukaryotic translation initiation factor 3, subunit K
A_72_P010786	ENSSSCG00000016394	ENSSSCG00000016394	837	CAGGAAACTATTACAGGTTTACGTGTCTGGCGTACAAACCCTGGCTCAGTTTTTGACTAT	/	/	/	/	/
A_72_P010806	ENSSSCG00000010566	FBXW4	2582	CTCAGGCTAGCTGTTGAGACATGCTACAATATTCATTTTCGTAAAAATAAAGCTTAACTG	chr14	117501914	117501855	-	F-box and WD repeat domain containing 4
A_72_P010816	ENSSSCG00000009039	MMAA	792	CAGCAGACTTGTTGTTGAAAGCTTTCAAAAGCAGAGACTAATGAAATGCATCCTGTACAA	chr8	71501249	71501190	-	methylmalonic aciduria (cobalamin deficiency) cblA type
A_72_P010831	ENSSSCG00000003263	PRPF31	1829	ACTGGGAAAGGAGATACTCTGGGGGGAAAGTGCGATTAAAAGCACATCATCAGGAAAAAA	chr6	40560177	40560236	+	PRP31 pre-mRNA processing factor 31 homolog (S. cerevisiae)
A_72_P010971	ENSSSCG00000011411	TMEM115	1273	AAAGACTATGTTCACGTCAAGATTTCTGATTCTTTCTGCTGTGGCCATGGCTGCTTCTGG	chr13	27498463	27498404	-	transmembrane protein 115
A_72_P010991	ENSSSCG00000014915	EED	1571	AATGTAGTGATGTTTACATTGTTTACACTCTTTGTACTGTCTCCTGCTCAGATTCTACTG	chr9	20412476	20412417	-	embryonic ectoderm development
A_72_P011066	ENSSSCG00000017339	NMT1	1832	CTGCTGAAACTAGCTCGTGATTGGCATATTATGGAGTTAACGGGTGAATAATAAAAGGAT	chr12	16172966	16172907	-	N-myristoyltransferase 1
A_72_P011091	ENSSSCG00000004071	CNKSR3	782	CATTCAGGTTAATCAGCAAACTGTGGTGGGCTGGCAGCTCAAAAACCTAGTGAGAAAGTT	/	/	/	/	CNKSR family member 3
A_72_P011101	ENSSSCG00000010739	ENSSSCG00000010739	4157	AATAGGAAGATTTAAGTCCTACGAGATGGGGAGACCACTGCGAGCATAGGATTGAAGACA	chr14	141204493	141204434	-	/
A_72_P011136	ENSSSCG00000010759	GLRX3	1252	GCGGATGCGACGTGTTTTCCACCCAAATGAGAACACAATAAACATCTTCAAGTTCAATTG	chr14	146369456	146369515	+	glutaredoxin 3
A_72_P011156	ENSSSCG00000002885	USF2	1714	TGCTCCCCTTTGGGTGTGTGAGTGTGTTTTAATTTTCTTTATGGAAAAATGGACAAAAAA	chr6	30037803	30037862	+	upstream transcription factor 2, c-fos interacting
A_72_P011191	ENSSSCG00000000519	GLIPR1	885	CGTAATAGATACCTATCTCTTTTTCTCATTGTTAGTCCACCAATCCTATTACTGAGTGTT	chr5	38832339	38832398	+	GLI pathogenesis-related 1
A_72_P011206	ENSSSCG00000009069	C4orf33	802	TACTTCAAGCCTTTCAGTTTTAATGTACTGCTTGGAGAAGAGTGGAAACAACCAGAATCG	chr8	82431395	82431336	-	UPF0462 protein C4orf33
A_72_P011236	ENSSSCG00000008397	EFEMP1	895	CAGCCATCATAACATTGAACAGCACGCAAGTTCAAGAATGAGTTTTTTAACTGCTTTGTA	chr3	79312716	79312775	+	EGF-containing fibulin-like extracellular matrix protein 1
A_72_P011331	ENSSSCG00000009363	UFM1	1089	CCAGCGGTGTTTTATAACTGGAGGATGCTTCTGATAATTCTTTCTGACAGTATTTGGAAA	chr11	13452874	13452933	+	ubiquitin-fold modifier 1
A_72_P011346	ENSSSCG00000009096	EXOSC9	889	AATATTATTGATGCTGCCAGCATTGCTGCAATTGTAGCCTTATGTCACTTCCGAAGGCCT	chr8	87864434	87864377	-	exosome component 9
A_72_P011366	ENSSSCG00000000899	METAP2	1989	GCACCTATACCCTCTGGTATTGCTTTTTAACCTTCCTGGAATCCATTTTCTAAAAAATAA	chr5	82956401	82956342	-	methionyl aminopeptidase 2
A_72_P011401	ENSSSCG00000017621	ENSSSCG00000017621	856	AAATGTTTCTCGATCTCTAAGGCATCACGTTTGCCGTCTTTCGGGTCCCATTTCTAGGTT	chr12	31698291	31698232	-	/
A_72_P011466	ENSSSCG00000013181	SERPING1	1721	ATGGAGAAATTGGAATTCTTTGACTTTACCTACGACCTCAACCTGTGTGGGCTGACAGAG	/	/	/	/	serpin peptidase inhibitor, clade G (C1 inhibitor), member 1
A_72_P011496	ENSSSCG00000005996	MRPL13	847	TTTGTGGGGAAGGGTCAGGAAAAGAGATTCCTTCAATAGGAAATTGCAATAAAATACATT	chr4	18322658	18322717	+	mitochondrial ribosomal protein L13
A_72_P011521	ENSSSCG00000010296	DNAJC9	1480	CTTGACATATCTGGGAGAAACGGGTTATTCACATTACTTCAAGCATCTTTGTAAGACTTA	chr14	79326489	79326430	-	DnaJ (Hsp40) homolog, subfamily C, member 9
A_72_P011656	ENSSSCG00000000904	ENSSSCG00000000904	842	ATTTTATGTATTCAAAGCCGACGGTGCGCACTCCGCTCACAAGTGGATAGAAGCATTTCA	/	/	/	/	/
A_72_P012311	ENSSSCG00000017373	C17orf105	687	CTCAAGACACACCTAAGTGGCTGAATGCTCAATCTAGGATGCTTATAATAAAGCTTGGAA	chr12	17242276	17242217	-	LOC284067 protein
A_72_P012491	ENSSSCG00000003916	CCDC163P	389	CTTGTCGCTGCCTGTCTGTCCCAACCCACCAACTCCAATAAATGGTTTTATTGTAAAAAA	chr6	118793977	118794037	+	coiled-coil domain containing 163, pseudogene
A_72_P012616	ENSSSCG00000003788	PTGER3	897	GACTGCTAAACTCTTTTTCCTCCCAGTCCTCCTGTATGTATATGAAATGTTTCACCTTCT	chr6	99760895	99760954	+	prostaglandin E receptor 3 (subtype EP3)
A_72_P012716	ENSSSCG00000009479	RBM26	3840	GCAGCCATCATCAGGAAGCTTAAAGGTAGAATTTTTTCAGCACCAAGATAAAGATATAAA	chr11	50416048	50415989	-	RNA binding motif protein 26
A_72_P012781	ENSSSCG00000016164	ENSSSCG00000016164	871	ACTTTGATATGAACTTAACCTATGAGAAGGAGGCTGAGCTGATGCAGTCTCATATGATGG	chr15	108616538	108616479	-	/
A_72_P013006	ENSSSCG00000005090	MNAT1	793	CAGGCTTTTTTAGATGATTTGGAGAGTTCTGATCTTCCTGTTGCTCTGCTTTTGGCTCAG	/	/	/	/	menage a trois homolog 1, cyclin H assembly factor (Xenopus laevis)
A_72_P013521	ENSSSCG00000000160	PRDM4	1308	AGAACCATCCTACCTGGCATTTTATCTTATTTAGCTGATAGACCACCTCCTCAGTATATC	/	/	/	/	PR domain containing 4
A_72_P013681	ENSSSCG00000004510	ACAA2	662	TTTGTACCAAGTAGGATGCATTGCTGAACTAAAATCCACTGTAGAAGGCCTTAAAAGGAA	chr1	102229610	102229551	-	acetyl-Coenzyme A acyltransferase 2
A_72_P013761	ENSSSCG00000012486	CSTF2	559	TCACCTTCTCTCAGAACAAAATCAGTCCATTCTGTTGTCTTAGTTTGTAAATTTTCTGTG	chrX	75805122	75805063	-	cleavage stimulation factor, 3' pre-RNA, subunit 2, 64kDa
A_72_P013781	ENSSSCG00000001460	ENSSSCG00000001460	2009	AGCAGCTTTTCTCCTCCCTCCTGCACCAGGACCTGGCTTTCTTCCAGGAGACTAAGACAG	chr7	29323451	29323392	-	Putative ABC-transporter Fragment
A_72_P013806	ENSSSCG00000016815	ENSSSCG00000016815	622	TGAAAAAGTGAATACTCCAACTACCACAGTCTATAGGTGTGGCCCCTTGATAGACCTCTG	/	/	/	/	/
A_72_P013841	ENSSSCG00000013381	RPS13	1150	CAGCCTCTGCCCTGGTTGCATAAACTTGTTGGTTGTATGCAAAACAATAAAATCATTGTT	chr2	39379774	39379833	+	ribosomal protein S13
A_72_P013866	ENSSSCG00000010388	C10orf128	1635	CAGTAAGAAAGAATTGAAGCCAGCAAATCTTCACTGCCTATCCTGTTCCCCATGTTGGAG	chr14	93592146	93592087	-	Putative uncharacterized protein C10orf128 Precursor
A_72_P013926	ENSSSCG00000007739	ENSSSCG00000007739	295	AGACTAAAGAGTTGGCTTAAAAGGGACCATCCATAAATCGAATGATCGGTACTGCTGCAA	chr3	15198468	15198527	+	Beta-glucuronidase Precursor (EC 3.2.1.31)
A_72_P013976	ENSSSCG00000003747	KIAA1328	/	AGGGGCCTATCTCACTAGCCTCCTGTGTTGCATCAAATATAGAAATCATTCTAGCAAAAA	chr6	84113962	84114021	+	KIAA1328
A_72_P014021	ENSSSCG00000004177	RPS12	560	GATGTCATCGAGGAGTACTTCAAATGCAAGAAATAATCAAATAAAAAGACTGGCTCCTAA	chr1	32410288	32410231	-	ribosomal protein S12
A_72_P014041	ENSSSCG00000007166	PTPRA	2967	GGCTTCTATTACCTATTAGGTGGAGATTTTATATGTAAATGTGTTAGCACTGATAGTCCT	chr17	34212124	34212065	-	protein tyrosine phosphatase, receptor type, A
A_72_P014216	ENSSSCG00000007709	TBL2	705	TAAAAGCACAAAGCTTCCATTGGTCACATTGGCATTGCCGACACAGGGAAAGTCATCATG	/	/	/	/	transducin (beta)-like 2
A_72_P014311	ENSSSCG00000001832	ACAN	7426	ACACGGATGGTGTCCGCTCCTTGTCGCTTTCTGTCATATAAGGAATTCCATTAAAGAAGG	chr7	59894753	59894812	+	aggrecan
A_72_P014516	ENSSSCG00000004348	C6orf168	1353	TAAAAGGTGAGCTGATCAATCTGGCCATGTACTGTGAGAGGATAAGGAGGAAATTCTGGC	chr1	69623080	69623029	-	Uncharacterized protein C6orf168
A_72_P014521	ENSSSCG00000017731	PSMD11	1525	CATCTGTATTCCAGCCGATAGGTGTGCCAGTTTTCATGTAATCTTTACTGGCCCAACTTG	chr12	40190081	40190022	-	proteasome (prosome, macropain) 26S subunit, non- ATPase, 11
A_72_P014556	ENSSSCG00000006166	NDUFB8	692	CTCCCTCAATCCTAGAGATTTAACCTTAGTGAAATCCCTAATAAAACATAGTGCTGTGCT	chr4	60694713	60694654	-	NADH dehydrogenase (ubiquinone) 1 beta subcomplex, 8, 19kDa
A_72_P014631	ENSSSCG00000012554	CLDN2	2805	TGCTTTTCCTGCCCACTGCAAGGAAATCGCTCCAACTACTACGATGCCTATCAGGCCCAG	chrX	85382119	85382178	+	claudin 2
A_72_P014646	ENSSSCG00000006892	DNTTIP2	2576	TAAAAACAAGTGTGTCTGCAAGAGGTCCACATCATGTATAGACACTTATGAGGAGAAAAA	chr4	127704262	127704319	+	deoxynucleotidyltransferase, terminal, interacting protein 2
A_72_P014681	ENSSSCG00000002290	PLEK2	1904	GCACTCTCTGAAATGCTGTCAGCAACTCCTAACTCCTTTGGAAATAATAAAAATTTGACA	chr7	99518970	99518911	-	pleckstrin 2
A_72_P014706	ENSSSCG00000013305	CAPRIN1	3038	TAGAACAAACAGAGCTTCAGCAGGAACAGCTTCAAACAGTGGTTGGCACTTACCATGGTT	/	/	/	/	cell cycle associated protein 1
A_72_P014771	ENSSSCG00000010734	OAT	2265	GTAGATGGGGCTATACGGTGAAGGGTATCCCAAAATACAAAGCAAAGATCATTTTTGCAG	chr14	140706079	140706138	+	ornithine aminotransferase (gyrate atrophy)
A_72_P014841	ENSSSCG00000000697	CHD4	1436	GCATGAACGAATATTTGAGCTCTTTCAAAGTGGCCCAGTATGTGGTGCGAGAGGAAGAAA	chr5	60090195	60090136	-	chromodomain helicase DNA binding protein 4
A_72_P014906	ENSSSCG00000009412	LCP1	3145	GCCCTCCGTGTATTTAACAAAAAGTGCTCTATTCTTTGCAAAAGACCCAGTCTCTTACAA	chr11	20603228	20603287	+	lymphocyte cytosolic protein 1 (L-plastin)
A_72_P014926	ENSSSCG00000009898	GCN1L1	4456	ATTTTTACTGAAGCAGCTGGATGATGAGGAGGTGTCAGAATTTGCCTTGGACGGTCTGAA	/	/	/	/	GCN1 general control of amino-acid synthesis 1-like 1 (yeast)
A_72_P015026	ENSSSCG00000013874	OCEL1	1580	ATTAAATACCTACTGTGTACAGCTGCATAAAACTCCTGATTTCACTCTTTGCCCCAAAAA	chr2	61687393	61687333	-	occludin/ELL domain containing 1
A_72_P015056	ENSSSCG00000007380	ENSSSCG00000007380	884	TGTTTGCCTTCGGAAAACCGCAAAGAGACAGCCAAAAGCAAATCCAAAGAAACCACAACC	chr17	49035688	49035747	+	/
A_72_P015096	ENSSSCG00000011557	CIDEC	1314	GAATTGCCAATCCACTAGGGTATGCTATTAAAGAGTTCATAATAAATTACTTATGCTGGC	chr13	55328429	55328374	-	cell death-inducing DFFA-like effector c
A_72_P015156	ENSSSCG00000011071	THNSL1	/	TAAACCTGTCTGCATCTGGAAGTGTGATTTCCCTTACTGGGTCCAATCCAATGCATGATG	chr10	48154489	48154430	-	threonine synthase-like 1 (S. cerevisiae)
A_72_P015276	ENSSSCG00000014873	ACER3	851	TACCTGAGATACAGGCCAAAAGTGAAGTTTCTCCTTCGAATCTGGCCAGTGATCTTGGTT	chr18	41016734	41016793	+	alkaline ceramidase 3
A_72_P015328	ENSSSCG00000011027	KIF5B	428	TTATGCAAGATAGACGAGAACAAGCAAGACAAGACTTGAAGGGTTTGGAAGAGACAGTGG	chr10	41037321	41037262	-	kinesin family member 5B
A_72_P015331	ENSSSCG00000013484	HMG20B	1895	GCAGCCCTTTGACCACCACTCAATCTGGACTTTTTAAATTAAAAAAGTGGAATTTGAATT	chr2	48132061	48132120	+	high-mobility group 20B
A_72_P015356	ENSSSCG00000005170	DENND4C	/	TAGATTCAGTCTGGAGACATTCAAGGTTTGTTCCAAATTATGATTTGCTGAACACTGAAA	chr1	212298010	212297951	-	DENN/MADD domain containing 4C
A_72_P015411	ENSSSCG00000000727	CCND2	1372	GCTCCCACCTAGATCATATTTGAAAGATCTTTTAGAAGTGAGAGATAAAGGTTCTGTAAA	chr5	61964604	61964545	-	cyclin D2
A_72_P015571	ENSSSCG00000006850	FAM102B	1840	GTTTTAAAACGCCTCCTTCTACATCAATGTCTATACCGATTGCTGGTGAATCTGAATCTC	/	/	/	/	family with sequence similarity 102, member B
A_72_P015761	ENSSSCG00000014154	LYSMD3	/	CACGTCCTTCATCTGTTCATTACCTTCCAGAACAACAGGAACTTCAGTCTGCTAATGATT	chr2	87220516	87220457	-	LysM, putative peptidoglycan-binding, domain containing 3
A_72_P015796	ENSSSCG00000015766	ENSSSCG00000015766	639	GGGGCCGTGGGGACTCACACTTGATTTTATTCCTTAACTTCAGAAAATAAAATATTTATA	chr15	35658972	35659031	+	/
A_72_P015856	ENSSSCG00000013064	ENSSSCG00000013064	382	CCTGCTTTTGCCCTTCAGGGAGAGTGGGGGTCATTAAAGGAAACTGAACATTGCAAAAAA	chr2	7523961	7524020	+	Elongation factor 1-gamma Fragment (EF-1-gamma)(eEF- 1B gamma)
A_72_P015896	ENSSSCG00000004052	FNDC1	/	AGAATGCCCTTCTTGACCTGAAGAACAAAATAATGGCTAATGGTGGGCTGCCCAGAAAAC	chr1	9160899	9160840	-	fibronectin type III domain containing 1
A_72_P015916	ENSSSCG00000001918	NPTN	2421	TTGTCAACACTTCTGGCCGCTTCATCATCATCAACAGGGAAAATTACACTGAGCTGAGCA	chr7	65277599	65277658	+	neuroplastin
A_72_P015991	ENSSSCG00000016874	PAIP1	1557	TCTTACATGGGATCTCGTCTCTGTAATTACCTGTCCCATCATCTGACAATTAGTCCACAG	chr16	25289684	25289625	-	poly(A) binding protein interacting protein 1
A_72_P016001	ENSSSCG00000006277	KIAA0146	1646	ACTCAAAAACAGCACATGAAGTACACATTTGGGACACGCCCCTTCCAAAAACAAGCATCA	chr4	82981186	82981127	-	KIAA0146
A_72_P016041	ENSSSCG00000017239	ENSSSCG00000017239	654	TGGTTGCCTCAAAATCCTGGGCTGTGATCCCAGTAGACAAATAAAGCCATCTCTCTCTTA	chr12	4939178	4939121	-	/
A_72_P016146	ENSSSCG00000013351	NAV2	2257	GACACTGAAAGATACTTCTCGGGAAAGGATCATCACCGTTGAAATAAAAGGGTGCAAAAA	chr2	36689550	36689491	-	neuron navigator 2
A_72_P016191	ENSSSCG00000014194	ENSSSCG00000014194	351	GACCTCTTAATAAAATGTGATGACTATGATGGAGAGCATGACTGTATGTTCTTGGATCTG	chr2	102853646	102853587	-	E3 ubiquitin-protein ligase Praja2 (Praja-2)(EC 6.3.2.-)(RING finger protein 131)
A_72_P016216	ENSSSCG00000011361	SLC26A6	2279	TTCCATCAATGTAAACACTGGTATCACAAACATCGAGAGCAACGATGTGGAGGGCTCCAA	chr13	26254456	26254515	+	solute carrier family 26, member 6
A_72_P016231	ENSSSCG00000008513	BIRC6	571	ATTCAGAAGACTGCTGAGATTGTTTACGCAGCCACTACCAGTTTGCGGCAAGCAAATCAA	chr3	100655761	100655702	-	baculoviral IAP repeat-containing 6
A_72_P016261	ENSSSCG00000001814	IQGAP1	603	AAGATACATCAAAACCTGCTTGGATAATTTAGCCAGCAAGGGCAAGGTCTCCAAAAAGCC	/	/	/	/	IQ motif containing GTPase activating protein 1
A_72_P016301	ENSSSCG00000007748	PSPH	1412	AATTCTACTTTAACGGTGAATATGCAGGTTTTGATGAGACGCAGCCAACCGCTGAATCCG	/	/	/	/	phosphoserine phosphatase
A_72_P016441	ENSSSCG00000009193	SMARCAD1	907	ACACCCCCAGGTCCTCACAAGTACTTCTGTTAAAACAAATTTGTTTGGTTAGGCACTAAG	chr8	107465992	107465933	-	SWI/SNF-related, matrix-associated actin-dependent regulator of chromatin, subfamily a, containing DEAD/H box 1
A_72_P016486	ENSSSCG00000000458	MON2	/	TTCAGCCTTTTCTAATGGGTTGTGGAACCAAGGAACCGAAGATCACTCAGCTATGTTTGG	chr5	26542355	26542296	-	MON2 homolog (S. cerevisiae)
A_72_P016631	ENSSSCG00000015024	C11orf1	975	TGACATGTCCAAGTTTTTCCAGTATGGGTGGAGATGCACCACTAATGAGGACACCTATTC	chr9	38485531	38485590	+	UPF0686 protein C11orf1
A_72_P016646	ENSSSCG00000011511	FRMD4B	534	TCTACCTGGACATGAGCAGTTTAGACAGTATTTTGAAATTACTTGAAAAGCTGGATTTTC	chr13	42482506	42482447	-	FERM domain containing 4B
A_72_P016666	ENSSSCG00000005267	ANXA1	1574	GAACTGATGAAGACACTCTGAATGAAATTTTGGCATCAAGAACTAACAGAGAAATCAGAG	chr1	236960225	236960284	+	annexin A1
A_72_P016721	ENSSSCG00000010476	MYOF	4212	CATCCGGGAAATACTGTGGGAAAACCCAAACCATCTTTCTGAAGTATCCGCAGGAAAAAA	/	/	/	/	myoferlin
A_72_P016756	ENSSSCG00000005190	NFIB	2567	AGATTTATTCAATTTTGGCCCTTAACCCAGCCTTTTTCAGTGTGTAACCCAGTTTTGAAT	chr1	217746759	217746818	+	nuclear factor I/B
A_72_P016781	ENSSSCG00000005636	SLC25A25	1632	AATCATTCTCTACTGGAAGCATTCCACGATCTTTGATGTGGGTGAGAATCTGACAGTCCC	/	/	/	/	solute carrier family 25 (mitochondrial carrier; phosphate carrier), member 25
A_72_P016961	ENSSSCG00000003463	AGMAT	1274	AGTGACAGTCGTCTGAACATTGTGCTTTTCAAGATAAAACAACAGATTGCACGGCCACCA	chr6	51368659	51368718	+	agmatine ureohydrolase (agmatinase)
A_72_P016991	ENSSSCG00000016013	SSFA2	3847	TTCCCCAGCAACTGAAAAAGGAAAGAATCTAAATGTTTCAGTGGTGGAAGAAAGTGGCAT	chr15	81981012	81981071	+	sperm specific antigen 2
A_72_P017056	ENSSSCG00000016955	SFRS12	1210	CACAGTCAAAACACAGGAGTAGATCTCATAATAGATCACGTTCAAGACAAAAAGATAGAC	/	/	/	/	splicing factor, arginine/serine-rich 12
A_72_P017116	ENSSSCG00000011351	CCDC72	619	AAGGCATTGTGCTATCCCAAATTCTGTACCACCTGGAATTAAACCAACTCATTTGAAATG	chr13	26078882	26078941	+	coiled-coil domain containing 72
A_72_P017131	ENSSSCG00000000633	CSDA	876	CGTCCAAGCAATAAAGTGGAAGAACAATAACCAAGATGTGGACATTAGAATGTTTACTAT	chr5	57897499	57897558	+	cold shock domain protein A pseudogene 1
A_72_P017221	ENSSSCG00000002823	GNAO1	608	AGGCCCCAACACCTATGAAGATGCCGCCGCTTACATCCAAACACAATTTGAAAGCAAAAA	chr6	20354143	20354084	-	guanine nucleotide binding protein (G protein), alpha activating activity polypeptide O
A_72_P017336	ENSSSCG00000013889	RPL18A	/	TTGGGAAAACCAGGGTGCTCAAGATAAACTTGTTTTCTTTGCACACCCTGCAGAACTCAA	chr2	62117547	62117606	+	ribosomal protein L18a
A_72_P017441	ENSSSCG00000010179	ARV1	1319	AACAAACTGCCTATTTTAGTGGCATTTTTACTTTCCTGTGGGTAGAACGACCCCTAAAAA	chr14	61729888	61729835	-	ARV1 homolog (S. cerevisiae)
A_72_P017506	ENSSSCG00000017346	EFTUD2	736	TTTTTAAGTGAACAGAACATTCTGACCTCTGCCTTGATCTGTTACTTTCATCCCCACCCT	chr12	16377129	16377188	+	elongation factor Tu GTP binding domain containing 2
A_72_P017646	ENSSSCG00000007273	ENSSSCG00000007273	2640	GTTGGCTGGACAGGTTTACCATCAGAATGGATATATACCATTGTATTAAAAACAAGATAG	chr17	39413767	39413826	+	/
A_72_P017811	ENSSSCG00000010470	IDE	5255	TTATGCAGATGGTTGAAGACACCCTTATTGAACATGCCCATACGAAACCGCTCCTTCCAA	chr14	109127381	109127322	-	insulin-degrading enzyme
A_72_P017921	ENSSSCG00000017513	NPEPPS	604	AGATTACTAAGGTTGTCTCAGAGGAAGTTCTGTGCCAGTGGACCATATGTTGGAGAAGAC	/	/	/	/	aminopeptidase puromycin sensitive
A_72_P017996	ENSSSCG00000015637	SEC61G	712	ACAAGTGAGGATTCAAGAAGCTCATGGAGTGAAAATTTGCCTGTATCTTTTGTGTTTTTT	chr9	130853278	130853219	-	Sec61 gamma subunit
A_72_P018011	ENSSSCG00000004267	PHF3	/	CCTTCTCATGAGTTAAACTGTCCACTCCTTTCAGAGACTTGTGTTAGCATTGAAGAAAAA	chr1	47374085	47374028	-	PHD finger protein 3
A_72_P018106	ENSSSCG00000005384	SEC61B	668	GATGCCTGACTGCTAGGGCCCTTATTTTCTCTGCCTTTAGATTTACAAATAAATATGTAG	chr1	252564298	252564357	+	Sec61 beta subunit
A_72_P018886	ENSSSCG00000014969	ENSSSCG00000014969	490	AAGATCGAGTAATCAACAACGTTCCTTTGGCAAAGCAAGTGCCTTCACGAGGTGGGAAAA	chr9	28313324	28313269	-	/
A_72_P019231	ENSSSCG00000011825	ATP13A3	681	TTCACAGCCTCTTTATTAGAAAAGGTCATCACTTATATACAGCCCCTAAATTTGTGATTG	chr13	98954492	98954433	-	ATPase type 13A3
A_72_P019531	ENSSSCG00000000572	CMAS	1772	CTTTTAATGATGGTGAAACTTTATTTATTTGGGGACAGTTTGTTTGGTAAGACATGCCCT	chr5	49598955	49599014	+	cytidine monophosphate N-acetylneuraminic acid synthetase
A_72_P019591	ENSSSCG00000010465	TNKS2	337	TTTAGCCAGAGTAAAGAAGTTGTCTTCACCAGATAATGTAAATTGCCGTGTGCCCAGGCC	chr14	108559945	108560006	+	tankyrase, TRF1-interacting ankyrin-related ADP- ribose polymerase 2
A_72_P019691	ENSSSCG00000006897	CCDC18	3174	CTTGAAAAACAGGTATCAAAACTGGAACAAGAGCTTCAGAAACAAAGGGAAAGTTCAACT	/	/	/	/	coiled-coil domain containing 18
A_72_P019696	ENSSSCG00000009823	VPS29	668	GAATACAAAAAATCTTAAAGCCAGGCCTGTCTTGATGGTTTTTCTGTTGGGCTTTTCTTT	chr14	31888072	31888013	-	vacuolar protein sorting 29 homolog (S. cerevisiae)
A_72_P020181	ENSSSCG00000016893	NDUFS4	756	GACTGTGAATGAAGTCAGCTGTGCAGTATTTATAGTCTGTGTATAATACATCTCTTAATC	chr16	30249200	30249259	+	NADH dehydrogenase (ubiquinone) Fe-S protein 4, 18kDa (NADH-coenzyme Q reductase)
A_72_P020211	ENSSSCG00000007127	ENSSSCG00000007127	762	CTTTCTTTCTTTTAATTGCTTTCCAGGTGCACCAGATGCATGTTGTCTGCTATGTTCCTC	chr17	32063808	32063749	-	Cystatin C
A_72_P020221	ENSSSCG00000016000	ENSSSCG00000016000	374	AGGAAGTACAAAGATGGCAGTTTGTGAAATTAAAGTCCATTCAGCAGACAACACAAGAAT	/	/	/	/	/
A_72_P020366	ENSSSCG00000013335	LGR4	643	ATGGGAAAAGCGATCATCTCAAACAGTTCCAGATTGCTGCCTTTTTTGCTTTTCTGGGGG	chr2	31011208	31011267	+	leucine-rich repeat-containing G protein-coupled receptor 4
A_72_P020461	ENSSSCG00000001543	ENSSSCG00000001543	767	CCATGGGCAAGCCCCAGCGCCTATACTAAGGATCAACTCAATAAACTATATGCTAGTATT	chr7	35852625	35852684	+	60S ribosomal protein L10a Fragment
A_72_P020546	ENSSSCG00000004460	ENSSSCG00000004460	4533	TTCTCATGGAGTTAAACTTTCTCAGAAGCAACGAAAAATGATTGCAATGACTACCAAAGA	chr1	88733966	88734025	+	/
A_72_P020566	ENSSSCG00000005056	DLGAP5	534	CGCAGTATTCATCAAAGTGTGTTTTAGATATGATACTGTTTTTCAAGGGTAGTTGGGATA	chr1	193078226	193078167	-	discs, large (Drosophila) homolog-associated protein 5
A_72_P020596	ENSSSCG00000004194	ENPP3	677	TCAGTTGCCGAAAACCTGATCAGCATTTCAAACCCTATCTGACCCCTGATTTGCCAAAAA	chr1	33359365	33359423	+	ectonucleotide pyrophosphatase/phosphodiesterase 3
A_72_P020611	ENSSSCG00000010306	SEC24C	4533	ATCTGTATCGAAACTGTGAGACTGACACACTCATCAACTACATGGCCAAGTTTGCGTACC	chr14	79798720	79798779	+	SEC24 family, member C (S. cerevisiae)
A_72_P020621	ENSSSCG00000012689	ENSSSCG00000012689	1664	AACTGTCAACTTGTAGGCAAGAGCTTCCAAAACGTATGGATCTTCATGAGAAAGGCCATG	chrX	108991696	108991637	-	/
A_72_P020626	ENSSSCG00000011769	FXR1	3066	GACACCTACTGTGTCAAAAATATATCATCAGATGTGCCCTTGAGAATAGTATATGTAACA	chr13	90549799	90549857	+	fragile X mental retardation, autosomal homolog 1
A_72_P020706	ENSSSCG00000005436	RAD23B	3709	TGAGAAAAACTTCGTGGTAGTTATGGTGACAAAACCCAAAGCAGTGACAACACCAGCACC	chr4	17655953	17655894	-	RAD23 homolog B (S. cerevisiae)
A_72_P020791	ENSSSCG00000008111	NPHP1	486	GCAAGTAACTGTCACATTATAACTTAGGCTTTATGCGTCTTTGTACATGCCACATTCTAT	chr3	41139314	41139255	-	nephronophthisis 1 (juvenile)
A_72_P020991	ENSSSCG00000007203	CSNK2A1	1803	TACCAGACGTTAACAGACTATGATATTCGATTTTACATGTATGAGATTCTAAAGGCCCTG	chr17	36544041	36544100	+	casein kinase 2, alpha 1 polypeptide pseudogene
A_72_P021011	ENSSSCG00000006779	ST7L	613	ACCATTTATGATCTGTTTGTGCTAAACCAGTTGAGCAGTGGAATTTGTTAAAGTACAAGA	chr4	112340080	112340139	+	suppression of tumorigenicity 7 like
A_72_P021111	ENSSSCG00000005437	KLF4	3044	AACCTTACCACTGTGACTGGGATGGCTGTGGGTGGAAATTTGCCCGCTCAGATGAACTGA	chr1	261220621	261220562	-	Kruppel-like factor 4 (gut)
A_72_P021321	ENSSSCG00000002919	TYROBP	828	AGTATTACAAATGAGCCCAAATCAGGACAGTCATCAACCCGATGCCTGGATCCAGTCATT	chr6	30466230	30466171	-	TYRO protein tyrosine kinase binding protein
A_72_P021381	ENSSSCG00000012695	DDX26B	/	AAATCATAGGGGAAAGTGCACCGAGACTGACAGAACTGAATACCCAAGATTTGCTGGCTT	chrX	109198872	109198932	+	DEAD/H (Asp-Glu-Ala-Asp/His) box polypeptide 26B
A_72_P021551	ENSSSCG00000004589	RNF111	5054	ATCATTCAGAGGTCCCTTCAGGGGCAATTTTGAGGAACTTATTCATTTGGAAGAAAGATT	/	/	/	/	ring finger protein 111
A_72_P021651	ENSSSCG00000010574	LDB1	1776	GTTGGATCACCTCTCCAAAAATATCACCCGATGTGGGCTGTCCAATTCCAATCTCAACTA	chr14	118096911	118096852	-	LIM domain binding 1
A_72_P021786	ENSSSCG00000017769	RAB34	532	TCTCCCAGAGCTTAACTCTCCAGGACATTTGCACTGACTGTTTTTCCAGACCAAAGAACT	chr12	42642137	42642196	+	RAB34, member RAS oncogene family
A_72_P022196	ENSSSCG00000013523	SAFB2	728	TCTGTAGAGAAGGCCAAAAATGAACCTGCTGGGAAAAAGCTATCTGACAGAAAAGAATGT	/	/	/	/	scaffold attachment factor B2
A_72_P022211	ENSSSCG00000008724	ACOX3	549	CGTGTGGAACTAGACGTTTCCATCAAGGAAATGTTTCCAATGGAAAAAATAAATTCATGA	chr8	3583888	3583829	-	acyl-Coenzyme A oxidase 3, pristanoyl
A_72_P022231	ENSSSCG00000008394	FANCL	605	CTCCTTATGCTTTCCTATGAGAAAATTCATACGGTGTATGTTAGGTTTAAGTTATTCGCA	chr3	77335483	77335542	+	Fanconi anemia, complementation group L
A_72_P022251	ENSSSCG00000004193	ENPP1	2985	AATGGAACTCATGGAAGTCTTAACCACCTTCTGAAGAATCCTGTTTACACCCCAAAGCAC	chr1	33218783	33218724	-	ectonucleotide pyrophosphatase/phosphodiesterase 1
A_72_P022306	ENSSSCG00000008952	RASSF6	/	AGAAGTAAAAGCTGCCAGCTCCTGAAATAAAAAAGCAGCACATTATTACCCCCCGAAAAA	chr8	59147986	59147933	-	Ras association (RalGDS/AF-6) domain family member 6
A_72_P022356	ENSSSCG00000014249	40240	604	AGCGTAACAACTGCAGAACACGTCGTATTTGAAGGATGTTTTGTACTAAACTTCATTTAA	chr2	117577408	117577349	-	membrane-associated ring finger (C3HC4) 3
A_72_P022506	ENSSSCG00000006574	ENSSSCG00000006574	3202	ACTTGGATGCTGAGTTGGATGCCTACATGGCACAGACAGATCCTGAAACCAATGATTGAA	chr4	100124680	100124739	+	/
A_72_P022631	ENSSSCG00000011097	ENSSSCG00000011097	784	GTAACCATGAACTATGCAGCTCAGAAGTATGTTGGCACACATGACTTTAGGAACTTATGT	chr9	51580844	51580785	-	/
A_72_P022661	ENSSSCG00000011347	NME6	1514	GAAGATTGCCAGAAGTTTTATCAAGAGCATGAAGGACGTTTTTTCTATCAGCGGCTGGTA	/	/	/	/	non-metastatic cells 6, protein expressed in (nucleoside-diphosphate kinase)
A_72_P022671	ENSSSCG00000000219	LARP4	1631	ATGAGAAGGGTGAGAAAGTACGACCAAGTCATAAGCGTTGTATTGTGATTCTTAGAGAGA	chr5	15025018	15024959	-	La ribonucleoprotein domain family, member 4
A_72_P022731	ENSSSCG00000009806	SETD1B	/	GGAAAGGGCTTCTCTGTCTCTCAGCCCATGTCTCTTTTGTTTTTTAAAAATGCTCCTTGC	chr14	30918367	30918308	-	SET domain containing 1B
A_72_P022766	ENSSSCG00000016882	PARP8	583	GGTTATGGAATCTAGTAATAAAATTACAACAGCACTTAAACTGAAGTTTGGGTTGCTCAC	chr16	27588672	27588731	+	poly (ADP-ribose) polymerase family, member 8
A_72_P022776	ENSSSCG00000012026	ADAMTS1	4011	GGACAGTGTGTAAAGGCTGGTTGTGATCGCATCATAGATTCCAAAAAGAAGTTCGAAAAA	chr13	135958079	135958138	+	ADAM metallopeptidase with thrombospondin type 1 motif, 1
A_72_P022861	ENSSSCG00000008655	PXDN	/	GCAGACGCGTGTCCTGACGTCATGTTAGATTTCTCAGGTTTTTATTTAATTTTTTAATGA	chr3	121274384	121274443	+	peroxidasin homolog (Drosophila)
A_72_P022946	ENSSSCG00000010221	ENSSSCG00000010221	2829	AAAGAACTTCGGGAGAACACTCAGACAACAATCAAGCTTTTCCAGGAATGTTGTCCTCAG	chr14	68424529	68424470	-	/
A_72_P023016	ENSSSCG00000016272	PSMD1	725	CTTTGAGAAGACTATACTTGAGTCGAATGATGTCCCAGGAATGCTGGCTTATAGCCTCAA	/	/	/	/	proteasome (prosome, macropain) 26S subunit, non- ATPase, 1
A_72_P023206	ENSSSCG00000001016	FARS2	1654	CATCAGTCGTCTGGAGACAAATGGGTCAGTCTCAGGACTTTCAGAAATAAAGGATTGCTT	chr7	3695515	3695574	+	phenylalanyl-tRNA synthetase 2, mitochondrial
A_72_P023241	ENSSSCG00000015809	TM2D2	2810	CCAATCTCCAGTCATCCTTTGCTCTTACCTACCCGATGAATTTATAGAATGTGAAGACCC	/	/	/	/	TM2 domain containing 2
A_72_P023601	ENSSSCG00000007759	FUS	666	TCGGACTCTGTGTAATTGTAACCATACCTCTGGATCCCATTAAAAACCATCATTTTAGTT	chr3	15819837	15819778	-	fused in sarcoma
A_72_P023731	ENSSSCG00000008515	MEMO1	699	TACCCATGTTGTACAACAGATACCTTCTATTTTAGTTGCTAATAAAGGGCTACACAACTC	chr3	100804095	100804036	-	mediator of cell motility 1
A_72_P023806	ENSSSCG00000001229	ENSSSCG00000001229	1842	ACTGGACCATCTCCATCCTTACTTAACTTGACTGCCCTGAGTAATGACTTTCTGTTGAAT	chr7	24529547	24529485	-	MHC class I antigen
A_72_P023946	ENSSSCG00000017732	ZNF207	2124	GACCTGTTGGTACAGATTTCAAGCCTTTAAATAGTACCCCTGCAACAACTACAGAACCCC	chr12	40276636	40276577	-	zinc finger protein 207
A_72_P024076	ENSSSCG00000002797	GOT2	2533	AAACAATCTCTTTGCATTCTTTGACATGGCCTACCAAGGCTTTGCCAGTGGCGATGGTAA	chr6	19145714	19145773	+	glutamic-oxaloacetic transaminase 2, mitochondrial (aspartate aminotransferase 2)
A_72_P024306	ENSSSCG00000014149	MEF2C	2317	TTCCAGTACGCCAGCACGGACATGGACAAGGTGCTGCTCAAGTACACGGAGTACAACGAG	chr4	97410134	97410075	-	myocyte enhancer factor 2C
A_72_P024356	ENSSSCG00000010042	ZNF280B	/	AGATGGGGAACCTTTTCCTTTAAAGGCCATTGTCCATAGTAAGCCTATAATCCTTTTGGG	chr14	49829381	49829321	-	zinc finger protein 280B
A_72_P024461	ENSSSCG00000010243	ENSSSCG00000010243	4233	CAGTTACAGGAGAACTTAAAGACTTCAGAGAACATGAATTTGCAATTTGAAAACCAACTG	chr14	74908216	74908275	+	/
A_72_P024471	ENSSSCG00000002426	ZC3H14	714	CTATTTCACCCTTGCAAGCTTTCCCTAACTGTAAATTTGCTGAAAAATGTTTGTTTGTTC	/	/	/	/	zinc finger CCCH-type containing 14
A_72_P024566	ENSSSCG00000001360	ENSSSCG00000001360	584	TTAAACTACTGTTGAGCCTGTTGTCCAGAATTCTTGCCTGACCAAGACTTGAGGGATGGT	chr7	26939806	26939865	+	Flotillin-1
A_72_P024681	ENSSSCG00000002295	VTI1B	1290	CACTTAAATGTGAAGGAACAGCAATAAGACAAGTGTGATATACCAAGGTAATAAATGCTG	chr7	99792023	99791964	-	vesicle transport through interaction with t-SNAREs homolog 1B (yeast)
A_72_P024756	ENSSSCG00000015405	CD36	2614	TGGCATTGCTTTATGAAATGCTTCTCTGGTGTCAAAACCGGCAGAGGGATGAATGTTCTA	chr9	93202073	93202014	-	CD36 molecule (thrombospondin receptor)
A_72_P024791	ENSSSCG00000015691	LCT	521	GATTAAAATGGAAATATCCCCATCTTGCCCCAGAATCAGGAATTCATTTGGGCGTGAGAT	chr15	14467692	14467639	-	lactase
A_72_P024861	ENSSSCG00000005341	CLTA	1174	TGATCATTGTTTGTGATTGCATGTTTCCTTCAACTGTGTTCTCCCTGGCATTCAGAGAGG	chr1	243759901	243759960	+	clathrin, light chain (Lca)
A_72_P024986	ENSSSCG00000004294	SYNCRIP	3575	TAAGCCACCCGATCAGAAAAGGAAAGAAAGAAAAGCTCAGAGGCAAGCTGCAAAGAATCA	chr1	57022572	57022513	-	synaptotagmin binding, cytoplasmic RNA interacting protein
A_72_P024996	ENSSSCG00000013651	FDX1L	753	AGGTGTGGATAGGGGGTGGAATCTAATTGGAGAGACAATAAAACTGTCTCACAGATCTCC	chr2	53014786	53014728	-	ferredoxin 1-like
A_72_P025031	ENSSSCG00000014197	SLC25A46	2757	ACTTTGCTGCGAGTCTTTGCTCTGATGTTATACTTTACCCACTGGAAACAGTTCTGCACC	chr2	104158917	104158976	+	solute carrier family 25, member 46
A_72_P025111	ENSSSCG00000001470	HLA-DMA	1058	GAGTGGCCTTCCTATCCCTACGACATCACTGCCATGTCAAGGCAATAAATCTCATTTTTT	chr7	29509271	29509212	-	HLA class II histocompatibility antigen, DM alpha chain Precursor (MHC class II antigen DMA)
A_72_P025116	ENSSSCG00000009337	ENSSSCG00000009337	3630	CTTTAAATACAAAGAAGGGTACCTTGGTCCTAACACTGGCAATATGCACATTGTCGCCGA	/	/	/	/	Protein furry homolog
A_72_P025221	ENSSSCG00000010504	BLNK	2112	TCCAATTTATCAGAACAGGAAGCTGATGTTCACTGTAAACCATGGTATGCTGGTGCCTGC	/	/	/	/	B-cell linker
A_72_P025376	ENSSSCG00000010554	SCD	585	GAGGCGTGACTAATGCTTTTTATAAAGCATTTTGGGATCCTTCACAGAAGAATTCTCTTA	chr14	116346380	116346440	+	stearoyl-CoA desaturase (delta-9-desaturase)
A_72_P025441	ENSSSCG00000017209	MIF4GD	2077	TACGTCACCTTTATCTGCAACATCTTTGACTACCTGAGGGTGAACAACATGCCCATGATG	/	/	/	/	MIF4G domain containing
A_72_P025496	ENSSSCG00000004265	ENSSSCG00000004265	653	CTAATGGTCATAGAAACAACTGTTGCATTCAATAACATTGAGATGCCTGATGTCATTTGT	chr1	47232552	47232611	+	/
A_72_P025521	ENSSSCG00000000436	PIP4K2C	781	AAAGAAGTATCCAGTGAAGACATTGCTGACATGCATAGCAACCTCTCCAACTACCACCAG	chr5	21704864	21704805	-	phosphatidylinositol-5-phosphate 4-kinase, type II, gamma
A_72_P025531	ENSSSCG00000014280	RAD50	569	GCCCTGTGTCTAGAGTTCTCAATGTGTGAAAGCTTCTAAAATCATTAAAATTGTTTTGCT	chr2	122812223	122812164	-	RAD50 homolog (S. cerevisiae)
A_72_P025666	ENSSSCG00000013932	LPAR2	1621	ATACAAGCCTGACGGCATCTGTGGCTACACTTCTGGCCATTGCTGTGGAGCGTCACCGAA	chr2	63389470	63389529	+	lysophosphatidic acid receptor 2
A_72_P025676	ENSSSCG00000011326	PTH1R	2067	AGCCCAGGAAAGAGAAGGCATCTGGGAAGCTTTATCCTGAGTCTGGGGAGGACACTGGTA	chr13	24775959	24776018	+	parathyroid hormone 1 receptor
A_72_P025741	ENSSSCG00000003699	GREB1L	/	AGATGCGATGAGACTTTTGAAAAAATGGTGAACACTCTATTGGAGAGGTACCCCAGGCTG	/	/	/	/	growth regulation by estrogen in breast cancer-like
A_72_P025761	ENSSSCG00000004489	ENSSSCG00000004489	939	TGTTACAACTGAAGTCAAGTCTGTTGAAATGCACCATGAAGCTTTGAGTGAAGCCCTTCC	chr1	97569565	97569506	-	Elongation factor 1-alpha 1 Fragment
A_72_P025866	ENSSSCG00000016653	DNAJB9	1940	ACAAAGGCACCACTTCCAGGAGTTTTCTTTTGGAGGTGGGTTGTTCGATGACATGTTTGA	chr18	35820201	35820142	-	DnaJ (Hsp40) homolog, subfamily B, member 9
A_72_P025971	ENSSSCG00000016003	ENSSSCG00000016003	/	ATGAACCTTCCATTCTTGACAGTGAGAAAGAGACTTTGAAAACACAAGGGCATAGAAATC	chr15	79438607	79438548	-	Myosin-binding protein H (MyBP-H)(H-protein)
A_72_P026006	ENSSSCG00000008479	DHX57	706	TATGATGCCAGTAAAGGGATGGAAAGTTTAGAGGATACTTTTGTCTCTCAAGCCAACGCC	chr3	94593473	94593532	+	DEAH (Asp-Glu-Ala-Asp/His) box polypeptide 57
A_72_P026166	ENSSSCG00000011284	ENSSSCG00000011284	523	CATCAGCTGCTACCACATCCAGTGCTGTAGATGTAAAGACATTGACTACTGTGCCTGAAA	chr13	22036530	22036589	+	NK-tumor recognition protein Fragment
A_72_P026286	ENSSSCG00000016836	C5orf33	818	TGCAGAAACAGACTACCGGTCATAAAGCTACATTTTTTGGTTATTGTTGAGACTGGTTGG	chr16	18914455	18914396	-	UPF0465 protein C5orf33
A_72_P026491	ENSSSCG00000006037	OXR1	3021	AGTATGCACAGAGAGATAAGAAACATGAATATGGGTTTGCTGTGCCACAAGAAAGACAGA	chr4	30855401	30855352	-	oxidation resistance 1
A_72_P026511	ENSSSCG00000010688	C10orf119	2272	AGAGAACATGAACCACTTGAAATTCATTCCCCACAAAGACTACACAGCCAATCGCTTGGT	chr14	135664025	135663966	-	UPF0557 protein C10orf119
A_72_P026566	ENSSSCG00000011387	RNF123	694	AGTCCTGCAAAGCCTGCATTAACCAGCACCTGATGAACAACAAGGATTGCTTCTTTTGCA	/	/	/	/	ring finger protein 123
A_72_P026571	ENSSSCG00000010467	BTAF1	5661	ATTTCCTTATGCCAGGATTTTTGGGGACTGAACGTCAGTTTGCTGCTCGATACGGTAAAC	chr14	108745491	108745550	+	BTAF1 RNA polymerase II, B-TFIID transcription factor-associated, 170kDa (Mot1 homolog, S. cerevisiae)
A_72_P026581	ENSSSCG00000001563	STK38	1793	ATTTTATAGGAATCTGAACCACAGCCTCCCCAGTGATTTCACTTTTCAGAACATGAATTC	/	/	/	/	serine/threonine kinase 38
A_72_P026596	ENSSSCG00000015588	ANGEL2	538	TGAGCCTTCATCAAACGGAGAAAACACCAAGGCACAATAAAACGGCATTGGGAATATATG	/	/	/	/	angel homolog 2 (Drosophila)
A_72_P026606	ENSSSCG00000008150	TMEM182	808	AAGCTACAAAAACATGAGAATGAAAGACTGCTTGGATTTCACCCCTTCTGTGCTGTATGG	chr3	46861279	46861220	-	transmembrane protein 182
A_72_P026666	ENSSSCG00000004705	MAP1A	4421	TACAAAATTAGGATATGAAGTCATGTGATGCCTGAGAACCCTGGAGTGACACCCTCTCAG	chr1	133990052	133989993	-	microtubule-associated protein 1A
A_72_P026676	ENSSSCG00000000728	PARP11	681	TAATAAAAAGAGCCCCCTTTTCTATCAGTGCTTTCAGTTACATCTGTGAAAACGAGGCCA	/	/	/	/	poly (ADP-ribose) polymerase family, member 11
A_72_P026821	ENSSSCG00000001527	C6orf106	862	ATGAAAACAACTTAAAAGACCCTGGGGGTTCCGGGTTCGACTCGATCAGCAAAAACACAT	chr7	34890213	34890154	-	Uncharacterized protein C6orf106
A_72_P026831	ENSSSCG00000015896	FAP	815	CAGACTGGGTTTATGAAGAGGAAATGCTTGCTACAAAATATGCTCTCTGGTGGTCTCCTA	/	/	/	/	fibroblast activation protein, alpha
A_72_P026856	ENSSSCG00000004529	POLI	811	TCGAAATATGGTGAATGTGAAGATGCCATTTCATCTTACCCTTTTAAGTGTGTGCTTCTG	chr1	106674620	106674679	+	polymerase (DNA directed) iota
A_72_P026961	ENSSSCG00000001419	SLC44A4	2716	CTCATTCCCGCCTTCCAGATGTCGATTTTGTAGTAAAAAGATTAAAAGATTGATATTGTG	chr7	27780935	27780876	-	choline transporter-like protein 4
A_72_P027021	ENSSSCG00000003063	ENSSSCG00000003063	/	GGGCGAAGAAGGAACTATTTATTGGTGCCCCTGTGATGCCGAATTAAACATGGAGGAAAA	chr6	34793690	34793632	-	/
A_72_P027066	ENSSSCG00000016618	C7orf58	/	ACCAGAGGAAACCTGTGGGTTACAGCCTGTTTCTTCTGACTACATTGAAGCCATTTCACA	chr18	23859742	23859683	-	Uncharacterized protein C7orf58 Precursor
A_72_P027151	ENSSSCG00000010955	GOLM1	601	CCCACGGGAAACCTAAAGAATCAACTTTTAAACTGGTGTTTGCCTTATTAATTAAACCTT	chr10	28066150	28066209	+	golgi membrane protein 1
A_72_P027356	ENSSSCG00000001420	EHMT2	4744	AGAAGGTGATCCTGATGCTGTTGGACAACCTGGACCCCAACTTCCAGAGCGACCAGCAGA	/	/	/	/	Histone-lysine N-methyltransferase, H3 lysine-9 specific 3 (EC 2.1.1.43)(Histone H3-K9 methyltransferase 3)(H3-K9-HMTase 3)(Euchromatic histone-lysine N- methyltransferase 2)(HLA-B-associated transcript 8)(Protein G9a)(Lysine N-methyltransferase 1C)
A_72_P027403	ENSSSCG00000007693	HSPB1	656	TCTCTGTGCTCTTTTGATACGTCTACCTTCTGTTTTTCTCGAATAAAGTTCAAAGCAACT	chr3	8503301	8503242	-	heat shock 27kDa protein 1
A_72_P027616	ENSSSCG00000003438	VPS13D	/	ACAGAGTTTGTGGTCGTGGAAGATGTGTCCTGCTTCGATACCAATGCCATTATCCTCAAA	chr6	49392048	49392107	+	vacuolar protein sorting 13 homolog D (S. cerevisiae)
A_72_P027651	ENSSSCG00000002846	DNAJA2	664	TTGTGTTTGGCTGCACCTGCATAAGCTGCTACAAATAGAATAAAGAACTTCATAGCCTGT	chr6	25326170	25326229	+	DnaJ (Hsp40) homolog, subfamily A, member 2
A_72_P027856	ENSSSCG00000001852	ENSSSCG00000001852	1585	ATATTGTCCTCGGAACACATGGTGCCATGTTTAGCTACTAAAAAGCTCTTCACGAAAAAA	chr7	61074902	61074851	-	/
A_72_P027946	ENSSSCG00000000199	ENSSSCG00000000199	832	CATCCCACACAATTCAACTTGGTAACTGGACTCTAGGAACTTATAGTTAGATTTAATAAC	chr5	14273960	14274019	+	/
A_72_P028026	ENSSSCG00000002040	MRPL52	792	AATCCAAAGGGGCTCTACTTCAGAACCCACAACCAAGTCAATAAAAAGCAACTCCTGTCT	chr7	82421919	82421860	-	mitochondrial ribosomal protein L52
A_72_P028156	ENSSSCG00000000574	ENSSSCG00000000574	404	CCATTCTGACTGCCGACTTAGTTATTGTGATGAAGCGAGGAATATTTTAGAATATGACAC	chr5	49737298	49737238	-	/
A_72_P028331	ENSSSCG00000018029	ZNF286	782	GAGAGAAACCCTATAGGTGTAACGAATGTGGGAAAAGCTTTAAGTGCAGTTCATCTCTTA	chr12	56021765	56021824	+	zinc finger protein 286A
A_72_P028401	ENSSSCG00000001802	C15orf40	832	TTTTGGCCTCCACAACTCCGGAAGAGATCTTGGAGAAATTGAAAAAGCAAGTTGAAAAAA	chr7	57979263	57979322	+	UPF0235 protein C15orf40
A_72_P028501	ENSSSCG00000015226	ENSSSCG00000015226	628	GAGCAACCCGGCCCAGATTACTGACTTGCCTCCTTGTTCATCAGTCAATAAATGTGATTA	chr9	51693840	51693781	-	/
A_72_P028526	ENSSSCG00000007146	SIGLEC1	630	TTTTCTCCATCCCTAAAATGTTGCCTTTGATTATGAAGTTCACAATGACCCCACTGTATT	chr17	33507095	33507036	-	sialic acid binding Ig-like lectin 1, sialoadhesin
A_72_P028606	ENSSSCG00000006126	DECR1	1987	GGCTAACGATAGGTAAATCTTGAATATTAAAAGGTAAATAAGATGGGATATTGTCCCTGC	chr4	47902451	47902392	-	2,4-dienoyl CoA reductase 1, mitochondrial
A_72_P028771	ENSSSCG00000002682	MBTPS1	605	CATTTATTTCAAGCGCCCTGAAGAGCAGTGAAATCGACAACTGGAGAATTATACCCCGAA	chr6	3099846	3099905	+	membrane-bound transcription factor peptidase, site 1
A_72_P028841	ENSSSCG00000006177	UBE2W	2309	GGCGGTTTGGGGACGTTCATTGCCGGCAATGGACGTTGTAACAGGAAAAATTTTCATTAA	chr4	64267491	64267550	+	ubiquitin-conjugating enzyme E2W (putative)
A_72_P028876	ENSSSCG00000008761	TBC1D19	914	ATTCTTTGTAGAACTCGGCTTGTCTACAGGACAACTGGGTATAGATGACTCTACACAAGT	chr8	16263166	16263225	+	TBC1 domain family, member 19
A_72_P028886	ENSSSCG00000004172	SLC2A12	938	CTAGGTTAGGACAGGGTTCTGGTTAGGATTCTAGTGATAATTTCTAACTACAAACAAGTA	chr1	31319041	31319100	+	solute carrier family 2 (facilitated glucose transporter), member 12
A_72_P028986	ENSSSCG00000004714	EPB42	709	CCAGAAATCAATAGGAAAGATATTCATTTCTATCACAGGGCACCCATGAAGACTAGCTGC	chr1	134404769	134404828	+	erythrocyte membrane protein band 4.2
A_72_P029066	ENSSSCG00000014259	ADAMTS19	744	GCCATTGCATTTATTTATGAACACACACCCTAGCATGTTTTTCAGACCAAATATTATCAG	chr2	120259789	120259848	+	ADAM metallopeptidase with thrombospondin type 1 motif, 19
A_72_P029141	ENSSSCG00000001601	ENSSSCG00000001601	1028	GGATATCAGAATCACTGTGTACACACTCTGAACAGATGACCATTTTGGATGTGCCCACCT	chr7	41505253	41505312	+	/
A_72_P029176	ENSSSCG00000011098	ENSSSCG00000011098	1456	CCTGAGGTCTTTTGAACTAAATCGATGTGAAAGCACTTGATCCTTTTGAATAAAAAAGCA	chr9	51598004	51598063	+	/
A_72_P029186	ENSSSCG00000016858	PRKAA1	1690	CTTAACTCCAAGACCTGGAAGTCACACAATAGAATTTTTTGAGATGTGTGCAAATCTAAT	chr16	23126806	23126747	-	protein kinase, AMP-activated, alpha 1 catalytic subunit
A_72_P029436	ENSSSCG00000003520	CDC42	1556	AACTCATGAAAGTGGGTGGAACCTGTCTTGCCCCTCCTCTTTTCTAGGATGCACTATATA	chr6	55133764	55133823	+	cell division cycle 42 (GTP binding protein, 25kDa)
A_72_P029441	ENSSSCG00000016032	TFPI	1079	GAATAATGACTCCTTGACTCTCCAGCCTACCAAAGCACCCAGCTTCTTTGAATTTTACGG	/	/	/	/	tissue factor pathway inhibitor (lipoprotein- associated coagulation inhibitor)
A_72_P029446	ENSSSCG00000000816	SENP1	2488	TCCCTAAGCTGAAGAGAGAGACTGCTTTTCACTTCTTCAGTTCTGCCATCTTGTTTTAAA	chr5	73700997	73700938	-	SUMO1/sentrin specific peptidase 1
A_72_P029611	ENSSSCG00000005029	C14orf166	1191	AGATTCAGCGTCATGATGATTACCTGGTAATGCTTAAGGCAATTCGCATTTTGGTCCAGG	chr18	9342969	9343028	+	UPF0568 protein C14orf166
A_72_P029731	ENSSSCG00000015215	CHEK1	857	AGTTGATGTTTGGTCCTGTGGAATAGTACTTACTGCAATGTTGGCTGGAGAATTGCCGTG	chr6	15932425	15932366	-	CHK1 checkpoint homolog (S. pombe)
A_72_P029751	ENSSSCG00000008168	RNF149	1953	TTGACCCATGGCTTTTGGATCACCGCACGTGTCCAATGTGTAAACTTGATGTCATCAAAG	chr3	48747841	48747782	-	ring finger protein 149
A_72_P029776	ENSSSCG00000001361	TUBB	2516	AGAACAAGAATAGCAGCTACTTCGTAGAATGGATCCCCAACAATGTCAAGACGGCTGTCT	chr7	26942042	26941983	-	Tubulin beta chain (Tubulin beta-5 chain)
A_72_P029861	ENSSSCG00000012133	ASB11	1214	TGAATATATGTATTCTAGGATGTGTTCTGATTGAGTTCTTCCCTCCTTCCCCCTGTCTTT	chrX	11103080	11103021	-	ankyrin repeat and SOCS box-containing 11
A_72_P029891	ENSSSCG00000015232	ST3GAL4	1751	AACAAGAAGGAGTCCATTCACTACTATGAGCAAATCACCATCAAGTCCATGGCGTGGTCA	chr9	51989378	51989437	+	ST3 beta-galactoside alpha-2,3-sialyltransferase 4
A_72_P029906	ENSSSCG00000008694	GRK4	629	TTCGGAGAGGTTTGTGCCTGTCAAGTGCGAGCTACAGGAAAAATGTATGCCTGTAAAAAG	/	/	/	/	G protein-coupled receptor kinase 4
A_72_P029951	ENSSSCG00000006106	CDH17	3457	TTGAAGAAAACTCAACTAATACTCACCCCATCAAAATCACTCAGGTGCGGTGGAACGACC	/	/	/	/	cadherin 17, LI cadherin (liver-intestine)
A_72_P029986	ENSSSCG00000015581	CENPF	1877	CCTTTTTGGTAATGTTACACGGAAATGGGCAGCACTATATAACACTTCTATTTGTATGTG	chr9	121314122	121314065	-	centromere protein F, 350/400ka (mitosin)
A_72_P030206	ENSSSCG00000011565	ENSSSCG00000011565	1168	TCAGAATTTTCTTTCTGTCACTTGGGGTGTCTTTGCCTCTCATATTTCCCTAATAAACTC	chr13	55508064	55508123	+	/
A_72_P030246	ENSSSCG00000002026	ENSSSCG00000002026	486	AGGCACTTTCTCCCCCTACCCTTCAGCTTTTTGTACAAGCCATTTTGTATAAATTATTTA	chr7	82083506	82083447	-	/
A_72_P030376	ENSSSCG00000011061	PDSS1	824	GATGGTTCTATGTGGTATTGTTTACACAGTTAATATCCACATGGAAAGCCATTACACAAA	chr10	46886526	46886585	+	prenyl (decaprenyl) diphosphate synthase, subunit 1
A_72_P030446	ENSSSCG00000004524	SMAD4	3486	AATGTAAAGGTGAAGGTGATGTTTGGGTCAGGTGCCTTAGTGACCATGCAGTCTTTGTAC	chr1	103851432	103851491	+	SMAD family member 4
A_72_P030481	ENSSSCG00000000288	HNRNPA1	780	AATTTTGGACCCATGAAAGGAGGAAATTTTGGAGGCAGAAGTTCTGGCCCTTATGGTGGT	chr5	17969556	17969615	+	heterogeneous nuclear ribonucleoprotein A1
A_72_P030491	ENSSSCG00000013510	UBXN6	682	CATGAGGGCGACACTGGGCCTGTCAAGGACATAATTATATAAAACTGTAAACTTGAATAA	chr2	48650865	48650806	-	UBX domain protein 6
A_72_P030541	ENSSSCG00000006928	LMO4	1575	CAATGTATGTATATGCATGTAAGTGTTTTTGTCCTGATGTTGCTACTCCCATGGCAAAGG	chr4	133891794	133891735	-	LIM domain only 4
A_72_P030551	ENSSSCG00000012808	CLIC2	684	CAAGCAGTCACAGTCTCAAAATGCTCGGTAGAAACATTTCCATCTAATTCATTAAAAACA	chrX	123297329	123297270	-	chloride intracellular channel 2
A_72_P030671	ENSSSCG00000009974	EWSR1	1071	TGTTGGCCACAACATTATGATTATTCCTTGTCCGTACTTTAGTATTTTTCACCATTTGTG	chr14	46993002	46993061	+	Ewing sarcoma breakpoint region 1
A_72_P030796	ENSSSCG00000014855	ENSSSCG00000014855	815	GCAGCTGGATCTGGAGTCTGGATGTTGTTCTGTAAAGACATTTTAATAAAATCTTTTTTC	chr9	9323712	9323660	-	40S ribosomal protein S3
A_72_P030821	ENSSSCG00000003795	GPR177	2794	AAGTTTCCATGGATGTTTCCCTGGCTTACCGTGATGATATGGTTGCTGAATGGGACTGAA	chr6	101956025	101956083	+	G protein-coupled receptor 177
A_72_P030866	ENSSSCG00000011447	SPCS1	1298	TCTCTGAATGGAGAACAGAAAACAGAAGTATGCAGAGTTTCTTTCAGGTCTACAAAATAA	chr13	29433646	29433587	-	signal peptidase complex subunit 1 homolog (S. cerevisiae)
A_72_P030981	ENSSSCG00000006939	ZNHIT6	664	ATGAACTGGATCCTGACAAAAGTCTGCTTGACAATCTGCGGAAGCAAGTGGTCATTGAAT	chr4	135296399	135296458	+	zinc finger, HIT type 6
A_72_P030996	ENSSSCG00000011870	PDIA5	702	GTTCTGAAGACGAAGTTTTTTATAGCCGCTAATGGCCGTTTTGTACACTTTTGAAATAAA	chr13	103357577	103357636	+	protein disulfide isomerase family A, member 5
A_72_P031086	ENSSSCG00000013029	TRMT112	972	CCCAGTGACACACCAAACACAGTGTTATTGAGCTCGATATTATATTCTTTTTTCTCATTA	chr2	6169007	6168948	-	tRNA methyltransferase 11-2 homolog (S. cerevisiae)
A_72_P031116	ENSSSCG00000013604	MYO1F	760	CTTCCCTCCTTCCCTCATCACTGAGGCAATAAATGTTTGCTGAGTGAAAACATGGAAAAA	chr2	51781784	51781737	-	myosin IF
A_72_P031176	ENSSSCG00000010421	ENSSSCG00000010421	801	TACTTAGAATGATTCACTTCCCCTGGGTTCTAGATGTGGTACATTGCAAACTGCAGCTTT	chr14	97022763	97022704	-	/
A_72_P031326	ENSSSCG00000009532	KDELC1	604	ATATGTTTCTTCTTATTCTGCAGTATTCCCATGACTGTCCTTTGACGCACATTTTTAGAA	chr11	71949431	71949372	-	KDEL (Lys-Asp-Glu-Leu) containing 1
A_72_P031356	ENSSSCG00000007076	C20orf7	1056	CAGAGAAAATACATTTGATCTAGTGGTTAGCAGTTTAAGTTTGCACTGGGTGAATGACCT	/	/	/	/	Probable methyltransferase C20orf7, mitochondrial Precursor (EC 2.1.1.-)
A_72_P031591	ENSSSCG00000012594	IL13RA2	1372	TAGTGAAAGCTGGAAGACGATCATTACTAAGAATCTACATTACAAAGATGGGTTTGATCT	/	/	/	/	interleukin 13 receptor, alpha 2
A_72_P031626	ENSSSCG00000006375	LY9	2436	AAAGCTTTGGGTTTGGCTCTCCCTGATAATTTTCACCCTTCTGTTCTTTGGGATCTCTGG	chr4	93164105	93164046	-	lymphocyte antigen 9
A_72_P031791	ENSSSCG00000005316	TPM2	668	CAAGTATTCCACCAAAGAGGATAAATATGAAGAGGAGATCAAACTGCTGGAAGAGAAGCT	chr1	247497066	247497009	-	tropomyosin 2 (beta)
A_72_P031826	ENSSSCG00000012171	PRDX4	1049	AATACTTCCTCAGGTCAAGATGCTTGAAACTTTTCAATAAAGTTCACCGTTTTATGTGAC	chrX	18653675	18653734	+	peroxiredoxin 4
A_72_P031851	ENSSSCG00000006775	CAPZA1	2957	AGCCATGAAGCCCTGTTACTGATATAGACAGGTAATATGTTCAGTACTTTTCTATCCCAT	chr4	112157702	112157643	-	capping protein (actin filament) muscle Z-line, alpha 1
A_72_P031891	ENSSSCG00000004973	UACA	691	AAGAAGAGGTCAAGAGATGCAAGCAAGAGAATGACGAGTTAAAGAAGGAGATCTTCACTC	chr1	176115025	176114966	-	uveal autoantigen with coiled-coil domains and ankyrin repeats
A_72_P032171	ENSSSCG00000003719	KCTD1	1109	AGACACATTTATATCCAATAGAGACCACACCTGTATTCATATGGGAACAATTGGAATAGT	chr6	76595461	76595402	-	potassium channel tetramerisation domain containing 1
A_72_P032341	ENSSSCG00000000624	ENSSSCG00000000624	1616	GGCAAAGTGTGGGACAGGTATTTGTTGACCTCGTGAGGGTGAAATGATAAATTGTGCATG	chr5	57348252	57348311	+	/
A_72_P032481	ENSSSCG00000006390	CASQ1	2456	TACTTCAAGAACAAAGACTCAGAGCATTACAAAGCCTTCGAGGATGCAGCAGAGGAGTTT	/	/	/	/	calsequestrin 1 (fast-twitch, skeletal muscle)
A_72_P032491	ENSSSCG00000002467	ASB2	2346	ATTAATTCTCATATGAATGAGATCCCAGGGCGTCTCTGCCATCGGGAATTGCAGAAAGCT	chr7	123520132	123520191	+	ankyrin repeat and SOCS box-containing 2
A_72_P032631	ENSSSCG00000014156	ARRDC3	766	TGAAAATTTGCACATGCTCAATGCTTACATTGTGCGGTTCGATGTCACTACAGCTTTTTT	chr2	87739897	87739838	-	arrestin domain containing 3
A_72_P032686	ENSSSCG00000006043	TM7SF4	1761	AATAGGATTACAACCAGGCCCTTCGTGGATGTGTCTCAGCACAGTGTAATATTCAAAAAA	chr4	33221751	33221698	-	transmembrane 7 superfamily member 4
A_72_P032701	ENSSSCG00000000648	CLEC7A	2529	GTGAACAGAGATTGTGTCAAGGTCACTGGATTGTTCACTTTAAAATCATTAATGTTCTGT	chr5	58507658	58507717	+	C-type lectin domain family 7, member A
A_72_P032721	ENSSSCG00000005022	NIN	5572	TAAAACAAGAAGTAATGTCTTTACACAAGCAGCTTCAGAATGCTGGTGATAAGAACTGGG	/	/	/	/	ninein (GSK3B interacting protein)
A_72_P032726	ENSSSCG00000001080	CDKAL1	779	AAGGATAATGGAAAACGGTTGGGGGGCGCACGATTGGATTTGCCAAAGATTAGGAAGAAT	chr7	16838210	16838269	+	CDK5 regulatory subunit associated protein 1-like 1
A_72_P032736	ENSSSCG00000006507	DAP3	1832	GTAATAAGATGTCCTATTGTTCCTGAAACTAACACCAGTTTATCAGATGTGGTTTTCACA	chr4	98206462	98206521	+	death associated protein 3
A_72_P032886	ENSSSCG00000008227	ST3GAL5	810	GATAAGGTTAAACAGTGCACCAGTTGAAGGATATTCAGAGCATGTTGGAAATAAAACTAC	chr3	53882336	53882285	-	ST3 beta-galactoside alpha-2,3-sialyltransferase 5
A_72_P032901	ENSSSCG00000011731	SMC4	4690	CAAAGAGTGAGAATATCATAACTGAGACAACAACTAGGAACAATGCCCTTGAGAAGGAAA	chr13	78798590	78798649	+	structural maintenance of chromosomes 4
A_72_P032936	ENSSSCG00000010799	COG7	856	GGTTTTTACTGAAATTGACCGGATGCCCCAACTGCTTGCATACTACTACAAGTGCCACAA	chr10	184566	184625	+	component of oligomeric golgi complex 7
A_72_P033021	ENSSSCG00000009216	SPP1	738	ATTGCTAAAGCCTGACCCATCTCAGAAGCAGACTTTCCTAGCGCCACAGAATACTATTTC	/	/	/	/	secreted phosphoprotein 1
A_72_P033031	ENSSSCG00000013241	NR1H3	1698	CAAAAGCGGAAAAAGGGGCCAGCCCCCAAAATGCTGGGGAATGAGCTGTGCAGTGTGTGT	chr2	13348061	13348002	-	nuclear receptor subfamily 1, group H, member 3
A_72_P033066	ENSSSCG00000002340	PSEN1	2777	CAAACAGGACTCTTCATCTTAAACTACATGGTGAAAGTCAACCTAATAAAACCTGTATTG	chr7	104515861	104515802	-	presenilin 1
A_72_P033216	ENSSSCG00000005611	ZNF79	1924	TAAATGTGAAACACACACGGAGAGCTTCAGGAAGAATTCAGATATAATTACATCTCACAG	chr1	282309086	282309145	+	zinc finger protein 79
A_72_P033246	ENSSSCG00000013857	EPS15L1	722	CTGAGACAGACACCCTGGTGATGTATGCAGTCATTGTATAAAAATTAAGTTTGAATGATT	chr2	60868940	60868881	-	epidermal growth factor receptor pathway substrate 15-like 1
A_72_P033461	ENSSSCG00000012654	ENSSSCG00000012654	325	TTCCAAAACTGGCTTAGCACACCATGAGTGTAAAGCCACATTTTAGAAATAAAGGGCATT	chrX	104638855	104638913	+	/
A_72_P033581	ENSSSCG00000017406	STAT5B	2414	AGTTGAAGAAGCTGCAGCAGACTCAAGAGTACTTCATCATCCAGTATCAAGAGAGCCTGA	chr12	17930697	17930756	+	signal transducer and activator of transcription 5B
A_72_P033661	ENSSSCG00000002113	ENSSSCG00000002113	2675	ACAAGCTGCCATCAAGGGACAGAATCCCAATGCCACTTTTGGGGAGGTTTCAAAAATTGT	chr13	137876637	137876578	-	/
A_72_P033936	ENSSSCG00000011449	GNL3	1917	CAGACTGTCAAGCTGTTCTGTATGTTATACCAGTATGACATGAACTGTGTAGAAAATATT	chr13	29446659	29446600	-	small nucleolar RNA, C/D box 19B
A_72_P034101	ENSSSCG00000014135	XRCC4	618	AAATCTTGGGACAGAACCTAAAATGGCTTCACAGGAGCTTCAGCTTCAAGAAAAAGAAAA	chr2	80917510	80917569	+	X-ray repair complementing defective repair in Chinese hamster cells 4
A_72_P034171	ENSSSCG00000011586	MBD4	2154	TGAGGGAATTAATGACATTGACTCTAGAAAGGTTAGAAAGTCCAAAGGAAAGGTGACTAT	chr13	57206289	57206348	+	methyl-CpG binding domain protein 4
A_72_P034181	ENSSSCG00000013223	NUP160	792	GTCCAGAACTGACATGTATTTTCTGTATTGCAAACAGAGGCTAATGATTTTGCATACTCT	chr2	12860063	12860004	-	nucleoporin 160kDa
A_72_P034201	ENSSSCG00000010026	PIK3IP1	2462	ACCCTCCTAGAGTTGGGAGGATCTACATTTTTTGTTGTGGTTAAAACCCCCCACTTTTTT	chr14	48927122	48927063	-	phosphoinositide-3-kinase interacting protein 1
A_72_P034246	ENSSSCG00000002045	ENSSSCG00000002045	1002	AGTAAAAATGCTGAAGAAGCCCAAGTTTGAATTGGGAAAACTCATGGAGCTACATGGTGA	chr7	82597649	82597708	+	/
A_72_P034276	ENSSSCG00000016128	EEF1B2	1085	TGGCCGCGTTCAACAAAATCTAAAATCCATCGTGGACTGTTGCCCTTCAATAAAAGTTTG	chr15	102226852	102226911	+	small nucleolar RNA, H/ACA box 41
A_72_P034286	ENSSSCG00000004070	RBM16	610	ATATTCAACAGGAAGGAGATAGAGATTACCGGTTTCCTCCCATGGAAACCAGGGAAACCA	chr1	13016139	13016198	+	RNA binding motif protein 16
A_72_P034341	ENSSSCG00000003187	FCGRT	1563	ACGTTCGCCCTGAATGGCGAGGAGTTTATGAAGTTCGACACCAAGCTGGGCACCTGGGAT	chr6	37953126	37953067	-	Fc fragment of IgG, receptor, transporter, alpha
A_72_P034371	ENSSSCG00000010340	C10orf57	1568	AGAGAAAAAGTTCTATGGTCCCCAAAGGCGGAAGATGATGTTTATGGGGTTTGTCCGTCT	chr14	85749385	85749444	+	Uncharacterized protein C10orf58 Precursor
A_72_P034401	ENSSSCG00000001656	KLHDC3	1881	TTCCAATGACATTCACAAGCTGGATACCAGCACCATGACATGGACCCTGATCTGTACAAA	chr7	43931119	43931178	+	kelch domain containing 3
A_72_P034416	ENSSSCG00000002244	TMEM85	774	AGAACCCAAAGTTGTCTTTTCTCTCTGGTGAGGAGACAAAGCCTAGAAAGACAATGCGTA	chr7	87853019	87852960	-	transmembrane protein 85
A_72_P034456	ENSSSCG00000014842	POLD3	581	GTGTTCTGTGGCCTTGGGTGGGTACTCTTTTATGCCTGAATTTTACTGATGTGTTCACCA	chr9	8594910	8594851	-	polymerase (DNA-directed), delta 3, accessory subunit
A_72_P034466	ENSSSCG00000007102	CRNKL1	822	TAAAAGAAACTGAAAGAAAGAAGCTGTAGCAACGCCAGGTCCTTAGCTCACTACTCGGGA	chr17	29013943	29013884	-	crooked neck pre-mRNA splicing factor-like 1 (Drosophila)
A_72_P034471	ENSSSCG00000005476	SLC31A2	1775	TACGAATTTCCAAGATCAGACAGGGAGATGGTTCTGGGTGATGAACTGGATATCTCTGCT	chr1	266724015	266724078	+	solute carrier family 31 (copper transporters), member 2
A_72_P034906	ENSSSCG00000000561	KRAS	871	TTGAAACATCAGCAAAGACAAGACAGGGTGTTGACGATGCCTTCTATACATTAGTTCGAG	/	/	/	/	v-Ki-ras2 Kirsten rat sarcoma viral oncogene homolog
A_72_P035116	ENSSSCG00000010122	CDC45L	620	CTAAGTTATAGGCGTAGTTCTAGATGTAGGAACAGTGGTTTTTAATGGAATAAAATGCTG	chr14	52269677	52269736	+	CDC45 cell division cycle 45-like (S. cerevisiae)
A_72_P035306	ENSSSCG00000000688	LAG3	1937	TTTCACGTGTGGAGAAGACGGTGGCGCCCGAGAAGATTCTCTGCCTTAGAGCATGGGACT	/	/	/	/	lymphocyte-activation gene 3
A_72_P035311	ENSSSCG00000012310	BMP15	1194	ATCTTGTACAAGGAGTATGAGGATATGATTGCCCAGCCCTGTACATGCAGATGACAGCAA	chrX	43970371	43970430	+	bone morphogenetic protein 15
A_72_P035316	ENSSSCG00000004248	PLN	832	CTGCACTGCTAACTAGTTCACGTCATATATAAAGCATTAGCTTCACTCTTTGGGGTAAAT	chr1	45243742	45243683	-	phospholamban
A_72_P035341	ENSSSCG00000004093	IYD	1170	AGAAGAAGATCCACTACTACAATGAGATCAGCGTTTCCATCGCTTGCGGCATCTTTTTAG	chr1	16565135	16565076	-	iodotyrosine deiodinase
A_72_P035346	ENSSSCG00000017723	CCL2	757	GGTCCTTGCAAGGATGGTGAACACAAAAACTTTCTGTTTTAAATTCTAAGCCATTGTTAA	chr12	38372588	38372529	-	chemokine (C-C motif) ligand 2
A_72_P035356	ENSSSCG00000017700	ENSSSCG00000017700	771	TTTTGAGACCAGCAGCCAGTGCTCCAAGCCCGGGGTCATCTTCCAAACCAAAAAAGGCCG	/	/	/	/	/
A_72_P035361	ENSSSCG00000005908	ENSSSCG00000005908	341	ACCAGCATCTACCGCGTGTTCCAGAGCAGGAAGGACTGTGTGGACCCCTGTGAGCCCTGA	chr4	536213	536154	-	Endogenous retrovirus A receptor Precursor
A_72_P035371	ENSSSCG00000010876	PPPDE1	4133	ACCAGGAATCTTCACTTTTGCTACCTTGATATAGCATTGGGCTATCATGTTAACATTGAA	chr10	16961224	16961165	-	PPPDE peptidase domain containing 1
A_72_P035386	ENSSSCG00000003749	ENSSSCG00000003749	2966	ATGGTGCCTGAATTCTGCTTCCTTGCATATCATTGCTTAAATATAGTCTTGAAGGGTTTG	chr6	87897457	87897516	+	Phosphatidylinositol 3-kinase catalytic subunit type 3 (PtdIns-3-kinase type 3)(PI3-kinase type 3)(PI3K type 3)(EC 2.7.1.137)(Phosphoinositide-3-kinase class 3)
A_72_P035391	ENSSSCG00000010429	PRKG1	2489	CATGTTTTCTGTTTGAACCTAAAAACAGCAGTTGACATGGTGGTCCTGAAGCAAAGCCTT	chr14	102000401	102000342	-	protein kinase, cGMP-dependent, type I
A_72_P035396	ENSSSCG00000011877	CD86	1717	CCCAGTGTGATGTTAATATTTTAAAGACAGCCTCAGATGACAACAGTACTACAGATTTTT	chr13	103994911	103994970	+	CD86 molecule
A_72_P035411	ENSSSCG00000011848	TFRC	2413	CTCTCTGGTGACATTTGGGACATTGACAATGAATTTTAAATGTGATACTCATAACCTATC	chr13	100799756	100799815	+	transferrin receptor (p90, CD71)
A_72_P035416	ENSSSCG00000010588	ARL3	837	AGAAAAGCTAAGTTGTGTTCCAGTGCTTATCTTTGCTAATAAGCAGGATCTGCTCACAGC	chr14	118704286	118704227	-	ADP-ribosylation factor-like 3
A_72_P035421	ENSSSCG00000002475	SERPINA6	1561	TGGTGGGTCGTTTCCCCCAGTCTCTCCCAGGTTCTCCTGCTGGAATAAATGTCATTGCGA	chr7	123932332	123932273	-	serpin peptidase inhibitor, clade A (alpha-1 antiproteinase, antitrypsin), member 6
A_72_P035426	ENSSSCG00000005494	TNC	5746	ATTCAGCAAAAATCTCCCGGTGACAGCATCACAATGATTTTCCTTCTCTTGGGTGGCTCT	chr1	268415578	268415519	-	tenascin C
A_72_P035437	ENSSSCG00000007997	RHOT2	1929	ACTACATGGACGGGCAGATCCCCTGCCTGTTCATCTCCTCCAAGGCCGACTTGCCCGAAG	chr3	35662494	35662553	+	ras homolog gene family, member T2
A_72_P035441	ENSSSCG00000017348	ENSSSCG00000017348	1332	CACTGAATAATGACTTCCATTGAGTAAACATTTGGCTCTGGTTATCTTCAGGGATGCTGT	chr12	16408524	16408583	+	Gap junction gamma-1 protein (Gap junction alpha-7 protein)(Connexin-45)(Cx45)
A_72_P035461	ENSSSCG00000014063	SFXN1	1134	GCTAATTGCATTAATATTCCATTAATGAGGCAAAGGGAACTCAGAGCTGGCATCCCCGTC	/	/	/	/	sideroflexin 1
A_72_P035466	ENSSSCG00000002050	DAD1	731	GTCTTTGCCTGCCATTAAATGTAACCTTTTTGCCTTCCAGATTAAAGAATTCCATGCCAC	chr7	82682215	82682156	-	defender against cell death 1
A_72_P035476	ENSSSCG00000013890	SLC5A5	3242	GTGTGGGTCTCTGTATCCCTTGCCTCAAGCCTGCAAAGAATAAACTTGCGTATTTAAAGC	chr2	62141136	62141195	+	solute carrier family 5 (sodium iodide symporter), member 5
A_72_P035481	ENSSSCG00000006548	ENSSSCG00000006548	1404	AAGATATTTCCTCCAAAGAGTCTGCAAATGCAACAAGCCTCCCAGTGCAAGATTCTGCGT	/	/	/	/	/
A_72_P035501	ENSSSCG00000008229	SFTPB	2456	TATTCAGACCAACCTAACCTTGCCTGAGGAAATCAGACTTTGCTGCCCAAGGATGACAAT	chr3	53986867	53986926	+	surfactant protein B
A_72_P035511	ENSSSCG00000006066	RNF19A	2624	GTTTGGAGCTGGTTGAACTACTCCTGACTATTTTAAGTTTCAAGTTACCAGCAAATGCCG	chr4	37071814	37071873	+	ring finger protein 19A
A_72_P035521	ENSSSCG00000003927	TCTEX1D4	1019	CTGGGGCTCCCAGCCCAATAAATAAATGTCTGTCAATAAATAAAAGTGGTCCATAAAAAA	chr6	119351123	119351182	+	Tctex1 domain containing 4
A_72_P035526	ENSSSCG00000014296	VDAC1	1801	ACCTTCAGAATCTAGTGTACCTTTTACTGTTGTACGTCTGGGGATGCAAGTATTGCTAAA	chr2	124101391	124101332	-	voltage-dependent anion channel 1 pseudogene 1
A_72_P035531	ENSSSCG00000003702	GATA6	2643	CACTATGATGACGTCTTTATAGTGTGACTAACCCACAAGCAGGTTGGTTTACGTTAATTT	chr6	73033279	73033338	+	GATA binding protein 6
A_72_P035536	ENSSSCG00000015894	DPP4	2400	AAAGCCACTTTTGCTCTCATTATCTCCAAACTGCACTGTCAAGATGATGATCTTAAAAAA	chr15	63990040	63990099	+	dipeptidyl-peptidase 4
A_72_P035551	ENSSSCG00000001468	ENSSSCG00000001468	972	TCTATGACGAGTGACTCTTCCTCAGACCTCCCTGCTGTATTTTGTAATAAACGTTCTGGG	chr7	29347814	29347873	+	proteasome beta 9 subunit
A_72_P035556	ENSSSCG00000005589	NR6A1	1850	TTATTTCACGACAGAGTTGAATGTATGGCCTTCAACATGATGCACATGCTTTTGTGTGAA	chr1	279960983	279960924	-	nuclear receptor subfamily 6, group A, member 1
A_72_P035571	ENSSSCG00000002013	ENSSSCG00000002013	1197	AAAGGAGTACATGAAAGAAAGCTTGCGAATCAGAAGGTTAGGCAATCCAGAGGACTGTGC	/	/	/	/	Dehydrogenase/reductase SDR family member 4 (EC 1.1.1.184)(NADPH-dependent carbonyl reductase/NADP-retinol dehydrogenase)(PHCR)(CR)(Peroxisomal short-chain alcohol dehydrogenase)(NADPH-dependent retinol dehydrogenase/reductase)(NDRD)
A_72_P035611	ENSSSCG00000009334	HSPH1	3616	GTGCGTTGTCATGTGAAGGTGTAAAATGGAAGAAACATTTGTTTGTAACTGATATTGTGA	chr11	7124800	7124741	-	heat shock 105kDa/110kDa protein 1
A_72_P035616	ENSSSCG00000001231	ENSSSCG00000001231	1465	TGCCATGAGGAGTTGAGGGGATAATAAATGAGAGATTTCCTTAGTTTGAAAGAGGAAATA	chr7	24529467	24529408	-	SLA-1 histocompatibility antigen, class IMHC class I antigen ;
A_72_P035621	ENSSSCG00000007229	BCL2L1	809	TTTCCCAGAAAGGATACAGCTGGAGTCAGTTTACTGATGTGGAAGAGAACAGAACTGAGG	chr17	37346916	37346857	-	BCL2-like 1
A_72_P035626	ENSSSCG00000002006	PSME1	1037	TTTGAGAAACTCAAGAAGCCTAGGGGAGAAACAAAAGGCATGATCTATTGAGAGCCTCCC	chr7	81502848	81502789	-	proteasome (prosome, macropain) activator subunit 1 (PA28 alpha)
A_72_P035656	ENSSSCG00000013524	C19orf70	915	TTGGACCCCATGCTTGAGGGCAGCTCCCAGCCTTGCCGGCTCAATAAAGGACTTGGAAAT	chr2	49381173	49381114	-	Protein QIL1 (Protein P117)
A_72_P035671	ENSSSCG00000005300	VCP	3147	GCAGTTTCTAAACCCAAAAATGACATGCTGTAAAGGACAATAAACGTTTGGGTCAAATGG	chr1	246885193	246885141	-	valosin-containing protein
A_72_P035676	ENSSSCG00000005382	TGFBR1	1813	CCTTTTACAGCAATGTAACAAGGTCAATTAAAAACTTCCCAGGATTTCTTTGGACCCAGG	chr1	252486573	252486632	+	transforming growth factor, beta receptor 1
A_72_P035696	ENSSSCG00000010537	GOT1	2037	ACCCACACGTTAACTGAAATAAAAGTTTCACAGAGTCAAATTTACCCTTACTATGTGGAG	chr14	115310609	115310550	-	glutamic-oxaloacetic transaminase 1, soluble (aspartate aminotransferase 1)
A_72_P035701	ENSSSCG00000008697	HTT	12749	GGGTCTGACGTGAGATGTCTATTTTAATTTTTTAACTGCTGCAAACATTGTACATCTGAA	chr8	1156440	1156381	-	huntingtin
A_72_P035721	ENSSSCG00000007799	MYLPF	537	AAGGAGGCCTTCACAGTAATTGACCAGAACCGTGATGGCATTATTGACAAGGAAGACCTT	chr3	16562431	16562490	+	myosin light chain, phosphorylatable, fast skeletal muscle
A_72_P035741	ENSSSCG00000003837	PRKAA2	2145	AATCCAGTTTGCTTCCTAAATTTCGGCAGGCTTTACGCTGTGTTTATGCCCAAGAAGTTT	chr6	110603689	110603630	-	protein kinase, AMP-activated, alpha 2 catalytic subunit
A_72_P035751	ENSSSCG00000011274	CTNNB1	3652	GTAACCTGCTGTGATACAATGCTTCAAGAGAAAATGCGGTTATAAAAATGGTTCAGAATT	chr13	20949947	20950006	+	catenin (cadherin-associated protein), beta 1, 88kDa
A_72_P035756	ENSSSCG00000014362	HBEGF	1498	TGTTCAGGTACCACAGGAGAGGAGGTTATGACGTGGAAAATGAAGAGAAAGTGAAATTGG	chr2	129111932	129111879	-	heparin-binding EGF-like growth factor
A_72_P035761	ENSSSCG00000006652	MCL1	2427	GTGGGCTGTAAAAAGTAGTGTGTTTCCCTAACTTTCTGTTTTTCCTGAGAAGAAAATAAT	chr4	102518192	102518133	-	myeloid cell leukemia sequence 1 (BCL2-related)
A_72_P035771	ENSSSCG00000016557	CPA1	620	TCTCTGTATGGGACCAAGTTCCAGTATGGCAGCATCATCACTACAATTTACCAAGCCAGT	/	/	/	/	carboxypeptidase A1 (pancreatic)
A_72_P035781	ENSSSCG00000015357	ENSSSCG00000015357	1364	TTCTTCCTCGTCTTGCATAATCGCGGGATACCCCAACGAGGAGGGCATGTTTGCCAGCCA	chr9	79533467	79533526	+	Growth arrest homeobox transcription factor GAX
A_72_P035786	ENSSSCG00000016646	IFRD1	2197	CCTCCCCTTTTTGTAATTTCTAATGTATTTACTCTAGAGACAGTTTTTATCTTGGGCCAA	chr18	31939933	31939874	-	interferon-related developmental regulator 1
A_72_P035791	ENSSSCG00000008898	HOPX	1142	ATAACTAGAAAAGTAACCAAAGGAAGCTGTGGGCAGCTTCTGTGTAAAGCAGTGGCTTGG	chr8	47002736	47002795	+	HOP homeobox
A_72_P035796	ENSSSCG00000010304	MYOZ1	1413	TGTATGGAAACTGCTCTTTTATGAATTTGCTCTGCCACCGGTAACAGCTAATAAATTTCA	chr14	79718632	79718691	+	myozenin 1
A_72_P035806	ENSSSCG00000017297	CYB561	1926	ATCCTGGTCTTCGTTCTCTTCCTCGCGCAGTGGCTCGTGGGCTTGGGCTTCTTCCTGTTC	/	/	/	/	cytochrome b-561
A_72_P035811	ENSSSCG00000012022	ENSSSCG00000012022	3051	CACACATTAGGCATTGAGAATTAAAACTTCTTTTGTCCGTGTACCTTCGGATCTTTAAAA	chr13	135342914	135342863	-	Amyloid beta A4 protein Precursor (Alzheimer disease amyloid A4 protein homolog)(ABPP)(APP) [Contains Soluble APP-alpha(S-APP-alpha);Soluble APP-beta(S-APP- beta);C99;Beta-amyloid protein 42(Beta-APP42);Beta-amyloid protein 40(Beta-APP40);C83;P3(42);P3(40);Gamma-secretase C- terminal fragment 59(Gamma-CTF(59));Gamma-secretase C- terminal fragment 57(Gamma-CTF(57));Gamma-secretase C- terminal frag…
A_72_P035816	ENSSSCG00000015679	RND3	988	CAAATAAAAACGTTAAGCGGAACAAATCGCAGAGGGCAACAAAGCGGATTTCACACATGC	chr15	8843906	8843965	+	Rho family GTPase 3
A_72_P035831	ENSSSCG00000005752	PAEP	778	TCAGGGAGAAATTTGAAGATGCCCTCAAGACGCTGTCTGTGCCCATGCGGATCCTGCCAG	chr1	289684427	289684368	-	progestagen-associated endometrial protein
A_72_P035836	ENSSSCG00000000914	BTG1	1806	CCTTGTACTTAATTGGGTAAAAGTCTTTTCCACAAACCACCATCTATTTTGTGAACTTTG	chr5	85418512	85418571	+	B-cell translocation gene 1, anti-proliferative
A_72_P035841	ENSSSCG00000011942	CD47	2759	GACCCGCTGATGCCTCTCAGAAAAGTAAACACACTATGAAGATAGCTCTTCTTGAAAAAA	chr13	112561002	112560943	-	CD47 molecule
A_72_P035846	ENSSSCG00000016057	STAT1	2274	TGATAAAGACCATGCTTTTGGAAAGTACTACTCCAGGCCAAAGGAAGCCCCAGAACCTAT	/	/	/	/	signal transducer and activator of transcription 1, 91kDa
A_72_P035851	ENSSSCG00000009267	CSN3	859	GACAAAATATGATTTTCACGGATTCAGCTCCTTCCTCTTCTCCCCTTATGTTTTACATTC	chr8	119979470	119979529	+	casein kappa
A_72_P035856	ENSSSCG00000009051	IL15	489	TATCGTCCATTGAGTATAAAACTGAATCTGGATGCAAAGAATGTGAGGAGCTGGAGGAAA	/	/	/	/	interleukin 15
A_72_P035881	ENSSSCG00000002684	CDH13	2142	TTCTTCAAAATCTGAACAAAGCCAACTACCACCTGCCCATCATGGTGACAGATTCAGGGA	chr6	3176980	3176921	-	cadherin 13, H-cadherin (heart)
A_72_P035886	ENSSSCG00000015070	APOA1	647	TACCTGGACGACTTCCAGAACAAGTGGCAGGAGGAGATGGAGACGTACCGCCAGAAGATG	chr9	43012110	43012051	-	apolipoprotein A-I
A_72_P035891	ENSSSCG00000014401	NR3C1	3269	CAGAAAAGGGAAGTTGTGCCTTTTATAGCTATTACTGTCTGGTTTTAACAGTTTCCTTTA	chr2	131600951	131600892	-	nuclear receptor subfamily 3, group C, member 1 (glucocorticoid receptor)
A_72_P035901	ENSSSCG00000016192	PLCD4	3113	AAGATCTGACCTCAAGACTGTACAATGACACTCAAGAGAACAGCGAATGGTCCTCAGAGT	chr15	113591884	113591825	-	phospholipase C, delta 4
A_72_P035911	ENSSSCG00000016951	ENSSSCG00000016951	3819	GAACTTCCTTATGCTGCGAGTGCAGTCCTAAAAAGCAAGCAAACAAGAAATATATATATA	chr16	84557	84616	+	Neurolysin, mitochondrial Precursor (EC 3.4.24.16)(Neurotensin endopeptidase)(Mitochondrial oligopeptidase M)(Microsomal endopeptidase)(MEP)(Soluble angiotensin-binding protein)(SABP)(Endopeptidase 24.16)
A_72_P035916	ENSSSCG00000009278	FGF9	843	TAAGCCAAAGTTGACAAAGACTCTTTCTTCACTTGAGCCCTTAAAAAAGTAACCACTAAA	chr11	446691	446750	+	fibroblast growth factor 9 (glia-activating factor)
A_72_P035926	ENSSSCG00000006289	F5	7062	ATGTGAAATCCTTATGATATAGCTCCTTATAACCACTGAGATGATGACTATTGTTTCTGC	chr4	84572966	84573025	+	coagulation factor V (proaccelerin, labile factor)
A_72_P035931	ENSSSCG00000008888	NPY1R	1271	CTGAAGCAAGCAAGCCCAGTCGCACTGAAAAAGATCCACAGTGATGATAATGAAAAGATC	chr8	45066539	45066480	-	neuropeptide Y receptor Y1
A_72_P035936	ENSSSCG00000013396	ARNTL	2073	CAGAGCCATTGATACAAGTCAATCTTACTATGTGTAACTTCAGACAAAGTGGAACTAAGC	chr2	42870169	42870110	-	aryl hydrocarbon receptor nuclear translocator-like
A_72_P035941	ENSSSCG00000013879	SLC27A1	4163	GGTTTTGTTTCCTACTTGAGTTTAAGAAATAAACCTGCAGAGTGTCTGGTGCCTGTTGGG	chr2	61775363	61775304	-	solute carrier family 27 (fatty acid transporter), member 1
A_72_P035946	ENSSSCG00000005608	ANGPTL2	1991	TTGAGGCTGTTAACAACAGCTCTGCTCTTAGGAGAAGGGCATTTCATTCATGCTGTGTTC	chr1	281993893	281993834	-	angiopoietin-like 2
A_72_P035951	ENSSSCG00000008247	SUCLG1	1319	GGAGGTGATCCTTTCAATGGAACAGATTTTACTGATTGCCTTGAAATCTTTCTGAATGAT	chr3	54941129	54941188	+	succinate-CoA ligase, alpha subunit
A_72_P035961	ENSSSCG00000011653	ENSSSCG00000011653	1848	TGCCTTGTGCAGTCATGAAACCTGGGAATCTAAGTTTTAATAATAACTTGAAATGGCCAA	chr13	63525854	63525913	+	Propionyl-CoA carboxylase Fragment (EC 6.4.1.3)
A_72_P035971	ENSSSCG00000001770	CTSH	1502	AAATGGGATACCATATTGGATTGTGAAAAACTCATGGGGTCCCCAGTGGGGAATGAATGG	chr7	54121197	54121138	-	cathepsin H
A_72_P035981	ENSSSCG00000002993	ENSSSCG00000002993	1791	GAGGGAAAGAAGACTTTTCTTCTTTTTAAGACGATGCTTGGAGTAATAACAATAACACGT	chr6	33622968	33623027	+	Cytochorme P450 2A19
A_72_P035996	ENSSSCG00000017904	ENO3	1579	ATTTATGATCGAGCTGGATGGGACAGAAAATAAGTCCAAGTTTGGGGCCAATGCCATCCT	/	/	/	/	enolase 3 (beta, muscle)
A_72_P036011	ENSSSCG00000017402	ENSSSCG00000017402	2518	CGGAACCCCACGCTTTTCCTTGGAAGCCATGCTCCACGTGAAGGGTTCATATTCGTTGCG	chr12	17945867	17945926	+	Signal transducer and activator of transcription 5A
A_72_P036021	ENSSSCG00000009558	F10	1849	ACGACTTCGACATCGCGGTGCTCAAGCTCAAGACGCCCATCACCTTCCGCACGAACGTGG	chr11	78890895	78890836	-	coagulation factor X
A_72_P036031	ENSSSCG00000001422	ENSSSCG00000001422	2574	CCTCCCACTTTCACGTGGAATTTCCCAGTTATGAAATTAATAAAAATCAATGATTTCCAC	chr7	27856007	27856066	+	Complement factor B Fragment (EC 3.4.21.47)(C3/C5 convertase)(Properdin factor B)
A_72_P036051	ENSSSCG00000017092	GPX3	1929	AGGAAAAAACCAGTTCTAGATTCAATTGGTCTGCTCTAACCTGGACTTTAGCCCTTGGGG	chr16	69408920	69408861	-	glutathione peroxidase 3 (plasma)
A_72_P036056	ENSSSCG00000015522	ANGPTL1	1856	AAAGGTAGTTTCATCTTCCCTCAATATACTACAGAAGATTAGGTGTCTATAATCCTAGCT	chr9	113351311	113351252	-	angiopoietin-like 1
A_72_P036061	ENSSSCG00000001424	SKIV2L	3883	TACACCCAGTGAACGACCCCTGTGCAAAAATGTAACAATAAAACAGCAAACCACTGGCGT	chr7	27879585	27879644	+	superkiller viralicidic activity 2-like homolog
A_72_P036071	ENSSSCG00000006296	ATP1B1	2222	GGGACCTACACTTAATCTATATGCTTTACACTAGCTTTCTGCATTTAATAGGTTAGAATG	chr4	85270386	85270327	-	ATPase, Na+/K+ transporting, beta 1 polypeptide
A_72_P036106	ENSSSCG00000011335	ENSSSCG00000011335	4096	AGCCTGGTGTATGTGCCCTCTGTGCTGGAGAAGCTGGACTGAGAGTGAGCAACAGCCATA	chr13	25148878	25148819	-	Sterol regulatory element-binding protein cleavage- activating protein (SREBP cleavage-activating protein)(SCAP)
A_72_P036111	ENSSSCG00000000064	ACO2	2665	AGTGCCCTCAACAGAATGAAGGAGCTGCAGCAGAAATAAGGCCCTGCTCTGCCACCACTG	chr5	3557086	3557027	-	aconitase 2, mitochondrial
A_72_P036211	ENSSSCG00000015140	ENSSSCG00000015140	2273	GAATATGCACAGGGAAAGGAAATTACATTGCACTTTATAAGCACTGTATTGTTAAGTGGA	chr9	48524975	48524916	-	44k ATPase of 70k heat-shock cognate protein Fragment (EC 3.6.1.3)
A_72_P036271	ENSSSCG00000006628	ENSSSCG00000006628	565	GACGAATTCATCATTAAAACTGTCCAGCACAAAGAGGCGGAGTTTCTGCAGAAGCTGCTT	chr4	101983120	101983061	-	proteasome 26S non-ATPase subunit 4
A_72_P036291	ENSSSCG00000013252	ENSSSCG00000013252	2004	CAGAATCGCAGAAGCCAATCCAGTGAAAGAATTATTTTTGTGGTTTGTTCTTAAAAGTGT	chr2	13990362	13990421	+	Prothrombin Precursor (EC 3.4.21.5)(Coagulation factor II) [Contains Activation peptide fragment 1;Activation peptide fragment 2;Thrombin light chain;Thrombin heavy chain]
A_72_P036431	ENSSSCG00000007484	ZNF217	5965	ATACAAATGTGAATTCTGTGACTATGCTGCAGCCCAGAAGACCTCTCTGCGGTATCACTT	chr17	56839922	56839863	-	zinc finger protein 217
A_72_P036436	ENSSSCG00000017294	DCAF7	785	GCCCAGGGCTGAGTTTTAAGATTTTCTCTTCTTTCCTCTTCTCCTTTGGTTCCTCAATTA	chr12	12909395	12909336	-	DDB1 and CUL4 associated factor 7
A_72_P036476	ENSSSCG00000011779	PARL	1427	CATTATCTTCCTTCCAATGTTCACGTTCACCGCAGGGAATGCCCTAAAAGCCATTATTGC	/	/	/	/	presenilin associated, rhomboid-like
A_72_P036601	ENSSSCG00000013327	MPPED2	1289	GCGAGGGAAGGTCTAAAACTGCCATTTTTCTAATTATAAACTTACATTCTCTTCCTTGTT	chr2	28211281	28211340	+	metallophosphoesterase domain containing 2
A_72_P036606	ENSSSCG00000017398	COASY	2100	ACTGAAGAAGCCTAACCAGCTTGCTGGTGTTTGGCCAACACTGAGAGTGCGGCTCATGGG	chr12	17815281	17815222	-	Coenzyme A synthase
A_72_P036626	ENSSSCG00000008074	OGN	1683	ATACTAGCTGACAATCAACTACTGAAACTTCCAGTTCTCCCTCCTAAGCTTACGTTATTT	chr3	37537379	37537438	+	osteoglycin
A_72_P036631	ENSSSCG00000003420	FBXO6	1350	GCACAGATTTTCCTGACTCCAAAGTCAAGAAGTACTTTGTCACATCTTACGGCATGTGCC	/	/	/	/	F-box protein 6
A_72_P036701	ENSSSCG00000006936	ENSSSCG00000006936	1694	TACAAAAATTGCAAGAAGCAGCTGACATGGTGAAAAGCAGATGTGAAAATTTGCTACAAG	chr4	134706651	134706710	+	/
A_72_P036726	ENSSSCG00000016998	NPM1	688	GGACATAGTAGTAGTGGTGGTCAGACAAATGGAAATGGTGGGGAGACAAAAATATACATG	chr13	138679458	138679517	+	nucleophosmin (nucleolar phosphoprotein B23, numatrin)
A_72_P036916	ENSSSCG00000005532	ENSSSCG00000005532	1316	TGTTCCTATCTTTGAATCCGATTGGGCTACATGGAACCTACTGTGCCTGGATACTTTGCT	/	/	/	/	/
A_72_P036986	ENSSSCG00000011197	OXNAD1	1610	AATGGGTTGATTTCTTTATCCCGGGAGTCTCTGTGGTTGGTGGATTCTCAATATGCTCCA	chr13	2849785	2849844	+	oxidoreductase NAD-binding domain containing 1
A_72_P037056	ENSSSCG00000011399	GNAI2	1806	ACATGCTGAGTCTCCCAAGGCCTGTATTTGGAGGGACACCCACTTTTCCAGCCTAGGACC	chr13	27393966	27394025	+	guanine nucleotide binding protein (G protein), alpha inhibiting activity polypeptide 2
A_72_P037071	ENSSSCG00000010399	NCOA4	2534	TAGAATTGCTGATTCCTTCCAAATCATCAAGAACAGTCCCTTGTCAGAGTGGCTTATCAC	chr14	94480411	94480352	-	nuclear receptor coactivator 4
A_72_P037281	ENSSSCG00000011684	SR140	749	AATGAAAGACCACCATCTCTTCTTGTGATAGAAACCAAAAAACCTCCACTGAAGAAAGGG	/	/	/	/	U2-associated protein SR140 (140 kDa Ser/Arg-rich domain protein)
A_72_P037376	ENSSSCG00000016230	EPHA4	598	GAGCCAGTGTTGAATAAACTCAAAACTCTTGAAATTAGTTTACCTCATCCATGCACTTTA	chr15	116461969	116462028	+	EPH receptor A4
A_72_P037481	ENSSSCG00000011152	AKR1CL1	1855	CCATATCTCTTAGAGGATCCAGTCTTAAATGCTATTGCCAAGAAACACCACAGAAGCCCA	chr10	62058333	62058274	-	aldo-keto reductase family 1, member C-like 1
A_72_P037486	ENSSSCG00000012625	PGRMC1	1893	CCAGTCTGTCTCTAAAACATGGTGATTTCAATATTTAGAAGAGTTTTGAACTTGCTGTAC	chrX	96836394	96836453	+	progesterone receptor membrane component 1
A_72_P037506	ENSSSCG00000002136	TMEM55B	1808	AGAAAAAATATGTTCGTTGCCCCTGCAACTGTCTCCTTATCTGCAAAGTGACTTCCCAGC	chr7	84886770	84886829	+	transmembrane protein 55B
A_72_P037531	ENSSSCG00000006642	FAM63A	2739	TTCTAACTGCATTATTTGTAATGCCTTCCTAGGAGTTTGGAAATAAAACTTCTTTCCTGG	chr4	102186678	102186737	+	family with sequence similarity 63, member A
A_72_P037616	ENSSSCG00000016620	TSPAN12	2563	TTAATGTCCATCAGTGTGCTGGCAGTTTCTGCTTGGATGAGGGACTACCTGAATAACGTT	chr18	24219285	24219344	+	tetraspanin 12
A_72_P037726	ENSSSCG00000010171	TSNAX	2385	CTGGCAGATGTCTTTTCAGTTAAAACAGAAATGATTGATCAAGAAGAGGGCATTTCTTAA	chr14	61387457	61387400	-	translin-associated factor X
A_72_P037796	ENSSSCG00000000599	DERA	1184	GCTTATCATGATCTTCCGATGTCTTAAAACAGCAATAAGTCCTTCCCAACAATGTTTAAA	chr5	54067904	54067845	-	2-deoxyribose-5-phosphate aldolase homolog (C. elegans)
A_72_P037861	ENSSSCG00000005459	KIAA0368	556	GATACAGCACGGATCCCTGCTTGCATTGGGTTTCACAGTAGGAAGATATTCGGCTAAAAA	chr1	265157830	265157771	-	KIAA0368
A_72_P037881	ENSSSCG00000010016	MORC2	3256	GCTTTTGGAGGGAAAGAGACTCTGATTCTTTGAATCTTCCTCCCTAAGTTTATAAATATT	chr14	48564157	48564098	-	MORC family CW-type zinc finger 2
A_72_P038206	ENSSSCG00000004169	HBS1L	2860	GGAATTAGTGGAAATTGTTCTATGGTAACCAAGATATTATTTAAGGTGTAAGGCCAGCTA	chr1	30607657	30607716	+	HBS1-like (S. cerevisiae)
A_72_P038226	ENSSSCG00000009605	ENSSSCG00000009605	650	ATTTCTGAAAGCTACACAGATGAGGACACCCGCCTGACAAAATGGAAACACATACAGGCA	chr14	5589736	5589677	-	GDNF family receptor alpha-2 Precursor (GFR-alpha- 2)(Neurturin receptor alpha)(NRTNR-alpha)(NTNR-alpha)(TGF- beta-related neurotrophic factor receptor 2)(GDNF receptor beta)(GDNFR-beta)(RET ligand 2)
A_72_P038276	ENSSSCG00000005513	CEP110	6076	GGAAGTAGACCAACTGAACAGAAACAAACTGTCACTGCACAAAGACATGGCAGCAATGCA	chr1	274820607	274820666	+	centrosomal protein 110kDa
A_72_P038301	ENSSSCG00000008859	TMEM192	745	ATAATAAGATCTACCGGTCGACCAGGCATCTTAAAAGCCTTGTGCTGATGATACATTCCA	chr8	38057696	38057755	+	transmembrane protein 192
A_72_P038371	ENSSSCG00000015776	RWDD4A	1599	CGTCTTTTAAGTCCTCATCCGTTCTTTCTCTTAATGACTGAAGCATAAATTGCTTCAGAG	chr15	41976154	41976095	-	RWD domain containing 4A
A_72_P038556	ENSSSCG00000001499	DST	675	ATCAGACCTGCCGAGTGTTGAAAGCCATTTAGAGAATCATAAAAATGTTCACCGAGCTAT	chr7	33528269	33528328	+	dystonin
A_72_P038901	ENSSSCG00000015885	PLA2R1	632	AGTAATTGAAAAAGATGCTTGGAAATATTATGCCACCCACTGTGAGCCTGGCTGGAATCC	/	/	/	/	phospholipase A2 receptor 1, 180kDa
A_72_P039026	ENSSSCG00000014206	SRP19	1091	CCATGTGTTACCTGAAATCCTGTATTTGTTTGTCGTCTTTGTAAACATGTTTCAGTTTAG	chr2	105620936	105620877	-	signal recognition particle 19kDa
A_72_P039036	ENSSSCG00000015050	ZW10	2853	GAACCGTATTTGGTCTTGCAGGGATTAAGAAGCCTTCCTTTAATATTCTTTCCAATAAAT	chr9	40322944	40322885	-	ZW10, kinetochore associated, homolog (Drosophila)
A_72_P039061	ENSSSCG00000001457	ENSSSCG00000001457	1247	GTCTATTCAGACCACAAGGGATTTTCCTGTTCCTATTTTCCCTCAACAGACTGTGCAAGA	chr7	29239758	29239699	-	/
A_72_P039066	ENSSSCG00000011270	EIF1B	964	ATCTGCATGATTACAGAAAACATGGGGTATGTAGGCTAGTAACACATAAGAAAATTTCAG	chr13	20291573	20291514	-	eukaryotic translation initiation factor 1B
A_72_P039081	ENSSSCG00000013418	CFD	1115	AGGACCTAAGGGACAGGGCGGTGGTCACCAGGCTTAGCAATAAAGTCATCCATTCCTGCA	chr2	46147917	46147976	+	complement factor D (adipsin)
A_72_P039086	ENSSSCG00000009871	SDS	1880	GACAACACTGGGTATCCCCTTTTCTAATGTGTAAACGTTTTCATTGAAGAAAAACATCTA	chr14	38868953	38869012	+	serine dehydratase
A_72_P039136	ENSSSCG00000018051	COPS3	1639	TGGGTTTATTTACCCTCAGGTCAATGTCATGGCATTAAACCCACCTTTCTGTTTAAATTA	chr12	56897455	56897396	-	COP9 constitutive photomorphogenic homolog subunit 3 (Arabidopsis)
A_72_P039146	ENSSSCG00000010858	C1orf55	1711	TGTGAAACCATCTGGGCCTGAAGTTTTCTTTGTGGGAAGATTTCTTATAACTAGTTTCTT	chr10	14082831	14082772	-	UPF0667 protein C1orf55
A_72_P039216	ENSSSCG00000004146	REPS1	2589	CCCAGACATTCAGTTCACTGCTTAAATTCAGCATTAAATTTTATGATTCTGTTTTGCCCT	chr1	26896893	26896952	+	RALBP1 associated Eps domain containing 1
A_72_P039226	ENSSSCG00000007907	USP7	4216	GAGGGCATGCCCACTAGTGTTAGCAAGCTGTTGACTTTGTATAAAAAAGTTAAATAAAAA	chr3	29792479	29792420	-	ubiquitin specific peptidase 7 (herpes virus- associated)
A_72_P039291	ENSSSCG00000014033	RMND5B	1648	CCGGGTTAGAACTGAATGCCATCGTTTTATAACGCTGAGCAAATATATTCACAGGCCTTC	chr2	69470996	69470937	-	required for meiotic nuclear division 5 homolog B (S. cerevisiae)
A_72_P039331	ENSSSCG00000012160	SH3KBP1	1289	AAACGAGAGATTAAGCAGTTACTGTCAGAGTTGGACGAAGAGAAGAAAATCCGGCTTCGG	chrX	15100146	15100091	-	SH3-domain kinase binding protein 1
A_72_P039336	ENSSSCG00000002697	NUDT7	1103	TGTCTATCACCAGAATCACATAACACAATCTGGTTATCATGTTATTGTCCATTGCTTTGA	chr6	7259146	7259087	-	nudix (nucleoside diphosphate linked moiety X)-type motif 7
A_72_P039356	ENSSSCG00000009178	H2AFZ	932	TTCTGCATTCGAGTCTTAACCATATTTAAGTGTTACTGTGGCTTCAAAGAAGCTATTGAT	chr8	103369632	103369573	-	H2A histone family, member Z
A_72_P039401	ENSSSCG00000009439	WBP4	920	GTGAAGGCTGTTTGGGTAGAAGGTTTAAGTGAAGATGGCTATACCTATTATTATAACACA	chr11	24746387	24746328	-	WW domain binding protein 4 (formin binding protein 21)
A_72_P039471	ENSSSCG00000014859	SERPINH1	834	AACCCCTTCGACCAGGACATCTATGGCCGTGAGGAGCTGCGCAGCCCCAAGCTCTTCTAC	chr9	9469816	9469875	+	serpin peptidase inhibitor, clade H (heat shock protein 47), member 1, (collagen binding protein 1)
A_72_P039511	ENSSSCG00000008309	SPR	1484	GCCCTGAGAGCTGAAGTACGTGTTAATGGTAGCTGCAAATAAAATGTAGGTTGTTGCTTT	chr3	64096857	64096798	-	sepiapterin reductase (7,8-dihydrobiopterin:NADP+ oxidoreductase)
A_72_P039516	ENSSSCG00000016563	TMEM209	697	TGGTTATAACAAGTTGGCAAGCTATAGTCCCTCTCCTTCTTCTTCATACCCTACCACTGT	/	/	/	/	transmembrane protein 209
A_72_P039521	ENSSSCG00000005893	ZNF34	2344	TTATGAATGTAATGACTGTGGCAAAGTCTTCAGCCAGAGCACACACCTCATCCAGCATCA	chr4	195247	195188	-	zinc finger protein 34
A_72_P039631	ENSSSCG00000004574	VPS13C	844	CAAAAAGGAAGGAGCTGCTGGATTCTTTAAAGGAATTGGTAAAGGGCTTGTGGGTGCTGT	chr1	113410970	113411029	+	vacuolar protein sorting 13 homolog C (S. cerevisiae)
A_72_P039766	ENSSSCG00000002496	GLRX5	1005	GGACAAGGAAGAACATATGATAACCGGGCTGTTGTTTTTTAAATAAACCAATCCAGGGAT	chr7	125626261	125626320	+	glutaredoxin 5
A_72_P039771	ENSSSCG00000000039	POLDIP3	827	TGATGTAGCTCCCATTCCTAGTAAACAGATGAAATTTGTAGCCCCGGGCAACTTTCTCCA	chr5	2880611	2880552	-	polymerase (DNA-directed), delta interacting protein 3
A_72_P039826	ENSSSCG00000010835	AIDA	1472	GTGGGATGTGCTCACCTTCAGACTTAATACAGCAATAAGAATGTGCTAGAGTTTAAAAAA	chr10	11561302	11561253	-	axin interactor, dorsalization associated
A_72_P039841	ENSSSCG00000004405	FIG4	1355	CTCTACATCAGAAGGTTTTCCCTCTTTTTGTAACTGGTGAATTACAGATCATTGGTAATA	chr1	80010505	80010564	+	FIG4 homolog, SAC1 lipid phosphatase domain containing (S. cerevisiae)
A_72_P039921	ENSSSCG00000013643	CDKN2D	1376	TTTGTGGCTTGTTGGTGTTGATTTCTGGGGTGTGTGTGTTTGAGGTGCATTTCTCATTTT	chr2	52951859	52951918	+	cyclin-dependent kinase inhibitor 2D (p19, inhibits CDK4)
A_72_P040116	ENSSSCG00000009631	PEBP4	868	CAAAAAGTGGCTTCCATCGCTACCAGTTCTTCGTCTATCTTCAGCAGGAAAAGAGCATCT	chr14	6971059	6971000	-	phosphatidylethanolamine-binding protein 4
A_72_P040246	ENSSSCG00000009816	P2RX4	1842	CCTTCGAGAAGCTTGGCATAGTGATGATTGAGGACCAAATATTAAAACAAATCATTTTCT	chr14	31409864	31409805	-	purinergic receptor P2X, ligand-gated ion channel, 4
A_72_P040261	ENSSSCG00000002925	POLR2I	723	AACAGCTGCATCTACGTCAACAAAATCACACACGAAGTGGACGAACTAACCCAGATCATC	/	/	/	/	polymerase (RNA) II (DNA directed) polypeptide I, 14.5kDa
A_72_P040281	ENSSSCG00000004941	DIS3L	704	GGAGATAAGAGACCTAGCTCTACTGGAGTTTCGAACAGTTATGGAATATGAAATACTCTT	chr1	171508228	171508288	+	DIS3 mitotic control homolog (S. cerevisiae)-like
A_72_P040456	ENSSSCG00000008757	ANAPC4	863	TGATGAAACGGTAACAGTAGTTCTTAAAGACACCGTAGGACGTGAAGGAAGAGATCGACT	chr8	15662225	15662284	+	anaphase promoting complex subunit 4
A_72_P040506	ENSSSCG00000005291	TLE1	3156	CCATGAGAGCTGTGTGCTGTCCCTAAAATTTGCTTATTGTGGTAAATGGTTTGTAAGTGC	/	/	/	/	transducin-like enhancer of split 1 (E(sp1) homolog, Drosophila)
A_72_P040678	ENSSSCG00000001716	RCAN2	1048	GGACAAAAGGGCTAGGAAAAGGTGACATGTTTCCTGACCATATCATACCCATCCAGTATC	chr7	48013996	48013937	-	regulator of calcineurin 2
A_72_P040716	ENSSSCG00000004001	ENSSSCG00000004001	2428	CTGGATGGCTCTCCCTCACCCATTCTGAGAATTAATAAATGTGAAGAAAGACCTTAAAAA	chr6	123145119	123145062	-	/
A_72_P040761	ENSSSCG00000002955	C19orf15	436	TTTACAGCATCCCGTCCAACACCAGGGCCTTAAACAAAACGTACTTAACCAAATCTGGGA	chr6	32490869	32490928	+	cation channel, sperm-associated, gamma
A_72_P040766	ENSSSCG00000009048	GAB1	/	TATATCAAGTGAAGAACTGGATGAAAATTACGTCCCAATGAATCCCAACTCTCCGCCCCG	chr8	72746814	72746873	+	GRB2-associated binding protein 1
A_72_P041011	ENSSSCG00000009907	GATC	1070	TGGCCTTCATGGTTGTGATTTCATACCAGTATACTTAACCCCAAACTCATTGAATTGTAT	chr14	40541372	40541313	-	glutamyl-tRNA(Gln) amidotransferase, subunit C homolog (bacterial)
A_72_P041136	ENSSSCG00000014857	ENSSSCG00000014857	782	AAATCCATGAAGTTTGTGGATGGCTTGATGATCCACAGTGGGGACCCTGTTAACTACTAC	chr9	9401663	9401722	+	/
A_72_P041321	ENSSSCG00000004051	SOD2	3535	AGGTATAAAACCATCCCCAACCATCATAAAACCATCAAAATGGTTCATCCCTCTACTGTG	chr1	8813461	8813521	+	superoxide dismutase 2, mitochondrial
A_72_P041326	ENSSSCG00000007467	TMEM189	1189	GACAGAGAATACTTGAGCCACTGGTTTTTTCATTTTCTTTCATTTTCTTTCCTTGGCCCC	chr17	53676178	53676237	+	transmembrane protein 189
A_72_P041371	ENSSSCG00000008449	ENSSSCG00000008449	627	GATATTTCTGTAGCCTGAATGTAATGCTTTAGGAATGGTTCTCAAATGTGTTTCCAGAAT	chr3	89536830	89536771	-	Solute carrier family 3 member 1
A_72_P041376	ENSSSCG00000009496	ENSSSCG00000009496	/	TGGTGATTCCTTGGACTGTGATACCCCTGATTCCACTTGGCATCATCTTCTTTGTTCTTC	chr11	65001911	65001852	-	/
A_72_P041606	ENSSSCG00000006610	S100A11	803	CCATAGCTTGCCATGACTCCTTTATTAAGTCTACCCAGAAGTAAATCTGAGGAGCCTTTG	chr4	101098886	101098945	+	S100 calcium binding protein A11
A_72_P041611	ENSSSCG00000015195	TBRG1	779	GGAGGTTCCCATGGTGACAGCTTTCCTGAGAAAAATTTCAGCTGCTTTATTTTTAGTAAT	chr9	50335816	50335875	+	transforming growth factor beta regulator 1
A_72_P041636	ENSSSCG00000004897	ZCCHC2	/	CTGACAAATATTGGGAGTACACCTTCAAAGTAAATTGGTCTGATCTTTCAGTCACAACAG	/	/	/	/	zinc finger, CCHC domain containing 2
A_72_P041741	ENSSSCG00000001757	WDR61	1279	CCTTCTTTGATCACCAGGATCAGGTCTGGGGAGTAAAATACAATGGAAATGGCTCAAAAA	/	/	/	/	WD repeat domain 61
A_72_P041811	ENSSSCG00000011472	DNASE1L3	1075	TGAAGAGAAGGCCCTGGATGTCAGCGACCACTTTCCAGTTGAATTTAAACTTCAGTCTTC	/	/	/	/	deoxyribonuclease I-like 3
A_72_P041836	ENSSSCG00000008546	GPN1	871	GAAGAATATGAGAGAGAGTATCGTCCTGAATATGGACGTTTGAAGAAATCACTGGCCAAT	/	/	/	/	GPN-loop GTPase 1
A_72_P041866	ENSSSCG00000014903	CCDC90B	1591	CAGGCTTTGGTATCTGCTGCAAATTTGAAAACTATTCCCAAGCCTATATACTTGTTATTG	chr9	17524669	17524610	-	coiled-coil domain containing 90B
A_72_P041881	ENSSSCG00000005192	C9orf150	1762	GAGCAAGGGGTCAGGGATTCTAAGAAAGACTTTGCTAAATTTTACAATAAACCAAAGTCT	chr1	218994038	218993979	-	Uncharacterized protein C9orf150
A_72_P042071	ENSSSCG00000007839	EEF2K	2824	TTTTTTGACTCTTGAAAATATCTTTACTACCAGCGGAGACACTGCAGCTGTCCCCTAGGG	chr3	21628760	21628701	-	eukaryotic elongation factor-2 kinase
A_72_P042081	ENSSSCG00000016099	FAM126B	1366	TAATTCTGCTATTGTGTACATGCCTGCTTCATCTTACCAGTCTCTCTGTCGAATGGGCTC	chr15	98356670	98356611	-	family with sequence similarity 126, member B
A_72_P042106	ENSSSCG00000014623	FXC1	1415	TTAAAGGAAGGTCTGTGGGTACAGCTTTAAAATTGGCAACAAGACGCTGGTTCGTGCTCA	chr9	2558852	2558793	-	fracture callus 1 homolog (rat)
A_72_P042321	ENSSSCG00000009436	MTRF1	1254	TACAAGGAAATTCAGGAGGCTGAACAAGCCATTGAAGACTTAGAATCAATGTGCAAAAGT	chr11	24583559	24583618	+	mitochondrial translational release factor 1
A_72_P042326	ENSSSCG00000012336	GNL3L	2058	AATGGTTTGGTTCTCCCTGAAGCACCTGCATATTAAAAGAACTCTCCCTGCTCTTTCCCT	chrX	46899040	46899099	+	guanine nucleotide binding protein-like 3 (nucleolar)-like
A_72_P042356	ENSSSCG00000007212	C20orf96	1267	TCAGAAGAAGAAAAAAGCCCTTCTGGGGTCTTTGGTGCTGAAAATCCAGCATGCTCATCA	/	/	/	/	Uncharacterized protein C20orf96
A_72_P042371	ENSSSCG00000010937	HSD17B3	1229	AAGCAGAATATGAAGCGAAAGGAATCATTATCCAGGTGCTGACCCCACATGCTGTTTCAA	/	/	/	/	hydroxysteroid (17-beta) dehydrogenase 3
A_72_P042436	ENSSSCG00000017940	GPS2	1248	TGTCCTTACAAAAGCAGATGGAACACGCTAACCAACAAACTGGCTTCTCTGACTCATCCT	chr12	49796210	49796159	-	G protein pathway suppressor 2
A_72_P042621	ENSSSCG00000017062	TIMD4	832	AACCTCTCAAAGAAGCACTGAGGTGACTTCTACAGACACTGCCTCACTCATTTCCAAAGA	chr16	63925751	63925694	-	T-cell immunoglobulin and mucin domain containing 4
A_72_P042636	ENSSSCG00000003660	PABPC4	1640	GGTTTTGGTCTTTTCTCCCCCAAATTGGTTTTATTTGATGTACCCAAGTCTTAAGTTTAA	chr6	65237702	65237643	-	poly(A) binding protein, cytoplasmic 4 (inducible form)
A_72_P042661	ENSSSCG00000008979	ENSSSCG00000008979	910	CGAATCTGAAATGAGTCATTTAACTGCTCTTCAGAGATAGCCTTTGAAAGATTTACATCT	chr8	61217412	61217353	-	/
A_72_P042686	ENSSSCG00000014075	TINP1	1086	CCTACCAGTCAGCCTTTCAAGTCTGCTGTCATCAAGAAAACTATTTATTGTTTACAAAAA	chr2	72781935	72781994	+	NSA2 ribosome biogenesis homolog (S. cerevisiae)
A_72_P042691	ENSSSCG00000011930	ATG3	701	GATGAAGAAGATTATTGAGACTGTTGCAGAAGGAGGGGGAGAACTTGGTGTCCATATGTA	chr13	109916408	109916467	+	ATG3 autophagy related 3 homolog (S. cerevisiae)
A_72_P042821	ENSSSCG00000008878	PPID	1501	CACAACGGATAATGATGTCCAGCCTGTTTTTAAACTCCTAAAGACACAAATCTTGTTTGA	chr8	41236480	41236421	-	peptidylprolyl isomerase D
A_72_P042836	ENSSSCG00000008224	MRPL35	883	AAACATGATGTAAACTGTCCCATCGGATATGGAAATACACAGTACCAACATTACAACATT	chr3	53485619	53485560	-	mitochondrial ribosomal protein L35
A_72_P042861	ENSSSCG00000015570	IVNS1ABP	2672	AGTTTGATGATCTCAATCCAGAAGCTGTTGAAGTCTTACTGAATTATGCCTACACTGCCC	chr9	118920640	118920581	-	influenza virus NS1A binding protein
A_72_P042996	ENSSSCG00000002289	EIF2S1	1790	AGTGCCTCCATGAAATTTACCGGGGCATCCAAAGCAGATAGTCCCAACCTTTCTATATAA	chr7	99515997	99516056	+	eukaryotic translation initiation factor 2, subunit 1 alpha, 35kDa
A_72_P043031	ENSSSCG00000016545	CHCHD3	1540	TATGATGATTAAAAAGAAAGGTCGCCCTCTCCACCTTCTGTGCTTTCTATTCAGCTTCCT	chr18	14713392	14713451	+	coiled-coil-helix-coiled-coil-helix domain containing 3
A_72_P043036	ENSSSCG00000006054	ATP6V1C1	796	CTACAGTCTGTGAGCACTGTTGACACCCACAGGAGAGAATAAAATTACCTGTGCAAAAAA	chr4	34413539	34413486	-	ATPase, H+ transporting, lysosomal 42kDa, V1 subunit C1
A_72_P043051	ENSSSCG00000005196	C9orf123	653	GTTTGTGGCTTTCTTTTCAGGTTCCACAGGGACCAATAAATCCCTCAGAGAAGAGAGGAA	chr1	224029354	224029413	+	Transmembrane protein C9orf123
A_72_P043076	ENSSSCG00000014371	NDUFA2	732	TGGACTGAGCACAATGTGGAGAAACGTGTTCTGTTCTTTATAAAGCTTGTGCTGAAAGTG	chr2	129367341	129367282	-	NADH dehydrogenase (ubiquinone) 1 alpha subcomplex, 2, 8kDa
A_72_P043131	ENSSSCG00000014343	ENSSSCG00000014343	1969	GTTTGAAAAAGGCCCTTTGGTTTCAAGGGAGATGTGTAAAAGTTGATCTGTCTGAAAAAA	chr2	128284284	128284343	+	/
A_72_P043146	ENSSSCG00000000097	ENSSSCG00000000097	1112	AATGACACTGGGAAGGGTGTACCCTGACCAGTAACAGCTATTTGGTTTTTTAAGAGTGGA	chr5	5538954	5538895	-	/
A_72_P043161	ENSSSCG00000008756	DHX15	3036	TGAACTCAAAAGTTCAAGTTGTGCTCTTCACGTTGGTTCAATAATGGCCTTTATTTGAAA	chr8	15244314	15244373	+	DEAH (Asp-Glu-Ala-His) box polypeptide 15
A_72_P043231	ENSSSCG00000010723	ACADSB	1777	CCAGGAACTTCCTCATGCTGGGGGTGCAGTCTAAAACAAACAAAATTAAATTTTAAAAAT	chr14	139047514	139047573	+	acyl-Coenzyme A dehydrogenase, short/branched chain
A_72_P043316	ENSSSCG00000000221	ENSSSCG00000000221	1899	CGTTGTATGTCTCTCTCTACACTGTGGTGCACTTAACTTGTGGATTTTTTATACTAAAAA	chr5	15203620	15203561	-	DAZ-associated protein 2
A_72_P043351	ENSSSCG00000013336	CCDC34	1351	CAGAATACAAAGATAGTGGGTGTGGGAAATTACATGCTTTGGTTTGGAGCTATTTCATTT	chr2	31055794	31055853	+	coiled-coil domain containing 34
A_72_P043356	ENSSSCG00000007109	XRN2	2553	CCTCAGCCAACTAGAGTGTATATTGTTCACTATTTCTTTGGGAACATTTCATTAATGTAC	chr17	30411140	30411199	+	5'-3' exoribonuclease 2
A_72_P043421	ENSSSCG00000002274	HSPA2	2523	TTGAGGGAAGTGAACATGGTAGTAATGTTAAAGACAGGCATACTTTTGCAAACAAATGCA	chr7	97090350	97090409	+	heat shock 70kDa protein 2
A_72_P043466	ENSSSCG00000013249	ENSSSCG00000013249	/	CAGATTGATGCATATGAACTTTTGGAAGCAGTAGAAATTCTTTCAAAACTTCCCAAAGAC	chr2	13761926	13761985	+	/
A_72_P043701	ENSSSCG00000000654	ENSSSCG00000000654	654	CCATTTATGATTCATGTGGGTAAAGTACTATTTCCCAGAAGTGACAGAGAAAATAAAGTG	chr5	58736591	58736650	+	/
A_72_P043771	ENSSSCG00000014117	THBS4	443	GCTTTCTTTTACCCACCCCATATACCAAACTTTTTATATGAATGTGGCAATAAAGAAGAG	chr2	77969945	77969886	-	thrombospondin 4
A_72_P043856	ENSSSCG00000002114	ENSSSCG00000002114	1370	AGAGGCCTTCATTAACACAGCCAAAGAAATATATAGGAAGATCCAGCAGGGTTTATTTGA	chr7	84108722	84108781	+	/
A_72_P043941	ENSSSCG00000007653	ENSSSCG00000007653	609	GGCCTGGGGTCACACATATTCCCCTTCATTCCTTTTATTCAATTTGTAAAAAATTATCAA	chr3	6505314	6505255	-	/
A_72_P043991	ENSSSCG00000008760	RBPSUH	1939	AATGCAACAGCTGAACTTGGAAGGAAAGAACTATTGCACGGCCAAAACATTGTATATATC	/	/	/	/	recombination signal binding protein for immunoglobulin kappa J region
A_72_P044021	ENSSSCG00000005037	ERO1L	767	CAAGCATTTAATAGGAAATTGGTAAAGAGGCTCATGAATGACCCATTATTAACAGCCTAA	chr1	190632702	190632643	-	ERO1-like (S. cerevisiae)
A_72_P044031	ENSSSCG00000012275	ARAF	2522	AAGACATTCTTCAGCCTGGCCTTTTGTGACTTCTGCCTTAAGTTTCTGTTCCATGGCTTC	chrX	42049895	42049954	+	v-raf murine sarcoma 3611 viral oncogene homolog
A_72_P044041	ENSSSCG00000013397	ENSSSCG00000013397	2073	TGTGTAGGATGAAGTGTAACAGGCCTTCAGTAAAGGTTGAAGACAAGGATTTCCCCTCCA	chr2	42905051	42905110	+	BMAL1 Fragment
A_72_P044106	ENSSSCG00000012568	PSMD10	1016	GGTCTGGGCTTAATACTCAAGAGAATGGTGGAAAGTTAAACAGCTTGGATTTATTCTTCC	chrX	86716655	86716596	-	proteasome (prosome, macropain) 26S subunit, non- ATPase, 10
A_72_P044381	ENSSSCG00000017799	CPD	695	TTCCTGGAACTTATAACATTACAGCGGTTTCAACTGGGTATATGCCACTGACTATTAATA	/	/	/	/	carboxypeptidase D
A_72_P044391	ENSSSCG00000015933	ENSSSCG00000015933	664	GGCTATCATTAATTCAGATCCCTCATTTTGAATGGAACTCTATGGCATTGTCAACAAAGG	/	/	/	/	/
A_72_P044616	ENSSSCG00000006052	FZD6	2622	TTAAGACTTCTGGGGGACAAGGCTATAAGTTTCTTGGAATTGACCAGTGTGCACCTCCAT	chr4	34197280	34197221	-	frizzled homolog 6 (Drosophila)
A_72_P045646	ENSSSCG00000004313	SFRS13B	873	TCAAGATCACATGGAAGACATTCTGACTCATAGCAAGATCCCCATGTAAATCTCCCAAAG	chr1	59919325	59919265	-	splicing factor, arginine/serine-rich 13B
A_72_P045656	ENSSSCG00000010911	ZNF281	783	TTTGGATCTCAGCCAGGTCTTTATTTATCTGCTTTGGATGCCACTCATCAGCAGTTGACA	chr10	23923720	23923661	-	zinc finger protein 281
A_72_P045871	ENSSSCG00000017875	ZZEF1	887	ATCTTCCTGCTGGACTTTTGTACATTAGACATTTCACACTGCACACTCCTGAGAGAGTTC	chr12	47340448	47340389	-	zinc finger, ZZ-type with EF-hand domain 1
A_72_P045931	ENSSSCG00000005286	CEP78	732	GTACCAGTGGATAACTTCTCCATCAGTGAAGGAACCATTCAAAGGCGCTAGACAGAAAAA	chr1	241830099	241830158	+	centrosomal protein 78kDa
A_72_P046051	ENSSSCG00000017893	FAM64A	1742	CCGTGTATGACTTTCCTAGATAACAGTGCTTTTTCATAATAAAGACTCTCCTTCTGTAAA	chr12	48150697	48150642	-	family with sequence similarity 64, member A
A_72_P046071	ENSSSCG00000014818	STARD10	2050	ATCATCATGAACTACTCAGTCAAACATCCTAAATACCCGCCTCGGAAAGACTTGGTCCGA	/	/	/	/	StAR-related lipid transfer (START) domain containing 10
A_72_P046081	ENSSSCG00000015721	ENSSSCG00000015721	834	AAATCAACACCATCTTCATATCCAAGGTGGGTGACACATCGTTTGATCTGCCAGAGGCAA	/	/	/	/	/
A_72_P046151	ENSSSCG00000003697	NDC80	872	AGGGCCTCAGTGAAGCTATGAATGAGTTAAATGCTATTCAGCGGGAATACCAGCTAGTTG	/	/	/	/	NDC80 homolog, kinetochore complex component (S. cerevisiae)
A_72_P046166	ENSSSCG00000006058	RRM2B	1216	ATGGCAGAAACTACAGATAATGTCTTCACCTTAGATGCAGATTTTTTAAATCCTCCTCAT	chr4	35201448	35201507	+	ribonucleotide reductase M2 B (TP53 inducible)
A_72_P046231	ENSSSCG00000009414	ZC3H13	5081	TTGTCGTTGGAAATGAAGCGTCAGAAGATACAGAGGGAATTAATGAAGCTGGAACAAGAA	chr11	20713794	20713853	+	zinc finger CCCH-type containing 13
A_72_P046306	ENSSSCG00000000902	NR2C1	887	ATGTCGAGGATCAAAGGACTGTATTATTAATAAACACCATCGAAATCGCTGTCAATACTG	chr5	83202604	83202663	+	nuclear receptor subfamily 2, group C, member 1
A_72_P046546	ENSSSCG00000002841	N4BP1	2036	GGAAAGTCTACATTTTCTGCCTGTTCAGAACTGTTTAATAGCAGTTACTCTTGAGTGTAC	chr6	24570941	24570882	-	NEDD4 binding protein 1
A_72_P046741	ENSSSCG00000016092	SGOL2	915	AAAGCTGACTCAATCGAACATACCAAAGAAAATAACCCTTCATAATGGCTTTGCTCAGGA	chr15	97888276	97888335	+	shugoshin-like 2 (S. pombe)
A_72_P046936	ENSSSCG00000006202	CSPP1	4732	AAATGTAATTATGGAGTTGTCAGAAATGAGAAGGCAGCTTCGTAGTGAAGAGCGGCGTCT	chr4	70140891	70140832	-	centrosome and spindle pole associated protein 1
A_72_P047556	ENSSSCG00000006927	PKN2	5264	GATCTCTGTGTGCTGTAAAATTTCTGAGGTTAGAAGATTTTTTAGACAACCAGCGGCAAA	chr4	132262563	132262508	-	protein kinase N2
A_72_P047886	ENSSSCG00000011391	CDH29	705	CAAGAAGCTGCTTCACATTTGTGGAATTTTTTCTTCACATGATCATGTGTTTTCAAACTG	chr13	27081608	27081549	-	cadherin-like 29
A_72_P047911	ENSSSCG00000010239	RUFY2	1923	TCCGACAACAGCTAGAGGAAGTTAAAGCAATTAACATAGAGATGTATCAAAAGTTGCAGG	chr14	74548791	74548732	-	RUN and FYVE domain containing 2
A_72_P048181	ENSSSCG00000009012	TMEM154	549	GGAAGACACACCCTCTGTTATGGAAATAGAAATGGAAGAGCTTGATAAGTGGATGAACAG	chr8	65497005	65497064	+	transmembrane protein 154
A_72_P048401	ENSSSCG00000006925	CCBL2	2029	GTGAGATGCTTAACCTCTCTGGTTTCAGTTTACTCATAAAAGGGGAATAAAAATAGCACG	chr4	132163085	132163144	+	cysteine conjugate-beta lyase 2
A_72_P048456	ENSSSCG00000003553	ENSSSCG00000003553	703	GAAGTTCAAATGTCTCTTCTCCCTTACCTTGTTTTGGATCCTCATTCCACTCTACAACTT	chr6	57430739	57430680	-	/
A_72_P048496	ENSSSCG00000009319	PAN3	4910	TTGAAAATACTTTTCAAGAACTGATTGCAGCTGCAAATGGTCAGTTGTAGTATTTGCCGA	chr11	5092233	5092292	+	PAN3 poly(A) specific ribonuclease subunit homolog (S. cerevisiae)
A_72_P048771	ENSSSCG00000006463	PEAR1	3736	TCATGAGAGCTCCAGGGCTCTTGGGGCATGGTCAAAACTGTCAAATACCTTAAAACCTTT	chr4	96872459	96872400	-	platelet endothelial aggregation receptor 1
A_72_P048926	ENSSSCG00000006968	LONRF1	800	TGTTCTGCTGAAAAGAAAGTTGTCTCTTTTAGACCAGGATGTGGTTTGTAATGAAGATGG	chr17	539010	538951	-	LON peptidase N-terminal domain and ring finger 1
A_72_P048931	ENSSSCG00000015206	CCDC15	875	GACCAGAATATTCTACTCAAATGTCAAGACAAGGATGTTCTTCCCAAAGAGCAGTATGTA	chr9	50626498	50626557	+	coiled-coil domain containing 15
A_72_P048971	ENSSSCG00000006766	PHTF1	2839	CTTGCTGGCGTCACTGCTTAACCCATTAAGGAAAGAGATGACTGCAAAACCATGAGATAC	chr4	111232943	111233002	+	putative homeodomain transcription factor 1
A_72_P049096	ENSSSCG00000004340	FHL5	1178	GTGCCCTGTTTTGAGAAGGAGTTTGCTCACTACTGCAGCTTTTGTAAGAAGGTGATAACT	chr1	67002207	67002266	+	four and a half LIM domains 5
A_72_P049206	ENSSSCG00000004499	ATP5A1	1874	AGGATTACTCATACTGCAGATGTACAGTGACTGCCTTAAAATAAAGGTTCCATAATGTTG	chr1	99757392	99757451	+	ATP synthase, H+ transporting, mitochondrial F1 complex, alpha subunit 1, cardiac muscle
A_72_P049361	ENSSSCG00000009536	ARGLU1	1752	TACTGTTGCTCTTGATGTTCCTGACACAGGTAAGGAAACAGTCGGTCAGCTCTGATACAA	chr11	74937149	74937090	-	arginine and glutamate rich 1
A_72_P049436	ENSSSCG00000016611	CADPS2	829	TGCAGGTGTATTCCTGAGCTTAAAAGATCACCAAACCAAATATAGACTAGATTACCCAAT	chr18	23020149	23020209	+	Ca++-dependent secretion activator 2
A_72_P049501	ENSSSCG00000003682	ANKRD12	873	ACAAATATTGAAAGAACAGAATATCGATTTTTTACCTTTGCACCAGACTGAATTGCCAGG	chr6	67392455	67392400	-	ankyrin repeat domain 12
A_72_P049576	ENSSSCG00000000795	ENSSSCG00000000795	3986	TCTCCCGATTCAAGTCATATGAACATTCAGAAGCAGGCAATGTGTCCCAAAGAGGAGACA	chr5	70514662	70514603	-	ADAM metallopeptidase with thrombospondin type 1 motif 20 Fragment
A_72_P049716	ENSSSCG00000014032	NHP2	811	ATTTCATGACAGCAAAGCCAGCATCTTCTCCATCAATGCAGTTTCCTGTTGAGCTTCAAT	chr14	19653651	19653710	+	NHP2 ribonucleoprotein homolog (yeast)
A_72_P049741	ENSSSCG00000010612	ENSSSCG00000010612	1167	GGGCAGTCTATCTCTGTTCATTTTCTTTGAGGCTCCCAATAAACATGAGGACAGAAAAAA	chr14	120348578	120348637	+	/
A_72_P049791	ENSSSCG00000001057	CCDC90A	1220	TTAAACGAAAGGAAGCTGCTGGAAGTAAAAACAGAAATGGTGTCATTGCACGCCCAGCAA	chr2	75079997	75080051	+	coiled-coil domain containing 90A
A_72_P049886	ENSSSCG00000004599	CGNL1	852	CATCAGAGAAGAGAGAGAGAGAATGAAAGCAAACTTAGAAGCGCTCCAAAGCCAACACAA	chr1	118565435	118565376	-	cingulin-like 1
A_72_P049896	ENSSSCG00000009112	SEC24D	782	AAGAGCTGTGAGACAGACGCCCTTATCAACTTCTTCGCCAAATCAGCTTTCAAAGCTGTT	/	/	/	/	SEC24 family, member D (S. cerevisiae)
A_72_P049951	ENSSSCG00000014057	FAF2	900	CTCATTAACCAGCTGACATTTATCATGGATGCAAACCAGACTTACCTAGTGTCAGAACGT	chr2	70434566	70434507	-	Fas associated factor family member 2
A_72_P049991	ENSSSCG00000004617	KIAA1370	4187	TTTCCTTAATACTCAAGTGATGTTTGTCTCTAGTGTTCTAATGTAGCACAAATCCTGTGT	chr7	116747036	116747099	+	KIAA1370
A_72_P050016	ENSSSCG00000008077	C9orf89	835	CTCACTATTTATAATTTCTGTAACAAGCACTTTACCTTCATTGTACAGAGGTGCTCATCA	chr3	37788078	37788137	+	Bcl10-interacting CARD protein (BinCARD)
A_72_P050041	ENSSSCG00000011555	RPUSD3	1477	TGCTTTCTGCTGAGTTCAGCATGTGGCCTTTGTATTTGTTTCTGGTCCAATTCTAGCTGA	chr13	55313675	55313616	-	RNA pseudouridylate synthase domain containing 3
A_72_P050116	ENSSSCG00000009345	PDS5B	1728	AACAAACCACTTTGGCAGTGTTACTTGGGCAGGTTTAATGATATCCATGTTCCAATCCGC	/	/	/	/	PDS5, regulator of cohesion maintenance, homolog B (S. cerevisiae)
A_72_P050196	ENSSSCG00000016907	DHX29	891	AAGATGCTTATTTTTGGGTGCATATTTGGCTGCCTTTGATCAGTGGCAACACTGGCTGCA	/	/	/	/	DEAH (Asp-Glu-Ala-His) box polypeptide 29
A_72_P050301	ENSSSCG00000001756	IREB2	3476	GAGACCTGTAAGTATGGGGGGATATTTTATCAGACCATTTTGTAAATAAAGGCAGAATTT	chr7	53602049	53601990	-	iron-responsive element binding protein 2
A_72_P050341	ENSSSCG00000016532	WDR91	2097	GCTCTGTTGGCCCAGAAGAGATTGAAAGTATTTTGTATATATTCGCTCACTTTTCTTTTT	chr18	12383154	12383095	-	WD repeat domain 91
A_72_P050477	ENSSSCG00000003153	ENSSSCG00000003153	563	TACCTCTTCGAAAGGCTCACACTCAAGCACGACTAGGAATCTCTGGAGCCCAGGGGCCTT	chr6	37764845	37764904	+	Ferritin light chain Fragment (Ferritin L subunit)
A_72_P050561	ENSSSCG00000005270	C9orf40	718	ATGGGAACCATTCAAATATCCCTATTGTTGCACCAAAAAGTTAGTTTGTGGTACATGAAA	chr1	238516219	238516160	-	Uncharacterized protein C9orf40
A_72_P050611	ENSSSCG00000016001	TTN	1716	CAAACAATCCCAAAGTCATTGATATTACCAGATCTTCCGTCTTCTTTCTTGGGGCAAAAA	chr15	79222541	79222485	-	titin
A_72_P050646	ENSSSCG00000015083	ENSSSCG00000015083	1604	TGTGTCCGATGACTGTGATCTTCGTGGCTGCTTATTTGTGAATGATGTTGTGTTTAGTGC	chr9	44013322	44013263	-	/
A_72_P050672	ENSSSCG00000010946	ENSSSCG00000010946	494	TTTGACCCCCCATTCTGTGGATTGGAGAGAGAAAGGCTATGTAACTGCTGTGAAGAATCA	chr10	26751373	26751432	+	/
A_72_P050771	ENSSSCG00000000466	XPOT	442	GCAGCCCAAGTCTTTGCCTTGCTCTTTGTTACAGAGTATCTCACTAAATGGCCCAAGTTT	chr5	28780726	28780785	+	exportin, tRNA (nuclear export receptor for tRNAs)
A_72_P050931	ENSSSCG00000006115	RUNX1T1	3389	AAGACACCACAACCAACACGAAACCAGTTCCTCATCCTCAGATGCTCAAAGTTGTTTTTT	chr4	45317615	45317674	+	runt-related transcription factor 1; translocated to, 1 (cyclin D-related)
A_72_P050971	ENSSSCG00000014369	CD14	1571	TGACCTGACCCTGGAAGGGAATCCCTATATGGATCCTGAAGCCCTCCAGCACCAGGAAGA	chr2	129356472	129356413	-	CD14 molecule
A_72_P051026	ENSSSCG00000010181	C1orf198	2662	TCCTCTTAGGAATTCAGTACACCTGGTAAATAAAACTTCCATTCCTGCCCCACTCAATAT	chr14	61879929	61879988	+	Uncharacterized protein C1orf198
A_72_P051051	ENSSSCG00000004586	FAM81A	1600	CCAAGAAATGTGTTTTCATGGGTCTAAATGTTTACCTTGAGTCTTGAAAACACTCTCTTT	chr1	116433504	116433445	-	family with sequence similarity 81, member A
A_72_P051326	ENSSSCG00000016522	ENSSSCG00000016522	890	GCAAACGGGATCAGTTAACTATTGCATTTATACCTACCGTAGGCTTTTTATTCCAAAATT	chr18	10717700	10717759	+	Pleiotrophin Precursor (PTN)(Pleiotrophic factor beta)(PTF-beta)
A_72_P051366	ENSSSCG00000009239	ENSSSCG00000009239	671	AGAAATATCTTTCCAGTGCTATTCGCTAAGCTGACTGCCATTAAAAAATTAATCTCCTCA	chr8	116349814	116349873	+	/
A_72_P051376	ENSSSCG00000001946	MBIP	852	GTTGCAGACAGGTGGTCCAGTGCCAAGAGACATTTATCAGAGAATTAAAAAACTTGAGGA	/	/	/	/	MAP3K12 binding inhibitory protein 1
A_72_P051386	ENSSSCG00000013776	DDX39	1571	TCTCTTTCTAGGCAACAGTGGGCCTTTCTTTTTACTGTTTAAAAACTGTAGATTTGTGTA	chr2	57186706	57186647	-	DEAD (Asp-Glu-Ala-Asp) box polypeptide 39
A_72_P051401	ENSSSCG00000010002	SF3A1	2958	TTGTTGTTATCATCATCCTTGATCATTTTGTGTCTTGCCATCGGCTAATAAACCTCTTGG	chr14	48124731	48124672	-	splicing factor 3a, subunit 1, 120kDa
A_72_P051411	ENSSSCG00000007474	DPM1	1066	GCAAATTAGAAAAATGAGCAGTGTTCTCAATTTTCTTTTACATTTTGCTGTATCGAGGCC	chr17	54548301	54548242	-	dolichyl-phosphate mannosyltransferase polypeptide 1, catalytic subunit
A_72_P051436	ENSSSCG00000016695	HIBADH	1888	CTTCAAAAGAATGACATCTTTAGAACTATCTCAGAGCCAATAATGGTATGTGCGTTAGAT	chr18	43693625	43693684	+	3-hydroxyisobutyrate dehydrogenase
A_72_P051491	ENSSSCG00000001701	HSP90AB1	3262	TCTCCTCTGCTGATGTCTAGTGGTTTTATTTGTTTTTCTGTCTAAGGCAGGCTACAGGGG	chr7	45771732	45771791	+	heat shock protein 90kDa alpha (cytosolic), class B member 1
A_72_P051516	ENSSSCG00000000141	EIF3D	2307	AGTGTTTGTCTGATCCTTGCTCTCTGAAGCCTGACAGTTGGAATAAAGTAAAAGTCTGTG	chr5	7644826	7644885	+	eukaryotic translation initiation factor 3, subunit D
A_72_P051531	ENSSSCG00000002770	NUTF2	888	GTAACCCAAAGAAGTGAAGGAAAAAGCAGCTGCCTCACCGCCCAGATATTGATTTGTTCA	chr6	12915131	12915190	+	nuclear transport factor 2
A_72_P051536	ENSSSCG00000003853	SCP2	732	ATGCAGTTAATAACCCGTATTCCCAGTTCCAGAAGGAGTACAGCTTGGATGAAGTGATGT	/	/	/	/	sterol carrier protein 2
A_72_P051586	ENSSSCG00000004592	ENSSSCG00000004592	4095	CCAAACTAAAGGAGATCATTGTAAGCCATCAAGGAGAGGAAGATATGAGAAAATTCATGG	/	/	/	/	/
A_72_P051636	ENSSSCG00000005997	COL14A1	549	CTTTTGTGACTCCAGCTGCAGGTGGAAAAACCAATCAGTTGAATCTTCAGAACACTGCAA	/	/	/	/	collagen, type XIV, alpha 1
A_72_P051671	ENSSSCG00000015997	PRKRA	1616	AGGGAACACTATTGGTCTGCTGTGTATTCGGATTCATGTAATAAAGAGGTGTTGTTACAA	chr15	79089074	79089015	-	protein kinase, interferon-inducible double stranded RNA dependent activator pseudogene 1
A_72_P051741	ENSSSCG00000016246	MFF	1316	AATGGTCATGTATTCAATCACCGTAGCATTCTGGCTGCTTAATAGCTGGCTCTGGTTTCG	chr15	121233113	121233054	-	mitochondrial fission factor
A_72_P051776	ENSSSCG00000013391	PSMA1	1198	GAAGAACATACTGTCTTTGTGGTTTTGAAGACAACTGTGAAATAAAATTGTTTCACCTGC	chr2	41772347	41772406	+	proteasome (prosome, macropain) subunit, alpha type, 1
A_72_P051891	ENSSSCG00000008466	COX7A2L	1241	AATGAAGGTTGCACACAGGCTCATTAACAGCAGTCTGTGCTAAGGTCCTTAGGGACTTAT	chr3	91493858	91493917	+	cytochrome c oxidase subunit VIIa polypeptide 2 like
A_72_P051907	ENSSSCG00000006824	GNAI3	1905	CCTGTTCAGAGTACCATTATGGTTTCTAAACGGTAATTAACATTGAAGAGCTCTGTAAAA	chr4	115048660	115048605	-	guanine nucleotide binding protein (G protein), alpha inhibiting activity polypeptide 3
A_72_P051996	ENSSSCG00000011881	IQCB1	872	TTCCAGAGTTTCCTCTCCACACAAGACTCAAAGCAGTAAGCAAAAGAATACCTTCTACCT	chr13	104276116	104276175	+	IQ motif containing B1
A_72_P052021	ENSSSCG00000011394	RBM6	843	AAGAAGAGAAACTCACTGACTGGAATAAACTGGCTTGTCTGCTCTGCAGAAGGCAGTTTC	chr13	27169388	27169447	+	RNA binding motif protein 6
A_72_P052036	ENSSSCG00000008877	ETFDH	828	CCAACTTCAAATGTTTGGAAGTTCACAAGTGTCAAAATACTTTACAGCATATTACTGACC	chr8	41235854	41235913	+	electron-transferring-flavoprotein dehydrogenase
A_72_P052041	ENSSSCG00000001821	UNC45A	3197	ACCTGAGCCTGCTAGCAGGACCATCCCGATTCTTGAATAAAAGTGTGTGGAACTCAAAAA	chr7	59086933	59086992	+	unc-45 homolog A (C. elegans)
A_72_P052126	ENSSSCG00000011740	SERPINI1	1591	CCAACTTGTCAAGGAATGTTATCAGTATTATTGAAGTAATAGTCCCATCATGTCATTGTG	chr13	81675138	81675197	+	serpin peptidase inhibitor, clade I (neuroserpin), member 1
A_72_P052196	ENSSSCG00000011066	YME1L1	2527	TGATGGACACCTACTGCAAATAGCAGATTTATTCAAGAAAATAAAGAGCTATCAGGATTG	chr10	47155302	47155361	+	YME1-like 1 (S. cerevisiae)
A_72_P052321	ENSSSCG00000010093	SERPIND1	2163	ATGTAGCCTGGCCTTCTACCCTAGAGCTGAATATATACCGCCACTTTCCCGGTTAAAAAA	chr14	51532423	51532482	+	serpin peptidase inhibitor, clade D (heparin cofactor), member 1
A_72_P052396	ENSSSCG00000015712	DDX18	414	AGCTCATTGTTAAGTTAAGATTCATGCCCAGGAATGGAACAGGAGTCCTTATTCCCTCCC	/	/	/	/	DEAD (Asp-Glu-Ala-Asp) box polypeptide 18
A_72_P052451	ENSSSCG00000004782	BUB1B	718	GGTCCCTCTGGAAACTTAGCCAAAATATTTCTGAGCTAAAAGATGGTGAATTGTGGAATA	/	/	/	/	budding uninhibited by benzimidazoles 1 homolog beta (yeast)
A_72_P052661	ENSSSCG00000005001	RPL10L	630	AACAAGTACATGGTGAAAAGTTGTGGCAAAGATGGTTTTCACATCCGAGTGCGGCTACAC	chr10	55938116	55938057	-	ribosomal protein L10-like
A_72_P052726	ENSSSCG00000004610	CCPG1	3139	GAGCTTGCTGACTTGTTCTCTTGTGAAATTTCTTAAACATCTGAATATTGTGGAAGAAAC	chr1	121224249	121224308	+	cell cycle progression 1
A_72_P052751	ENSSSCG00000013002	ENSSSCG00000013002	836	TGCTGGGAAAGTCAGAGGTCAGACTCCCAAGGTGGCCAAACAAGAGAAAAAGAAGAAGAA	/	/	/	/	Ubiquitin-like protein FUBI
A_72_P052781	ENSSSCG00000005680	PRRX2	941	CACTTACTTTGCGTATTAAAGCCAAAAAGCTGTCGTCTTCAAGAAATAAACTTTTTTGGG	chr1	284627386	284627446	+	paired related homeobox 2
A_72_P052866	ENSSSCG00000009909	ENSSSCG00000009909	634	CCATTATACTGATCTTCCACACCTTTGCTTATGGCAAGAGATGGCTTAAATAAATAACCT	chr14	40553737	40553678	-	/
A_72_P052926	ENSSSCG00000009662	STMN4	1239	GATGAGGTCTGAGTGTGTGTGTGTGTTAACCATTATCTTTTGATCATCATGACCAATAAT	chr14	11105072	11105013	-	stathmin-like 4
A_72_P052956	ENSSSCG00000014091	F2RL1	765	GTGGATGAATTTTCTGCTTCTGTCCTCACTGGGAAATTGACTACTGTCTTTTCTTCCGGG	chr2	74642570	74642628	+	coagulation factor II (thrombin) receptor-like 1
A_72_P053116	ENSSSCG00000006201	ARFGEF1	7202	TCTATCCATTCTGCAGAATGCCGGACCTATTTTCAGGACAAATGAGATGTTTATTAATGC	chr4	70037555	70037614	+	ADP-ribosylation factor guanine nucleotide-exchange factor 1(brefeldin A-inhibited)
A_72_P053131	ENSSSCG00000009946	SART3	3352	GGCCGAATATCAAGCATACATCGATTTTGAGATGAAAATTGGTGATCCTGCCCGCAAAAA	chr14	42635741	42635690	-	squamous cell carcinoma antigen recognized by T cells 3
A_72_P053446	ENSSSCG00000011385	APEH	2385	CATGGATGGGTGAGCTGAGGAATGTGGGCTGTATACTATAATAAATAAGGACACAGAAAA	chr13	26973898	26973958	+	N-acylaminoacyl-peptide hydrolase
A_72_P053466	ENSSSCG00000005055	LGALS3	770	CTGGTGACATAACTCTCACCAGTGCTTCACACACTATGATTAATCTTAAATGGGCAGATA	chr1	193073295	193073355	+	lectin, galactoside-binding, soluble, 3
A_72_P053651	ENSSSCG00000008347	FBXO48	579	TGGCTAAGTGGCAGATATAGCAACATATGTTCTCCATTAGCCTACCAGAAAAAATCATGT	chr3	67813296	67813356	+	F-box protein 48
A_72_P053746	ENSSSCG00000010219	ARID5B	3055	CCTCCTCCAATCAAACCTCGAAAACAGGAGAACAGTTCACAGGAAAATGAGAATAAAACA	chr14	68178002	68178061	+	AT rich interactive domain 5B (MRF1-like)
A_72_P053871	ENSSSCG00000008290	MOBKL1B	645	AAGATTGGTGTCCCATTTCCCAAAAACTTTATGTCTGTGGCAAAGACCATTCTAAAGCGT	chr3	63383790	63383849	+	MOB1, Mps One Binder kinase activator-like 1B (yeast)
A_72_P054631	ENSSSCG00000016634	CAV1	2613	CCTTTGTGCAAATCAAGTGCTGGTCCAAAAGATTGCTGAAATTTTATATGCTTACTGATA	chr18	28433181	28433122	-	caveolin 1, caveolae protein, 22kDa
A_72_P054806	ENSSSCG00000000696	NOP2	755	CTCCGTGAGGATGGCTTTCCCACCGTGGATGTGAAATTTTTAATACACAATTTGCAATCT	chr5	60065497	60065440	-	NOP2 nucleolar protein homolog (yeast)
A_72_P054816	ENSSSCG00000010575	PPRC1	547	CCAGTGTTGAGAAAATCTAATAAGTCCCTATGCAGACTAATAAACATGAACTAGAGAGAA	chr14	118133319	118133378	+	peroxisome proliferator-activated receptor gamma, coactivator-related 1
A_72_P055006	ENSSSCG00000005050	SAMD4A	1910	CACACAGCTCTTGGTCTCCAGACCCGATGAGGAAAATATAAGTTCCTATTTACAGCTCAT	chr1	192681343	192681402	+	sterile alpha motif domain containing 4A
A_72_P055156	ENSSSCG00000004121	FBXO30	407	TCTCCAGGTGGGAGGGGTATATCTGATAGTCGCATGGTTGATGTTTATCACATTGACTTT	chr1	20670695	20670754	+	F-box protein 30
A_72_P055166	ENSSSCG00000006108	TMEM67	1851	AGTTGCTACCCAAATCTCACTAAGCATCCACCTTGTACCCAACACAAAAAATGGAAACAT	/	/	/	/	transmembrane protein 67
A_72_P055346	ENSSSCG00000015939	ENSSSCG00000015939	/	CTAATGATTCATCCACTCCAAATTCAGGCAAGTCTTGCTGAAATCCACAGCAATATGTGG	/	/	/	/	/
A_72_P055361	ENSSSCG00000015987	NFE2L2	533	GATGACAGTGAACTCATTAAATTCATACGCAAACAGGAAACACAGATTTGGTGATGAATT	chr15	77789867	77789926	+	nuclear factor (erythroid-derived 2)-like 2
A_72_P055401	ENSSSCG00000008988	CCNG2	861	TGGGAGGAGGGAAGGTGCTGATATCTTCAATTTATTACTTTTCAAGAAGCTTTTTAAAGA	chr8	62247333	62247392	+	cyclin G2
A_72_P055481	ENSSSCG00000014725	HBB	605	CCTTTAGAAAAGGAATCAAGCTTGATTGGCGAGTTCGATTACTGTGATGTTTCATTAAAA	chr9	3969825	3969766	-	hemoglobin, beta
A_72_P055611	ENSSSCG00000002743	KIAA0174	894	TCTTTGCTGCAGGGCACTGCTGTTCCACCTGGATCCAGTTGCAAAGTTTATTTGAAACAA	chr6	10650312	10650371	+	KIAA0174
A_72_P055716	ENSSSCG00000014569	RPL27A	1422	ATCGTGTGCTCTGAACTTGCAACAAATAAGGAACAGACGTTCCCTTAACTGTTGTTCCAT	chr9	140003	139944	-	ribosomal protein L27a
A_72_P055731	ENSSSCG00000014098	WDR41	2143	CAGCAAGAAATAAAACTCTGTCAGAAACCCAATGACATTTCTATTCATCATTTTACCTGG	chr2	75233439	75233380	-	WD repeat domain 41
A_72_P055791	ENSSSCG00000005268	RORB	/	AGATAAAGCAAGAACCTATCTATGACCTCACCTCCGTACCCAACTTGTTTACCTATAGCT	chr1	238205786	238205844	+	RAR-related orphan receptor B
A_72_P055941	ENSSSCG00000000071	ENSSSCG00000000071	1689	AAGAAGTTCAACCAAGGGCCCAAAAAATTGCTGAACATCGGCGCAAGTATGAGCGAAAAC	/	/	/	/	/
A_72_P056091	ENSSSCG00000007763	BCKDK	1825	TGTTCCTGGGGAACCCCCACTTTGACCTGCTGTTTGTTATTAAAGTTCACATTTGAAAAA	chr3	15880503	15880456	-	branched chain ketoacid dehydrogenase kinase
A_72_P056216	ENSSSCG00000007503	RAE1	1844	ATCCCCAGAAGAAAAATTACATTTTCCTGCGTAACGCAGCTGAGGAGCTAAAACCCCGAA	chr17	60302937	60302996	+	RAE1 RNA export 1 homolog (S. pombe)
A_72_P056276	ENSSSCG00000006083	LAPTM4B	1995	ATACATCAATGGCAGGAATTCCTCCGACGTCCTGGTTTATGTTACCAGCAATGACACTAC	chr4	39288127	39288068	-	lysosomal protein transmembrane 4 beta
A_72_P056426	ENSSSCG00000001769	MORF4L1	1974	CCCCTGGAAAGAAGACATCTGGTCTGCAACAGAAAAACGTTGAAGTGAAAACAAAAAAGA	/	/	/	/	mortality factor 4
A_72_P056451	ENSSSCG00000006505	RIT1	2389	CTTTTAAATCGTCACATTAGAATTTGATCTGCCACTGTTTTGGGTTCTGTTGCTGATATT	chr4	98071557	98071616	+	Ras-like without CAAX 1
A_72_P056481	ENSSSCG00000013463	LSM7	544	GGGCCATCTGCAGGGACAGAACTTTACTTTTTGTATAGGTTATGTTTTTGTTTTCTTAAT	chr2	47258434	47258375	-	LSM7 homolog, U6 small nuclear RNA associated (S. cerevisiae)
A_72_P056571	ENSSSCG00000006572	NPR1	4205	GAGTGGAGACCATTAAAATCTTTATTCTAGTGACAGTGGTCTTTTCTCGAGGGAGAGAGG	chr4	100100946	100100888	-	natriuretic peptide receptor A/guanylate cyclase A (atrionatriuretic peptide receptor A)
A_72_P056731	ENSSSCG00000001471	BRD2	4708	CCCCATTCAGTCCCCCTGGATTGTCTTTTCTTTGTCTGTTGATTCTAACTTGTAAATAAA	chr7	29538226	29538285	+	Bromodomain-containing protein 2 (Protein RING3)(O27.1.1)
A_72_P056791	ENSSSCG00000007340	KIAA0406	3325	ATTAAAATGGCTGCCCTGAAATGTTTACAGGTTCTCCTCTTTCAGTGCGACTGTCAAGGC	chr17	43484679	43484620	-	KIAA0406
A_72_P056846	ENSSSCG00000011137	GDI2	2335	ATCATTGTGCAGAATGGAAAAGTGATTGGTGTAAAATCTGAAGGAGAGATCGCGCGCTGC	/	/	/	/	GDP dissociation inhibitor 2
A_72_P056866	ENSSSCG00000004091	AKAP12	5570	AATTTGTGTGGGGTCATCCAAGAAAAGAGCAAGAAAAGCATCCTCTTCCGATGAGGAAGG	chr1	16026340	16026283	-	A kinase (PRKA) anchor protein 12
A_72_P057096	ENSSSCG00000006279	PRRX1	1348	AAGAAGAAATCAAAAACCATAAGACACCTATCCTGCTCTGTCATTTCTTCATCTGCTGGG	chr4	83493443	83493384	-	paired related homeobox 1
A_72_P057121	ENSSSCG00000010806	RGS2	1355	CAAAAACTGTCCTGATGGCAGCTACACTTTGACATGGTCTTTGAAGACTTTTAATAAATT	chr10	1942702	1942643	-	regulator of G-protein signaling 2, 24kDa
A_72_P057296	ENSSSCG00000006556	ENSSSCG00000006556	1435	GCACATTGCAGAAGAGGCAGATAGGAAGTATGAAGAGGTGGCTCGTAAGTTGGTGATTAT	chr8	36705169	36705227	+	Tropomyosin alpha-3 chain (Tropomyosin-3)(Gamma- tropomyosin)
A_72_P057356	ENSSSCG00000016892	FST	839	TTTCAAGTGGATGATTTTCAATGGAGGTGCCCCCAACTGCATCCCATGTAAAGAAACGTG	/	/	/	/	follistatin
A_72_P057471	ENSSSCG00000001759	DNAJA4	3014	GGCAAGAATGTTGTACATCAGTTGTCTGTAACTCTTGAAGATTTATATAATGGAGTCACA	chr7	53691261	53691202	-	DnaJ (Hsp40) homolog, subfamily A, member 4
A_72_P057521	ENSSSCG00000017755	ENSSSCG00000017755	3948	CCTTGGGCCTTCTCTGTATAATTCCCTCACGGAGATATTTATACAAAATGCATTTTATTT	chr12	42108580	42108521	-	/
A_72_P057581	ENSSSCG00000016912	PPAP2A	1713	TGCACAAAAAGTGAAGGAGGGCAGATTATCCTTCTACTCAGGCCACTCTTCATTCTCCAT	/	/	/	/	phosphatidic acid phosphatase type 2A
A_72_P057661	ENSSSCG00000002354	COQ6	3352	CTTCCGGAGATTCTTGAACATCTTTTCCCAAGACCATCACATATTTTCAGGATTTAATTT	chr7	105284267	105284325	+	coenzyme Q6 homolog, monooxygenase (S. cerevisiae)
A_72_P057671	ENSSSCG00000011395	RBM5	3188	AGCCCAGCAGATTGCCAAAGACATGGAACGCTGGGCTAAGAGTTTAAACAAGCAGAAAAA	/	/	/	/	RNA binding motif protein 5
A_72_P057696	ENSSSCG00000004195	ARG1	2014	ACTGTATCAATTCCCTCTTGGTGTGAAAATCAAGATATGGAACTGCTAGCTTTTGTGAAA	chr1	33296679	33296738	+	arginase, liver
A_72_P057721	ENSSSCG00000005084	PPM1A	2229	ATGTTATGGGAAATGAAGAGCTCTGTGATTTTGTAAGATCCAGACTTGAAGTCACTGATG	chr1	197978047	197978106	+	protein phosphatase 1A (formerly 2C), magnesium- dependent, alpha isoform
A_72_P057881	ENSSSCG00000013297	CD44	1979	GTCACAGACCTGCCTAATACCTTCGAAGGACCAATTACCATAACTATTGTTAACCGCGAA	/	/	/	/	CD44 molecule (Indian blood group)
A_72_P057906	ENSSSCG00000017091	TNIP1	2981	TCGATCCCCGGGCAGCCGTTTGCACAAATCTTGGACATAAATCCAAGTTGAAGATCAAAA	chr16	69407896	69407955	+	TNFAIP3 interacting protein 1
A_72_P058081	ENSSSCG00000017704	CCL16	696	CAGAGTCACATTCAGAGAAGCAGACCAGGATCTAAAAAGTAATTAAAAGTGGTATCAAAT	chr12	37385751	37385811	+	chemokine (C-C motif) ligand 16
A_72_P058101	ENSSSCG00000004916	ENSSSCG00000004916	2440	GCTATACATGGTGCCTTATGTGGATTTGGAGCATCAAGGAACCTATTGGTGTCGTGTATA	chr1	168954724	168954782	+	/
A_72_P058151	ENSSSCG00000016821	SLC45A2	1608	AAAGCTTTGGTTCCCTACGTCGGATTAAAGGGTCTTTACTTCATGGGGTATTTGCTGTTT	chr16	17477540	17477481	-	solute carrier family 45, member 2
A_72_P058166	ENSSSCG00000014201	CAMK4	735	CTTCAGCAGGGAAGGTGTGGAAGCATGATATGCACTATCGTGATTTTGTTTTTGAAGTGC	chr2	104824848	104824907	+	calcium/calmodulin-dependent protein kinase IV
A_72_P058206	ENSSSCG00000017276	BPTF	933	ATAAGCACCAGCACAGAGAAGACCATGATAAGAGAAGGCATCTTGCACATAAGTTCTGTC	chr12	12097499	12097440	-	bromodomain PHD finger transcription factor
A_72_P058226	ENSSSCG00000002001	REC8	2221	ATAGTAAACTATGTCTTGCTTCACTCTGAACAAGCATCTCTATCCTTCCTGCTCTCAGCT	chr7	81459670	81459610	-	REC8 homolog (yeast)
A_72_P058301	ENSSSCG00000000161	PWP1	1933	GTGGTGGGCTCCACTTGCGTTTCTGGAAAGGGATAATAAAGAATTTTTAAAAGTAAAAAA	chr5	10888914	10888863	-	PWP1 homolog (S. cerevisiae)
A_72_P058326	ENSSSCG00000004318	ENSSSCG00000004318	1599	AGGTTTAAGGAGCACCTTTTGAAATCAGACCTTTCAATGAGGCTGCTAAGCTGTGTTGCA	chr1	60147865	60147806	-	/
A_72_P058356	ENSSSCG00000003805	PDE4B	2966	TACTTTCTTAGACAAGCAGAATGACGTGGAGATTCCATCTCCTACCCAGAAAGACAGGGA	/	/	/	/	phosphodiesterase 4B, cAMP-specific (phosphodiesterase E4 dunce homolog, Drosophila)
A_72_P058516	ENSSSCG00000014126	MSH3	713	AGCAAAAAACATGACCGTGGTATAGTCTTATTAGAAATAGGGAGGCCTTTTGTGTAGAAA	chr2	78747902	78747961	+	mutS homolog 3 (E. coli)
A_72_P058546	ENSSSCG00000014560	ENSSSCG00000014560	652	TCCGCCGCACTGCTCCAGGCAGACTGGAGACGGGATTAAAGCTTCCTTACTCCTAAAAAA	chr2	139873357	139873305	-	COX8H
A_72_P058681	ENSSSCG00000006220	ARMC1	391	GACAGAGGCTACAGGTAGAGTTACTTTGTTTATGAAGGTATTTTGGTTTTGTTTTCCTTT	chr4	71593876	71593935	+	armadillo repeat containing 1
A_72_P058691	ENSSSCG00000007485	BCAS1	661	GTGGAGGGCTGCATTCTGGTTAGGTCATGAAAAATGACACTTTATCTCAAGTCTGTCTGT	/	/	/	/	breast carcinoma amplified sequence 1
A_72_P058701	ENSSSCG00000010849	WDR26	1266	GTTTTGTACTTTTCACATAGCTTGTTGCCCCGTAAAAGGGTTAACAGCACAATTTTTTAA	chr10	13579373	13579314	-	WD repeat domain 26
A_72_P058811	ENSSSCG00000017560	ANKRD40	644	CTTCCAAGTCTCTTGGTGCACAATAAACCTATTGCTTGAAGCTGTGAACAGCTGAGAAGT	chr12	23992254	23992313	+	ankyrin repeat domain 40
A_72_P058826	ENSSSCG00000006682	POLR3GL	1134	GGTACAGAGAGTAACTCCTCCCTACTATTTGGTTTAGTGAATAATCAAATCATTTGATCA	chr4	103449887	103449828	-	polymerase (RNA) III (DNA directed) polypeptide G (32kD)-like
A_72_P058866	ENSSSCG00000015810	HTRA4	1570	TCGTCGAAAGAGTCAAACTTTGATCCTGACAGTCACACCTGAAATAATCGATTAAGTGTC	chr15	44974692	44974633	-	HtrA serine peptidase 4
A_72_P059086	ENSSSCG00000004665	ENSSSCG00000004665	1757	GCTGCCCAGGATGCATCTGATTCTTTGGAAACATTTAAATGAAAGAATAGACTTCAAATT	chr1	131676681	131676622	-	/
A_72_P059181	ENSSSCG00000013460	OAZ1	873	AATTTTAAACGTCCAATCCAGGCTCACAGATGCCAAACACATTAACTGGAGAGCGGTGCT	chr2	47215786	47215845	+	ornithine decarboxylase antizyme 1
A_72_P059256	ENSSSCG00000002386	C14orf179	775	CCTAAAACGAAGGAAGCTTGCCAGCAGCTTAGAATTTTTATATGGACCATTTTGTAATAA	chr7	107264680	107264739	+	Uncharacterized protein C14orf179
A_72_P059311	ENSSSCG00000012139	TMEM27	866	GACTCAGTCTCTAATAGGACAGTCTATTCATTGGATATTTCTGCAATTTGTGAAAGTACA	chrX	11514704	11514645	-	transmembrane protein 27
A_72_P059321	ENSSSCG00000016879	MRPS30	1413	GGAAAACTAAGAACAAACATTAGATTCAGGACTTTGGGAGTACTTAAATTTCACTGAAGG	chr16	26335321	26335380	+	mitochondrial ribosomal protein S30
A_72_P059356	ENSSSCG00000009410	C13orf18	738	CAGTTCCCCTTCTTTGTAAAGCTTATTTTGTGAAAGGGATTGTTACTTCCAATGAACAAA	chr11	20419749	20419808	+	Uncharacterized protein C13orf18
A_72_P059456	ENSSSCG00000011477	ACOX2	2685	GGGGAGTAAATCTGCTGAAGCTGTTCAATGTTTACACAGTTCTACTTCCAAATATTTCTG	chr13	33854833	33854774	-	acyl-Coenzyme A oxidase 2, branched chain
A_72_P059556	ENSSSCG00000014906	TMEM126A	1211	AGAAAGGAAACATCTTACATTACTGGATGAGGATTACTAAGCCTGTCTTTAGAAAGATGT	chr9	19835871	19835930	+	transmembrane protein 126A
A_72_P059646	ENSSSCG00000000453	XRCC6BP1	1163	TACGCTCATAGAGACTTTCAGAACCGGGATCGGTACTATTCAAATATATGAAGGCAGTGA	chr5	22105427	22105486	+	XRCC6 binding protein 1
A_72_P059801	ENSSSCG00000012405	ENSSSCG00000012405	1532	CGGCCAAACAGAGCAGTGGATAAAATGATCTATAGGTGACATGATTGGAAAAGTCTTTAT	chrX	57345292	57345351	+	Ribosomal protein S4 Fragment
A_72_P059846	ENSSSCG00000008352	PNO1	1493	GCAGTGTGGATGTACTATGTGAACTTCTAATCTTTGTACCTGTTTTTGCTGTTTGTAAAA	chr3	68034511	68034570	+	partner of NOB1 homolog (S. cerevisiae)
A_72_P059861	ENSSSCG00000012271	RBM10	1734	GTGACTTTTGTTGAAAAACTGGGCTGGAATCATGACCTTCTTTTTGTAATAAAAGCCAAA	chrX	41800550	41800491	-	RNA binding motif protein 10
A_72_P059876	ENSSSCG00000015944	TLK1	4490	AGGAAACATCCTTCTGGTAGATGGAACAGCATGTGGGGAAATCAAATCACTGATTTTGGT	chr15	72358932	72358872	-	tousled-like kinase 1
A_72_P059896	ENSSSCG00000000403	BAZ2A	6410	TAAGTTTCTTCTACTTTGTGATGGATGTGACCGTGGCTGCCATATTTACTGTCATCGGCC	chr5	20956774	20956719	-	bromodomain adjacent to zinc finger domain, 2A
A_72_P059971	ENSSSCG00000016502	PARP12	819	TCACTTTAAAGTCATTTTTGGGTTTGCTGGTGGACTCACTGGTCGCGATTATAGGCGAAC	chr18	8097386	8097445	+	poly (ADP-ribose) polymerase family, member 12
A_72_P060046	ENSSSCG00000002883	DMKN	907	AATTTTGGTAGAAAATCACCGCCAGTCACAAATGAAGCCCTGAGGAACATCCATCACCTG	/	/	/	/	dermokine
A_72_P060136	ENSSSCG00000011804	RFC4	1488	CCACACCCAGTTATGTATGCTTTTTAACTGATTTGTAATAAAAATGACCAAAGCACCCTT	chr13	94187290	94187231	-	replication factor C (activator 1) 4, 37kDa
A_72_P060206	ENSSSCG00000011194	ANKRD28	5197	AGGATTTACTCCTTTGCACTTTGCTGCTGCATCCACTCATGGAGCATTGTGTTTAGAGCT	chr13	2400337	2400278	-	ankyrin repeat domain 28
A_72_P060231	ENSSSCG00000015509	RFWD2	448	TACCATTTGGCTTTCGGCTGTGCAGATCACTGTTTCACTACTATGATCTTCGTAACACTA	/	/	/	/	ring finger and WD repeat domain 2
A_72_P060256	ENSSSCG00000013361	SPTY2D1	581	TACTTTCCAGGGTGCAATCTGTAATGCGATGATATAACGCCCAGTGAGTGCTCTTACGAA	chr2	37773991	37774051	+	SPT2, Suppressor of Ty, domain containing 1 (S. cerevisiae)
A_72_P060481	ENSSSCG00000004420	TRAF3IP2	2276	GCTGGGTGTGCTCAGACCAAACTGATGCATGGACAAATAATAAAATATTGACTCTTTTGT	chr1	81057842	81057783	-	TRAF3 interacting protein 2
A_72_P060486	ENSSSCG00000000259	CSAD	2453	CAACCTCTCAACAGCCTCTTTAGGAAACAATTCTAGGAAACAAAGTCGTCTTAATTTTTT	chr5	16929176	16929235	+	cysteine sulfinic acid decarboxylase
A_72_P060516	ENSSSCG00000005935	ENSSSCG00000005935	2139	ATAGTGGCGGGACAGAGATGTATAAAAAAGCTGACCGACAATCAGACCTCAACCATGATC	chr4	1668508	1668449	-	/
A_72_P060526	ENSSSCG00000002789	KIAA0895L	734	ACCCTCACTGGGCTCCCAGTCCTGAGAGAAGCCAGACAATAAAACAATTACAATGAAAAA	chr6	13389086	13389145	+	KIAA0895-like
A_72_P060646	ENSSSCG00000011976	ST3GAL6	842	CAATGTGCCATGTAAGAAGTGCGTGGTGGTTGGTAATGGAGGAGTTTTGAAGAATAAGAC	chr13	118271429	118271370	-	ST3 beta-galactoside alpha-2,3-sialyltransferase 6
A_72_P060736	ENSSSCG00000002352	ZNF410	852	CTTAGTATTTGTACAAGATGAGGCAGAGGATTCAGGGAATGATTTCCCTGTCAGTGAGAG	chr7	105232990	105233049	+	zinc finger protein 410
A_72_P060761	ENSSSCG00000003859	ZCCHC11	648	GAATACTTCTTTGATTCCAGAGTACTAACAGATGGAGAACTGGCTCCCCATGATCGATGT	chr6	113454438	113454379	-	zinc finger, CCHC domain containing 11
A_72_P061016	ENSSSCG00000016252	ENSSSCG00000016252	716	GGGATACCTGTCTGCATAATAAAGCTGATCATGTTTTGCTACAGTTTGCAGGTGAAAAAA	chr15	121561324	121561265	-	/
A_72_P061051	ENSSSCG00000006081	RPL30	825	ACTGGTGAAAAGTAAATCATGCACAGTTTTTCTTTAATAAAGCCAGCCAGCGCTCATTTT	chr4	38924356	38924415	+	ribosomal protein L30
A_72_P061056	ENSSSCG00000011370	DALRD3	673	CACATCTAAGGCCACAGAGGCCCCAATGTCTGGGAATGTCCACAAAATCAACTGAAAAAA	chr13	26601189	26601130	-	DALR anticodon binding domain containing 3
A_72_P061146	ENSSSCG00000010446	STAMBPL1	764	GGTACCCGAAAAGCAGGACATTATGAAGAAACTGAAGGAGATTGCATTCCCAAGGACAGA	/	/	/	/	STAM binding protein-like 1
A_72_P061341	ENSSSCG00000009473	MYCBP2	/	GATGGAGACCTTCTTGCAGAGACTGATGTGTTGGCTTATGACTGTGCTGCTAGAGAAAAA	/	/	/	/	MYC binding protein 2
A_72_P061471	ENSSSCG00000014292	HSPA4	2407	GTCAAGGCAAAAGAGATTGAAGCTAAAATTAAAGAGCTGACGAATATCTGTAACCCCATA	/	/	/	/	heat shock 70kDa protein 4
A_72_P061496	ENSSSCG00000007582	TNRC18	521	AGCATGAGGCCTCGTCGGACTTCATGAGTCAGCTAAAGATTAAGAAAGAAGTAAGATGGG	/	/	/	/	trinucleotide repeat containing 18
A_72_P061506	ENSSSCG00000007826	LCMT1	1394	GAAATGTAACATGAATACACAATTGCCCACCCTCCTGGTGGCTGAATGTGTGCTGGTTTA	/	/	/	/	leucine carboxyl methyltransferase 1
A_72_P061536	ENSSSCG00000009787	CCDC62	2652	CACCATGATAAAGCTAAAGGACAAAGACATTATTGAGGCAGTCAATCACATTGCTGACTG	/	/	/	/	coiled-coil domain containing 62
A_72_P061641	ENSSSCG00000010160	TARBP1	1608	TCCTCACTCAGGTGAAGCAGATAACCAGTCAGAGTGGGCTGATGTTCAGAAGAAGATTAT	chr14	57944597	57944656	+	TAR (HIV-1) RNA binding protein 1
A_72_P061691	ENSSSCG00000003888	ENSSSCG00000003888	/	GTTGTCAGCATCATGGCCCTGTTCCATATAGCCCAGTAAATTCTTGGCAAGGAATGAGTA	chr6	117639763	117639704	-	/
A_72_P061711	ENSSSCG00000009916	ACADS	1999	TATGTGACAGAGATGCCTGCTGAGCGGCACTACCGTGACGCCCGCATCACTGAGATTTAC	chr14	40719960	40720019	+	acyl-Coenzyme A dehydrogenase, C-2 to C-3 short chain
A_72_P061721	ENSSSCG00000007456	SULF2	2920	GAACGGACTTCGCTGTATATATGTGACTATTTACACACAACCAGCTTGGCTGGGAAACTC	chr17	51936925	51936876	-	sulfatase 2
A_72_P061731	ENSSSCG00000004820	LINS1	591	CAAGAAAAAGAAATGTGGAACCATCACACACATGAAAATGGCTATAATCCACACTGTATT	chr1	146870578	146870519	-	lines homolog 1 (Drosophila)
A_72_P061746	ENSSSCG00000003791	SFRS11	2787	GTCTCGCTCACCATCCCCTAGGAGACACAAAAAGGAGAAGAAGAAAGATAAAGACAAAGA	/	/	/	/	splicing factor, arginine/serine-rich 11
A_72_P061781	ENSSSCG00000015820	WHSC1L1	592	AATCTTTTGTGGTGGGTTAGATGCCCGTGGTCTTTTCTTGCCTGGTATTGTGCTTCAATG	chr15	45839706	45839651	-	Wolf-Hirschhorn syndrome candidate 1-like 1
A_72_P061831	ENSSSCG00000012159	PA2G4	2528	TTCATCGCTAATGTGGCTCACACTTTTGTGGTTGATGTAGCTCTGGGAACCCAAGTAACA	chrX	15074157	15074216	+	proliferation-associated 2G4, 38kDa
A_72_P061901	ENSSSCG00000003692	MYL12A	649	AAAGACAAAGATGACTGAAAAAACTCAGATTCCAGCCAAACGTTCCTTGTTGCCACTTGG	chr6	70753443	70753387	-	myosin, light chain 12A, regulatory, non-sarcomeric
A_72_P062441	ENSSSCG00000009904	DYNLL1	856	GCAATTAGCAAAACAGCTTACATTTGTATTTATTTTCTATTCCATACCTCTCTGCCCATG	chr14	40506576	40506523	-	dynein, light chain, LC8-type 1
A_72_P062796	ENSSSCG00000017526	COPZ2	824	CAGTCTGCCAAGGAACAAATTAAGTGGTCTTACTGAAATGAAGGCGTGCATTCAAGTCTC	chr12	21754585	21754645	+	coatomer protein complex, subunit zeta 2
A_72_P062936	ENSSSCG00000017768	ENSSSCG00000017768	684	GCTAACAAAATTGGGACATCTAAACTGAGTCCAGCTGGCTAATTCTAAATATAAAAGTCA	chr1	113787868	113787808	-	/
A_72_P063056	ENSSSCG00000010548	CHUK	2235	CAGGGAGACTTTAGCACAAATGATAGAGAAAATTTGAACTGTCTTGGCCATTTAAGCTCT	chr14	116077680	116077620	-	conserved helix-loop-helix ubiquitous kinase
A_72_P063156	ENSSSCG00000002937	ZNF420	/	TGTGGAAAAGCCTTCAGCAGACGCATACCCTTACTCTGCATCAAAGAATTCATACAGGAG	chr6	31362318	31362258	-	zinc finger protein 420
A_72_P063231	ENSSSCG00000012123	RAB9A	1608	TGGTGCAGGGACAACGGCGACTATCCTTACTTTGAAACAAGTGCAAAAGATGCCACAAAT	chrX	9461623	9461682	+	RAB9A, member RAS oncogene family
A_72_P063371	ENSSSCG00000002433	PSMC1	1565	GGCAGGATGCCTTCATGTTGGTCATGTGCTCTCTTCCCAATAAAATGTGCTCTTTCTCAA	chr7	119897150	119897209	+	proteasome (prosome, macropain) 26S subunit, ATPase, 1
A_72_P063376	ENSSSCG00000001638	MRPS10	1435	CAAACCCTTACAGGGCTGTCTAGAAGGGTCACCAACATGGAATTTGAACATTCATGAGAT	chr7	42945191	42945132	-	mitochondrial ribosomal protein S10
A_72_P063391	ENSSSCG00000000714	NTF3	774	TCAAACAATATTTTTACGAGACGAGATGTAAGGAGGCCAGGCCTGTCAAGAACGGTTGCA	chr5	60750868	60750927	+	neurotrophin 3
A_72_P063461	ENSSSCG00000010953	ISCA1	781	GTGTTCTTTTTAGGGGACAGAAAGCAAAATGCTTCGGGGGTATTTTTTAAGTCCTCCCCC	chr10	27930036	27930095	+	iron-sulfur cluster assembly 1 homolog (S. cerevisiae)
A_72_P063466	ENSSSCG00000001506	RGL2	2929	TTCCTGCTCCAGGGATTCCTGTCACTGTGACAACACTAATAAACCAAAACACTACCTGAA	chr7	34063160	34063101	-	Ral guanine nucleotide dissociation stimulator-like 2 (RalGDS-like factor)(Ras-associated protein RAB2L)
A_72_P063496	ENSSSCG00000003637	MAP7D1	1351	GAATCAGTGTTATTGCATCCGATCAAATTTCTCCAGAAATAAAGTGAGAATAATTCTGCC	chr6	62664408	62664349	-	MAP7 domain containing 1
A_72_P063596	ENSSSCG00000017783	MYO18A	880	GTGCCTGCTGTCTTTTTACTTTAATTTAAATACCCAACCTCTCCATCATCAAAGCTGCAC	chr12	43013570	43013511	-	myosin XVIIIA
A_72_P063641	ENSSSCG00000011897	KTELC1	1964	GCATGAGTAATTATTGCAATTGGATTTCAATTTCCTTTTTGTGCCTTGACACCCTTCTTT	chr13	105466832	105466773	-	KTEL (Lys-Tyr-Glu-Leu) containing 1
A_72_P063671	ENSSSCG00000009807	RHOF	2055	CCACAAACAACTGTGGGCCAAATCTGGCCACCTATTTTTGTAAATAAAAGTTTTATTGAA	chr14	30961934	30961993	+	ras homolog gene family, member F (in filopodia)
A_72_P063711	ENSSSCG00000014040	LMAN2	905	TTTGGAAGCAAAGACAACTTCCATGGCTTAGCCATCTTCCTGGACACATACCCCAATGAT	chr2	69709094	69709153	+	lectin, mannose-binding 2
A_72_P063751	ENSSSCG00000010920	TIMM17A	917	GGCTTTGTTCTCAGTCACACAATAAAAAGACGCCCAGACATCGCTCATTCTTCTAAAAAA	chr10	24358337	24358396	+	translocase of inner mitochondrial membrane 17 homolog A (yeast)
A_72_P063836	ENSSSCG00000003491	ENSSSCG00000003491	860	AACAGCTGGGCTGAAATCTACAGGAATCGGTTTTGGAAGCAGCACCATTTCAAGGCTATT	/	/	/	/	/
A_72_P063891	ENSSSCG00000004969	KIF23	838	TTGTGTTGGTGATTTCTCCAAAGCCATGTCAGAAGCTGTCTTCTGAGTCACCCTGTAAGA	chr1	174866538	174866597	+	kinesin family member 23
A_72_P063941	ENSSSCG00000017800	GOSR1	862	AACTATTTTTGAAAGAACATGACCACCTTCGAAACTCAGATCGTCTAATAGAAGAGACAA	/	/	/	/	golgi SNAP receptor complex member 1
A_72_P064001	ENSSSCG00000009611	XPO7	4843	CCCCCAGTGTCCTGCCACAACCTGCCTTGTATAAACATGTACATTTTTTCATAACATTTT	chr14	6183502	6183443	-	exportin 7
A_72_P064111	ENSSSCG00000008969	RCHY1	1311	CAGTATTATTCTTGACTTCTTAAGGGCTGCACTATAATGAGAATGTGTTCTATCTTACTG	chr8	60713443	60713502	+	ring finger and CHY zinc finger domain containing 1
A_72_P064141	ENSSSCG00000012839	ENSSSCG00000012839	611	GTGCACACGTCTCCCTCTCTGGACAGAACCATCCAATAAAAGCTTTTGAAGACCCAAAAA	chr2	136044	136103	+	/
A_72_P064146	ENSSSCG00000016430	GALNT11	799	GACGTGTCTCTTCATATTTATTTCTGCTCCTTTTAAATCCCCTGTAAGAATGGAGTGGCA	chr18	4499225	4499166	-	UDP-N-acetyl-alpha-D-galactosamine:polypeptide N- acetylgalactosaminyltransferase 11 (GalNAc-T11)
A_72_P064166	ENSSSCG00000013731	DNASE2	1364	TCTCTGTCCTCGTGAAGTCCCGGGTTTAGGGTTTGGGGAAGTGAAAGTCAAAAGGGGCCG	chr2	56013515	56013574	+	deoxyribonuclease II, lysosomal
A_72_P064241	ENSSSCG00000007942	HMOX2	879	AAAGGAGATGTGCGCAAGTGCCCCTACTACTCTGGCGAACAAGACAAAGGTGCCCTGGAG	/	/	/	/	heme oxygenase (decycling) 2
A_72_P064486	ENSSSCG00000008498	HEATR5B	855	ATGTGATCCATGGGTTCAAGCCAAATGTTACCATCTTCTCCTCTCGGTCTTTCAACATTC	/	/	/	/	HEAT repeat containing 5B
A_72_P064526	ENSSSCG00000005184	SNAPC3	1472	TGGGGAATTCAGCAACACTCCTGATCAAGCACCTGAACACATCAGCAAAGACCTATACAA	/	/	/	/	small nuclear RNA activating complex, polypeptide 3, 50kDa
A_72_P064551	ENSSSCG00000015747	MYOM2	/	TCTTCGATCTGGCAGAGGGGAAATCATACGTGTTCCGAGTTTTGTCAGCAAATAAGCATG	chr15	30854740	30854799	+	myomesin (M-protein) 2, 165kDa
A_72_P064676	ENSSSCG00000016094	BZW1	4373	CTGACTCTGTTACTGAAGATTCAAGAGTATTGCTATGACAACATTCATTTCATGAAAGCC	chr15	98225524	98225583	+	basic leucine zipper and W2 domains 1
A_72_P064726	ENSSSCG00000003797	DIRAS3	669	GGGTGGGAGCAGAGAAAATTGTGAAAATGGAAATTGCTTACTAAATATATGCTGATTGTT	chr6	102144584	102144525	-	DIRAS family, GTP-binding RAS-like 3
A_72_P064826	ENSSSCG00000008912	ENSSSCG00000008912	783	AAGACATTTTTTATAGCAGCCATTATGGCAATGCGCTATAACCGCTTGACCGTGCTGGCT	chr8	47861994	47861935	-	/
A_72_P064966	ENSSSCG00000013897	RAB3A	1475	TATTATCGTAGCTATTTATTTATTTATTGGAGATGTCCCCCAGGGGCTTGGGCGCCCCAT	chr2	62357170	62357111	-	RAB3A, member RAS oncogene family
A_72_P065021	ENSSSCG00000008221	KDM3A	593	ATTCTGGTTTCCTGCGAAATCTCTTGAATTCCTCTACAGGAAAGACAGAAAATGGACTCA	/	/	/	/	lysine (K)-specific demethylase 3A
A_72_P065111	ENSSSCG00000008902	ENSSSCG00000008902	/	AATGGTGAATTGGTAAACGCTGCTCGTTTGAGGAAAAAGCTTCTGCGCCATGGTATTGGT	/	/	/	/	/
A_72_P065141	ENSSSCG00000011213	TOP2B	648	CTGGGTAAACCCAGTGCAAAGAAAGTGAAGAAACGGAATCCTTGGTCAGATGATGAATCC	chr13	10353542	10353489	-	topoisomerase (DNA) II beta 180kDa
A_72_P065171	ENSSSCG00000013404	ZBED5	/	CAGTTTCTAAAAATTCAGAAGGTGAGCTTTCTAGGGTCAAATTTATGTCCAATTCCAACA	chr2	45119180	45119239	+	zinc finger, BED-type containing 5
A_72_P065236	ENSSSCG00000012853	IRF7	1951	GATGGAGGTGGAGCAGCCGGCCTAGGGTGGACCCTGGACCCCTCCCAATCCAATAAAAAA	chr2	294339	294398	+	interferon regulatory factor 7
A_72_P065496	ENSSSCG00000008237	RETSAT	2112	TTCTGAATGGAGGTCTGACATGAAAGTCTAGCAAAGGTCACGGTTCTAAAACTGTTTTTT	chr3	54100805	54100746	-	retinol saturase (all-trans-retinol 13,14-reductase)
A_72_P065586	ENSSSCG00000006273	MCM4	2755	CTGGAAACAGCCCAATGTCTGGTCACTTTCTATTATTTCATCCTAATATGTATCAAACAT	chr4	82642067	82642008	-	minichromosome maintenance complex component 4
A_72_P065621	ENSSSCG00000014382	ENSSSCG00000014382	740	CAAAGAAGAAGTACATTGAGTCTCCGGATGTGGAAAAAGAAGTGAAGCGCTTGCTGAGCA	chr2	129745338	129745279	-	/
A_72_P065736	ENSSSCG00000011235	UBP1	/	CTGCAAAACGTACATCTGCTTTCATTCAGGTGCACTGCATCAGCACAGAATTTACTCCCA	/	/	/	/	upstream binding protein 1 (LBP-1a)
A_72_P066056	ENSSSCG00000008503	FEZ2	606	ACAGCTTTATTTCTGTTCTCATTGAAGTGCAGAACAAACAGAAAGAGCACAAAGAAACAG	chr3	96878269	96878328	+	fasciculation and elongation protein zeta 2 (zygin II)
A_72_P066076	ENSSSCG00000015802	FAM149A	2322	GTGAAGAGAATACAAGTCAAACTCTCCAACCTTCGAATTGATGGGAAGAATTTCAATAAA	chr15	44351614	44351673	+	family with sequence similarity 149, member A
A_72_P066301	ENSSSCG00000015424	PSMC2	777	ACAGGACCGATGCTTGCTTCATTCGAGTTATTGGGTCTGAGCTTGTGCAGAAATATGTAG	chr9	96414626	96414685	+	proteasome (prosome, macropain) 26S subunit, ATPase, 2
A_72_P066341	ENSSSCG00000010824	RAB3GAP2	720	CATGGTTATTTTGCATAACAAGATCTGGAATTTTATGGAGGGAGTATGGTTTTTGTTTCC	chr10	9783376	9783317	-	aurora kinase A pseudogene 1
A_72_P066466	ENSSSCG00000013622	TMEM205	665	GACTCTCTGTCTCTGCTGGTGTCCCCAAATGTCAATAAATGCTTCTTTGGAAACGAAAAA	chr2	52311088	52311147	+	transmembrane protein 205
A_72_P066516	ENSSSCG00000004222	NCOA7	/	GGAAGACCTGGCTTCGGAAAAGGATATCAACCCATTCAGTAAGTTCAAATCTCTCAACAA	chr1	38677603	38677544	-	nuclear receptor coactivator 7
A_72_P066761	ENSSSCG00000015897	IFIH1	3072	AGGACTGAGGAATCAGCACGAAGAATAATTTTCACAAAAACACGACAGAGTGCATATGCC	chr15	64204438	64204379	-	interferon induced with helicase C domain 1
A_72_P066806	ENSSSCG00000013453	PLEKHJ1	1349	GAAGATTTGCCCTTGGGACGGCCCAGTTTGTTCTGTTTAAATAAAGTGTACCTCTTTTCC	/	/	/	/	pleckstrin homology domain containing, family J member 1
A_72_P066846	ENSSSCG00000003757	SSX2IP	799	CAGTGGAGAATTTTGAAAAGTCATGTAGAAAAACTTGATAACCAGGTTTCCAAGGTACAC	/	/	/	/	synovial sarcoma, X breakpoint 2 interacting protein
A_72_P067171	ENSSSCG00000000282	CBX5	836	AATGAAATGGAAAGACACAGATGAAGCAGACCTGGTTCTTGCAAAAGAAGCTAATGTTAA	/	/	/	/	chromobox homolog 5 (HP1 alpha homolog, Drosophila)
A_72_P067216	ENSSSCG00000009814	ANAPC5	2491	AACAACTTGTTGAAATTTAATCCTGATTTTGCTGAAGCGCACTATCTCAGCTACTTAAAC	/	/	/	/	anaphase promoting complex subunit 5
A_72_P067261	ENSSSCG00000002367	ISCA2	847	AGGCCAAGCCTCTAGATGCTGAGACTTATTAACTGGTTGAAACCCAGTATAATCTGTAGA	chr7	105975656	105975721	+	iron-sulfur cluster assembly 2 homolog (S. cerevisiae)
A_72_P067341	ENSSSCG00000010241	TET1	6537	GATTCCTTCTCATAAATCATTAACATTAACCCATGACAATGTTGTCACCGTGTCCCCTTA	chr14	74828601	74828660	+	tet oncogene 1
A_72_P067396	ENSSSCG00000012251	USP9X	1268	AGATGAGGAACCTGCATTTCCACATACTGACCTGGCAAAGTTGGATGACATGATCAACAG	chrX	36419965	36420024	+	ubiquitin specific peptidase 9, X-linked
A_72_P067401	ENSSSCG00000008406	CCDC88A	1003	ACTTCTCAGCTGGAAAAGGATAAGAAACAACTGGAGAAGGAAAATAAGAGACTCCGACAG	chr3	79985440	79985381	-	coiled-coil domain containing 88A
A_72_P067531	ENSSSCG00000003638	TRAPPC3	1286	AGGTGACATCTCCTCTTTTTACAGAGGGTCTATCCTTTTTTCTTACAAGTTCTTCAATAA	chr6	62696594	62696535	-	trafficking protein particle complex 3
A_72_P067646	ENSSSCG00000012757	CETN2	1344	AGCACCTGGAACTAGACTGAGTGCCTGCCATTGTGTGAAACCTGGTTTTTGAGAACATAA	chrX	122073015	122072956	-	centrin, EF-hand protein, 2
A_72_P067801	ENSSSCG00000012173	ENSSSCG00000012173	2515	ACGATGACAGTCTTGTATGCCAATTGGAGTCAGGTTTCTCTCGAACATCTTTTGATAAAC	chrX	18738195	18738254	+	Diamine acetyltransferase 1 (EC 2.3.1.57)(Spermidine/spermine N(1)-acetyltransferase 1)(SSAT-1)(SSAT)(Putrescine acetyltransferase)(Polyamine N- acetyltransferase 1)
A_72_P068036	ENSSSCG00000010462	PCGF5	1269	CTATCAGTTGCATTTATGTTGTTTCTATTAAGAGCAAACCAAGTGCCATTCTGCTCCCTG	chr14	107899683	107899742	+	polycomb group ring finger 5
A_72_P068046	ENSSSCG00000017735	RHOT1	641	GACTGAACAAGAGTCTCAAGCTTCAGCCATCACAGTAACAAGAGATAAGAAGATAGACCT	/	/	/	/	ras homolog gene family, member T1
A_72_P068266	ENSSSCG00000011183	ATP2C1	3918	CAAGATGAAAATATTAAGTCTCTCCAGAAGAACGGGTCAGTCGTGGCCATGACTGGAGAT	/	/	/	/	ATPase, Ca++ transporting, type 2C, member 1
A_72_P068481	ENSSSCG00000011000	DNAJA1	2394	AGAGACTGATGAAATGGACCAGGTAGAACTAGTGGATTTGATCCAAATCAGGAGAGACGA	chr10	31956300	31956240	-	DnaJ (Hsp40) homolog, subfamily A, member 1
A_72_P068541	ENSSSCG00000015735	PTPN18	596	GTGTGGGAATGGAAATGATGGGCTGAATCCAAAATAAAAGTTTCTCCCTGTTGGAAAAAA	chr15	29056676	29056735	+	protein tyrosine phosphatase, non-receptor type 18 (brain-derived)
A_72_P069591	ENSSSCG00000006002	NOV	1356	CCCATGTATTTTCTGTGGTCGTACAAAGTCGGTTATACTGCTTTATTTTTAATGAGAGAT	chr4	19250239	19250179	-	nephroblastoma overexpressed gene
A_72_P069616	ENSSSCG00000010652	FAM160B1	3039	ACTCATAAAGGAAGCACAAAAGACTGCTGCTGTTGCTCTTGCCAAGCTGTTCGTGAAAGA	/	/	/	/	family with sequence similarity 160, member B1
A_72_P069881	ENSSSCG00000000660	A2M	4801	CTCCTTGCAGCAAAGATCCCGGAAATGTTTAAAGGCCACATCAATAAAAACTGCTTTGCT	/	/	/	/	alpha-2-macroglobulin
A_72_P069896	ENSSSCG00000006904	GLMN	2576	ATCCCCAGTGTTTTAGAAATACCAGCTGGCTTGTGGAAACCTAAAAAGTATATATGACTT	chr4	129039187	129039246	+	glomulin, FKBP associated protein
A_72_P069981	ENSSSCG00000016193	RQCD1	1299	AGTCTTGGAGTTATTGGGGCCCTGGTAAAAAACAGATGAGCAAGAAGTAATCAACTTCTT	/	/	/	/	RCD1 required for cell differentiation1 homolog (S. pombe)
A_72_P070011	ENSSSCG00000010621	ADD3	4464	CCTTCAAAATCACCATCCAAGAAAAAGAAGAAATTCCGCACTCCTTCTTTTCTGAAAAAA	chr14	126185233	126185292	+	adducin 3 (gamma)
A_72_P070041	ENSSSCG00000010447	ACTA2	1580	GCCTTCAATTCTTTTCCAAATCATTCCTAGCCAAAGCTCTGACTCGTTACCTTATGTGTT	chr14	105767551	105767492	-	actin, alpha 2, smooth muscle, aorta
A_72_P070061	ENSSSCG00000006418	ENSSSCG00000006418	2528	GAGCTACTCTTCTAAAAACCTGGATGTCATTAATATTGATGTTTGCGGAGCTAAGATCTA	chr4	94929036	94928977	-	/
A_72_P070086	ENSSSCG00000018005	MYH1	637	GGGAGGTTCACACAAAAGTCATAAGTGAAGAGTAATTCATCTAAATGCACAAAAGTGACC	chr12	52264985	52264926	-	myosin, heavy chain 1, skeletal muscle, adult
A_72_P070146	ENSSSCG00000010627	PDCD4	3186	GCTGGAACATCTATTTTTCTACAAAACTGGAAAAATGAACCCGGTTCTAGAGAATGTATG	chr14	126931524	126931583	+	programmed cell death 4 (neoplastic transformation inhibitor)
A_72_P070176	ENSSSCG00000005933	CHRAC1	1098	GAGGCCAAGGCAGCTTTGCTTAGCTTTGTAGCTTACAGATAGATTTTGAAGAACTTCTAA	chr4	1631155	1631096	-	chromatin accessibility complex 1
A_72_P070201	ENSSSCG00000004600	TCF12	1256	AGCATTCTTTAAAGCTGTTCACCTGCAGAGAACAAAGCAGTGACAACCATTGGCCCCTTA	chr1	118870586	118870535	-	transcription factor 12
A_72_P070206	ENSSSCG00000015407	GNAI1	799	ATGTTTGATGTGGGAGGACAGAGATCTGAGCGGAAGAAATGGATTCACTGCTTTGAAGGA	chr9	93704413	93704472	+	guanine nucleotide binding protein (G protein), alpha inhibiting activity polypeptide 1
A_72_P070231	ENSSSCG00000001396	ENSSSCG00000001396	1563	GTAGGAATTGTTGCTGGTCTGGTTCTCCTTGGAGCTGTGATCACTGTGATATGGAAAAAA	chr7	27582728	27582787	+	MHC class I antigen 8
A_72_P070406	ENSSSCG00000016136	ENSSSCG00000016136	934	CAACCAACACACAGGCATTTGCTTACTGTGTAAGCTGATAGCTGTGAACTATGTGGTTTT	chr15	103593549	103593490	-	/
A_72_P070446	ENSSSCG00000005342	GNE	4326	GTTGCTACCAAGTTTCACACCAAATATTTGGAAGAATGGTATTGAATCTAAAGCCAAATC	chr1	248180434	248180375	-	glucosamine (UDP-N-acetyl)-2-epimerase/N- acetylmannosamine kinase
A_72_P070701	ENSSSCG00000002526	RCOR1	1822	AGCAGCTATTACCAAAAAGGCATACACTTCCAGTCCTGCGCTGCATCTGCCTTAATTATT	chr7	131100998	131100939	-	REST corepressor 1
A_72_P070756	ENSSSCG00000004653	SECISBP2L	784	TACCTCAGCTACAAACCCTGGAAAATCAGTGAGCGATAAAGAGGAAGTGAAGCCAGATGA	chr1	128031010	128031069	+	SECIS binding protein 2-like
A_72_P070771	ENSSSCG00000005255	SMC5	701	GTGATCTCTAAGAAGAACATATTGGAGTCAGATTATATGGGCTGCTTCATCACAACTACG	chr1	234162570	234162512	-	structural maintenance of chromosomes 5
A_72_P070776	ENSSSCG00000001496	ENSSSCG00000001496	877	CTTCCAGTGAGGGACATGTCCCAGTGTTGTTAGTTTTATGAATAACAATTAAAACTAGCA	chr7	33016208	33016267	+	/
A_72_P071006	ENSSSCG00000007058	PLCB4	2298	TTCCAGTAATTACATGCCTCATATTTTCTGGAACGCTGGTTGCCAGATGGTTTCACTGAA	chr17	18203838	18203897	+	phospholipase C, beta 4
A_72_P071021	ENSSSCG00000000600	EPS8	708	TTAACCAAATCACTGTACAGAAAGCCGCATTAGAGGATAACAACGGCGGTTCTGAGTTGC	/	/	/	/	epidermal growth factor receptor pathway substrate 8
A_72_P071061	ENSSSCG00000000886	SLC25A3	1384	GTGGACTGAATCTGCTTGTTGATCAGTGTTGAGGAAGATGCAAAAGAAACTTTTATATAT	chr5	80803140	80803081	-	solute carrier family 25 (mitochondrial carrier; phosphate carrier), member 3
A_72_P071076	ENSSSCG00000013102	MS4A7	1199	AGTTTCCACCATTCTGATGTCCGGGTACCCATTTTTAGGAGCTCTGTGTTTTGCCATTAC	/	/	/	/	membrane-spanning 4-domains, subfamily A, member 7
A_72_P071176	ENSSSCG00000002538	ENSSSCG00000002538	704	AAGATCCGAAACACAAAATATCCCATTCAGAGGGCTCTGCGTTTGGTGGAGGCAATTTCA	chr7	131870113	131870172	+	/
A_72_P071311	ENSSSCG00000010265	ENSSSCG00000010265	611	GGACTTCAACCTGATCGGATGGGGCTCCTGGATCATCTACCCCAAGCAGTACAATGCCTA	chr14	76258585	76258644	+	Nodal protein Fragment
A_72_P071316	ENSSSCG00000000784	LRRK2	8049	GCCTGTCTATTTGGGACATCAATCTTCCACATGAAGTACAAAATTTGGAAAAACATATTG	chr5	67910721	67910780	+	leucine-rich repeat kinase 2
A_72_P071331	ENSSSCG00000004387	FOXO3	2019	GGCCACGAGAAGTTCCCCAGCGACTTGGACCTGGACATGTTCAACGGGAGCTTGAATTAC	chr1	78331857	78331916	+	forkhead box O3
A_72_P071346	ENSSSCG00000008261	HK2	3118	CATGTCCAAGTATAATCCTACAGGATGAGGACACTAATGACAAGATACGGTTGCTTCACC	chr3	62545515	62545458	-	hexokinase 2
A_72_P071361	ENSSSCG00000004618	ENSSSCG00000004618	367	GGTTTCCTTTTGAATTTTGTAAAACACGTTTAAGACCACAAGTTAGAAGAAGGTGACCTA	chr1	123951871	123951932	+	cAMP-regulated phosphoprotein 19 (ARPP-19)
A_72_P071366	ENSSSCG00000005742	DBH	1675	TATTTCCACCTTGTCAACAGGTTTGACAGCGAGCAAGTCTGCACCTGCCCTCAGGCCACC	/	/	/	/	dopamine beta-hydroxylase (dopamine beta- monooxygenase)
A_72_P071471	ENSSSCG00000015260	ACAD8	1684	CCGTTGAATATTTTTCCTGATTGTAAAGCAAAGGTGTGGGAAACGAGAAATGAAGAGAAA	chr9	59348681	59348622	-	acyl-Coenzyme A dehydrogenase family, member 8
A_72_P071516	ENSSSCG00000015781	ENPP6	1586	CATGGTGGGAGGGTTTTGGGTTTCTATTGAATAATAGCTTCATTAATTCAATCAAAGCCA	chr15	42439737	42439678	-	ectonucleotide pyrophosphatase/phosphodiesterase 6
A_72_P071681	ENSSSCG00000003628	CLSPN	869	ACTCTCCACTGGAAGATGAAGAGTCATTAGAATCAATAAGGGTGGCTATGAAAAACAAAG	chr6	62261843	62261784	-	claspin homolog (Xenopus laevis)
A_72_P071756	ENSSSCG00000003532	ENSSSCG00000003532	855	AATCTCCTCTGAGCTGGAAATGCTCAGGGTCAAAGTGAAAGAACTGGAATCTTCTGAGGA	chr6	56053777	56053718	-	/
A_72_P071791	ENSSSCG00000006717	PHGDH	1904	TGCTGCAGACTCCTGCAGTGCAATGATAACCACTCAATAAAGAGCTTACCCAATAAAAAA	chr4	105641785	105641736	-	phosphoglycerate dehydrogenase
A_72_P071811	ENSSSCG00000009119	LARP7	980	ATTTCCCAAAACCGTGAAAAATAAGCCCATTCCTACCCTTAGGGTGGCCGAAGAAAAGAA	/	/	/	/	La ribonucleoprotein domain family, member 7
A_72_P071831	ENSSSCG00000010821	EPRS	783	AGGTTACTGTCAGATTTCCTCCAGAGGCTAGTGGTTACTTACACATTGGGCATGCAAAAG	/	/	/	/	glutamyl-prolyl-tRNA synthetase
A_72_P071856	ENSSSCG00000015422	PMPCB	1542	CTGAGCTTGAAGCAAGAATTGATGCTGTAAATGCTGAGACAATTCGAGAAGTATGTACCA	/	/	/	/	peptidase (mitochondrial processing) beta
A_72_P072026	ENSSSCG00000000105	KDELR3	1713	CTATTTGAAGTGTTCTCCTGGGTGACTTGCCAACAACTCAGACCAAATATTAAAACTAAA	chr5	5866618	5866559	-	KDEL (Lys-Asp-Glu-Leu) endoplasmic reticulum protein retention receptor 3
A_72_P072276	ENSSSCG00000005053	SOCS4	2258	TGTGTCATAACCACTAACAGTCCTTCAGATAGAGGTAGTCCTGGGACAGGCTCTATGATA	chr1	193023765	193023824	+	suppressor of cytokine signaling 4
A_72_P072461	ENSSSCG00000003211	NR1H2	663	AGCACGAGAGCCCACAGGTCCCCTTCCCTCTGCTCCTTTTATTTAATAAAAACTAAAAAA	chr6	38942318	38942259	-	nuclear receptor subfamily 1, group H, member 2
A_72_P072496	ENSSSCG00000005491	ENSSSCG00000005491	1081	GCAAATCTAGCTTCTTTGTACACACTTAGAGCTCATCCAAAGATTTATCTACTTACTTCA	chr1	268207742	268207801	+	/
A_72_P072591	ENSSSCG00000000388	CS	1686	TATACCTGTCAAAGAGAGTTTGCTCTGAAACACCTGCCTCATGACCCCATGTTTAAGCTG	chr5	20594319	20594260	-	citrate synthase
A_72_P072596	ENSSSCG00000003161	ENSSSCG00000003161	652	GGGCTCTTTGCTTGAATAAAAACCTTTTGGAAAAGAGATTCCAAAAAAGCGAAATAATGC	chr6	37899836	37899777	-	/
A_72_P072711	ENSSSCG00000010685	ENSSSCG00000010685	4720	GGACACATGTCTTCTAGTTCTGCCTTTTTAAGTTTTTGTTCATGATGGATATGAACATGA	chr14	135428909	135428850	-	Nucleolysin TIAR (TIA-1-related protein)
A_72_P072801	ENSSSCG00000000377	ENSSSCG00000000377	2528	AAGGACCATGAAAAAGCTGAATTTGAGGTACATGAAGTCTATGCTGTGGATGTTCTCGTC	chr5	20412516	20412457	-	/
A_72_P072826	ENSSSCG00000007167	VPS16A	649	TGGGGGTGGGAGCCAGTTCTGATTGTAAATAAAGTTGGAATATTTGAGAGTGTTTAAAAA	chr17	34376533	34376486	-	vacuolar protein sorting 16 homolog (S. cerevisiae)
A_72_P073036	ENSSSCG00000001156	ENSSSCG00000001156	3898	AAACCTTCATCCAAAGCTCCGATCTTATTTCACACCAGAGGATCCACAATTATGAGAAAC	chr7	22390555	22390614	+	Zinc finger protein Fragment
A_72_P073116	ENSSSCG00000010370	ENSSSCG00000010370	1997	AAATCTCATCAAGGGTCAGTTCAACAAGATGTACGGCAAGACCCTCAGCAGCATGATCAT	chr14	92044244	92044185	-	/
A_72_P073181	ENSSSCG00000001877	SNUPN	1436	TTGAGCAGTGGCTCCTGTGAAAATGTATGCCAGATCCACAATGTCAATATACATAATTCT	chr7	63290579	63290638	+	snurportin 1
A_72_P073206	ENSSSCG00000011601	LSM3	720	ATGCAGAACTTTTTCAGGAGTTGATTTGCTCCATTGTTTTTCAGACAATTTCTGGGAGTT	chr13	58544276	58544217	-	LSM3 homolog, U6 small nuclear RNA associated (S. cerevisiae)
A_72_P073221	ENSSSCG00000016078	HSPE1	723	CAACTGATGACATCCAGTGCTTCTAAAATTTAGTTTCACTGTACCGATGTACACATTTAC	chr15	94915830	94915889	+	heat shock 10kDa protein 1 (chaperonin 10)
A_72_P073241	ENSSSCG00000017015	RARS	2151	GTGTGTTTTTACCAAAGTGGCCATTGGCATTGTTTGCTTTTTTACAATCATGTGGATATA	chr16	52696061	52696002	-	arginyl-tRNA synthetase
A_72_P073276	ENSSSCG00000014831	PAAF1	1590	CAAGGTGATGGAAGCTCTTTCATTGTCCAGCAAGACTTAGACTATGTCATTGAGCTCACT	chr9	8014178	8014237	+	proteasomal ATPase-associated factor 1
A_72_P073316	ENSSSCG00000006697	ACP6	500	ACAGGTGACGGGGCTTGGAAATGGAGAGTAATTTGTACAAGCAGGATGTGTTGATTTTTT	chr4	104065034	104065093	+	acid phosphatase 6, lysophosphatidic
A_72_P073341	ENSSSCG00000016635	CAV2	3073	CCTGTATTCTGCACTCCTATTGATTTTTCACTACCTTCAAGTAATATTGGTGCTATTCAA	chr18	28485648	28485589	-	caveolin 2
A_72_P073361	ENSSSCG00000000685	TPI1	1296	GCTTCCCTCAAGCCTGAATTTGTGGACATCATCAATGCCAAATAATAAGCCCATCCATCG	chr5	59906355	59906414	+	triosephosphate isomerase 1
A_72_P073421	ENSSSCG00000000125	LGALS1	708	ACAGCAACAACCTGTGCCTGCACTTCAACCCTCGCTTCGACATGCACGGAGACATTAACA	chr5	6693611	6693552	-	lectin, galactoside-binding, soluble, 1
A_72_P073506	ENSSSCG00000011494	PSMD6	1394	TCATGGACTATAAAACCTTCGTGACTTACACTGTTTATGTCAGCATGATAGCCTTAGAAA	chr13	38375772	38375713	-	proteasome (prosome, macropain) 26S subunit, non- ATPase, 6
A_72_P073616	ENSSSCG00000013383	C11orf58	1036	CTTTGTATTAAAAGTAAGCCTTATTGTTATAATGCACAGTGGAGGACTGCTTATAGAGCA	chr2	39669770	39669711	-	Small acidic protein
A_72_P073831	ENSSSCG00000007493	ENSSSCG00000007493	1847	TCTTTTAAATGTCAGAGACTTTGGTACGGACCTGTATCTCACCTCCATGCCATCCTTGCA	chr17	59489865	59489806	-	Serine/threonine-protein kinase 6 (EC 2.7.11.1)(Aurora kinase A)(Aurora-A)
A_72_P073921	ENSSSCG00000002036	ENSSSCG00000002036	1077	GCTGCAGAGGTAATTATTTGTTTTATTTTCTTGGATGTTAACATTACACTACTCAGCCTC	chr7	82373261	82373202	-	/
A_72_P073931	ENSSSCG00000011560	CRELD1	1805	TGTTCCGTATTCACCCCCTGGCTCCCAGCCACTGATTTATTTATTCATCTCAGGAAATAA	chr13	55390652	55390711	+	cysteine-rich with EGF-like domains 1
A_72_P073996	ENSSSCG00000011114	SEC61A2	652	TTCAGTTGTTTGTTGCTGGTTTGATTGTGCTGCTGTTAGATGAGCTGCTACAGAAGGGTT	chr10	56726513	56726458	-	Sec61 alpha 2 subunit (S. cerevisiae)
A_72_P074096	ENSSSCG00000000529	DNM1L	718	GACGGGCTATAAACTGAAAATGGTACCTGTATGGCCGAACAAATCACACATTTAATTCAA	chr5	40733141	40733081	-	dynamin 1-like
A_72_P074406	ENSSSCG00000013362	UEVLD	700	AGTCAGTAAAATTACTGTGGTTGGAGGTGGAGAACTGGGAATTGCCTGCACACTAGCAAT	chr2	37815281	37815340	+	UEV and lactate/malate dehyrogenase domains
A_72_P074591	ENSSSCG00000008335	GMCL1	694	TTAATAAGCCCAGTCGAGTCATTGCCATTTTGGCAGCAGCTTGTATGCTACAGTTGGATG	chr3	66632304	66632250	-	germ cell-less homolog 1 (Drosophila)
A_72_P074686	ENSSSCG00000011516	EIF4E3	723	AAGCCACCGTTTTAGAAAGATCTATGAACTTCTGCCCCACATATCTTTTTAAGCAGTATT	chr13	45065533	45065473	-	eukaryotic translation initiation factor 4E family member 3
A_72_P074751	ENSSSCG00000002461	BTBD7	3460	TTGGAACACCAAATTCCCTTGATGTAGATATGCGTGGACTCTTTGAATACATGTGTTATT	chr7	122892450	122892391	-	BTB (POZ) domain containing 7
A_72_P074991	ENSSSCG00000008319	CD207	1096	ACTTTAAGTTCCAACGCTTGTTGAACTCAAGGAAATGGTGTTCTCTCCTTCATACTCCAG	chr3	65827130	65827189	+	CD207 molecule, langerin
A_72_P075026	ENSSSCG00000015477	CHIT1	186	ATAGTTGTGCAGAGGGGAGGCTGTTCCAGCAAAGCTGCCCAAAGAGCCTGGTGTTCAGCT	chr9	106930178	106930119	-	chitinase 1 (chitotriosidase)
A_72_P075191	ENSSSCG00000009670	ESCO2	489	GTTAAAGCTAATTTCAACTATAGAAAGTTACTGTGTGGGTGATTCTGATAGCCCATTATC	chr14	11560783	11560843	+	establishment of cohesion 1 homolog 2 (S. cerevisiae)
A_72_P075311	ENSSSCG00000006799	C1orf103	3374	TTCACAACAGTCTGTTTTCAGAGACCAAGAACCAAAGATCCAGAATGAGATGGCATCCAC	/	/	/	/	Uncharacterized protein C1orf103 (Receptor- interacting factor 1)
A_72_P075326	ENSSSCG00000011505	ENSSSCG00000011505	3666	AGTAAAAGATTCTGCTCCATGTGTACAAGAAGAAACTCTGGCAGTAGGTACTCTGCCACC	chr13	42289601	42289542	-	/
A_72_P075416	ENSSSCG00000004976	LRRC49	2505	CTTATAATGCTGCAGCAGTTTAATGCACTAGCACAACTCCGTCGTGTTGACCAGTTGACA	chr1	176442357	176442416	+	leucine rich repeat containing 49
A_72_P075436	ENSSSCG00000008441	ATP6V1E2	693	ATCTCCCACAAACATGTAGAAGTTCAAGTTGACCAAGAGGTGCAACTGGCTACAGATGCA	chr3	87441570	87441629	+	ATPase, H+ transporting, lysosomal 31kDa, V1 subunit E2
A_72_P075451	ENSSSCG00000008624	LPIN1	5559	TAGAACTCTTTCTAGTGAGATCCCTCCATTCCAGGAAGACGTCCCTAAAGAAAACCTGTC	chr3	115779980	115780039	+	lipin 1
A_72_P075501	ENSSSCG00000004900	ENSSSCG00000004900	527	ATGAAACCAATTACTCATGGAGCTGGGGAAGTCCAGATCTCTTGGTTATGTTTTCCAAAG	chr1	166191527	166191586	+	/
A_72_P075566	ENSSSCG00000009077	HSPA4L	625	GATGTTTCAAGTAAAATGAACAGGGCTCAGTTTGAACAATTATGTGCTTCCCTCTTTGCC	/	/	/	/	heat shock 70kDa protein 4-like
A_72_P075656	ENSSSCG00000015569	C1orf26	541	GCTATCCTAGAGAATGTTTGGATTACAATATATCAAAACAGCATGGATGTGTTTCAGAGA	/	/	/	/	Uncharacterized protein C1orf26
A_72_P075686	ENSSSCG00000002275	C14orf50	1469	GTCATGAGAAAACTGTCTTCTTAAAACACATCCCCTAAATAATCTGGTACATTCCATTTC	chr7	97132518	97132577	+	Uncharacterized protein C14orf50
A_72_P075866	ENSSSCG00000015071	SIK3	694	GAATATCAAAATAGCAGATTTTGGCTTCAGTAACCTCTTCACTCCTGGGCAGCTGCTGAA	/	/	/	/	SIK family kinase 3
A_72_P076021	ENSSSCG00000006879	ENSSSCG00000006879	645	ATAACCAGTTTCAAGCTCTCCTCCAGTATGGTGATCCAGTAAATGCTCAGCAAGCAAAAC	chr4	125780690	125780631	-	/
A_72_P076061	ENSSSCG00000015795	CCDC110	698	GAACCCTCATAGATAATTCAGCTTCAGAAAACCCTGACATGTTGAAAAATCGTAATAACC	chr15	43744660	43744608	-	coiled-coil domain containing 110
A_72_P076526	ENSSSCG00000016905	ENSSSCG00000016905	890	AATTACTTAGCACTGCAGGAACTGCACAAAGAGTTTGGACCATTCCACTTCAGCGTCTTG	chr16	31822033	31822092	+	/
A_72_P076616	ENSSSCG00000002774	FAM65A	827	CTGCCCCACCACTTCCCATGGTTTTGTATTTTATTTACAGAGTTTTACAGAGAATAAAAA	chr6	13033421	13033362	-	family with sequence similarity 65, member A
A_72_P076711	ENSSSCG00000005016	L2HGDH	1520	GGAACTAGGTATGCATCTTATTCTCCACATTCAGTAATAAGAATGTACCAATTGCATTCT	chr1	188395657	188395598	-	L-2-hydroxyglutarate dehydrogenase
A_72_P076811	ENSSSCG00000006523	MTX1	1137	ACATACTTTTTGGGTAGATGCCAAGAACTATGTGGAAGTGACTCGGAAGTGGTACGCAGA	chr4	98687049	98686990	-	metaxin 1
A_72_P076816	ENSSSCG00000012841	PNPLA2	2102	TGGACGGTGGCATCTCAGACAACCTGCCTCTCTACGAACTCAAGAGCACCATCACCGTGT	chr2	150682	150623	-	patatin-like phospholipase domain containing 2
A_72_P076966	ENSSSCG00000015108	HMBS	1505	CTAATTAAGCCACAGCCTTTGAATGTAACCATCTCTACTAATAAACCAGATTTGAACTAG	chr9	44887327	44887386	+	hydroxymethylbilane synthase
A_72_P077306	ENSSSCG00000002041	SLC7A7	2111	TTTCCAGTCTCCTTTAGAGACATGAAACTGTCACAGGTACTGGGCAATAAAAGGGTATGA	chr7	82469351	82469410	+	solute carrier family 7 (cationic amino acid transporter, y+ system), member 7
A_72_P077311	ENSSSCG00000009642	STC1	2827	TCACCAAACTACTATCATTTTAAGGGTGTTCACGCACCACGTTTGAGTGTACTGTGCCTG	chr14	7920748	7920689	-	stanniocalcin 1
A_72_P077326	ENSSSCG00000001844	PLIN	1579	TGTCTGACGCCCTGAAGGGCGTTACTGACAACGTGGTGGACACGGTGGTGCACTACGTGC	chr7	60663508	60663449	-	perilipin 1
A_72_P077331	ENSSSCG00000006871	SLC35A3	978	AACTTTCAGCTGGCTCACAATTTGTAGGCCTCATGGCAGTTCTCACAGCGTGTTTTTCAA	chr4	123002704	123002763	+	solute carrier family 35 (UDP-N-acetylglucosamine (UDP-GlcNAc) transporter), member A3
A_72_P077346	ENSSSCG00000009403	ITM2B	685	CACCTCGATGTTTTAATATCCTAGGCATCTGCTGTAATGATGTTTTAGAAAATGTTTGGA	chr11	18926398	18926339	-	integral membrane protein 2B
A_72_P077366	ENSSSCG00000001062	DTNBP1	1162	TGGAGCAGATGGACCTGATGGACATCTCTGACCAGGAGGCCCTGGACGTCTTCCTGAATT	chr7	12007720	12007661	-	dystrobrevin binding protein 1
A_72_P077376	ENSSSCG00000017277	ENSSSCG00000017277	3428	TCTTAGCTACATTTATGCTGGGTATAAAGAGAGAACGGTGGGGCTGGTTAATTTCCCACC	chr12	12291182	12291241	+	Platelet endothelial cell adhesion molecule Precursor (PECAM-1)(CD31 antigen)
A_72_P077381	ENSSSCG00000007797	ITGAL	4077	ACTTGATCTAATTTTGGATAAACTGTAACCTCAGACCCAGCGACACTCTGGGCCCTCATA	chr3	16527646	16527705	+	integrin, alpha L (antigen CD11A (p180), lymphocyte function-associated antigen 1; alpha polypeptide)
A_72_P077386	ENSSSCG00000012257	MAOA	1903	AATTGACACCTGTGTCATCAGATCACCTTTAAGTGCACCGATTTAACTCCTCAGTTTAAT	chrX	39056795	39056854	+	monoamine oxidase A
A_72_P077398	ENSSSCG00000015719	DBI	512	CCAGCTTTGCAGTTCACCTGACATAATGCCTTGTTTTTCTAATACTGTGGATGAAGTTAA	chr13	64202777	64202710	-	diazepam binding inhibitor (GABA receptor modulator, acyl-Coenzyme A binding protein)
A_72_P077411	ENSSSCG00000005254	KLF9	4468	AAAGTCTATGGAAAATCCTCCCATCTCAAAGCCCATTACAGAGTGCATACAGGTGAACGG	chr1	234048178	234048237	+	Kruppel-like factor 9
A_72_P077431	ENSSSCG00000014305	SAR1B	1289	GAGCAACTTTCCAGACTACATTTGAAGCACTTTTTAACAACACGAAACTACAAACATGAA	chr2	124675540	124675599	+	SAR1 homolog B (S. cerevisiae)
A_72_P077436	ENSSSCG00000004029	QKI	1026	AAGATGCAGCTGATGGAGCTTGCGATTCTCAATGGCACCTACAGAGATGCCAACATTAAA	chr1	5599230	5599171	-	quaking homolog, KH domain RNA binding (mouse)
A_72_P077446	ENSSSCG00000010392	CHAT	2122	AGCTGTGGAAGAAAGCTTTATTGAAATGAAAGGTCTCTGCAGTCTGTCCCAGTCTGGCAT	chr14	94007707	94007766	+	choline acetyltransferase
A_72_P077461	ENSSSCG00000011147	ENSSSCG00000011147	1323	TGATGGAGGTGTTTAAAAGAAGTGTCTACACTTCTGAAAGCTTGCCTTTCCTTTAAAAAA	chr10	61933548	61933607	+	Putative aldo-keto reductase family 1 member C1
A_72_P077466	ENSSSCG00000008217	CD8A	2673	TGCGTGCTCGCTGGAAGAAAAAACTAAATAATAAGAGTCACCCATAATTCTTTACTTCTG	chr3	52919570	52919511	-	CD8a molecule
A_72_P077471	ENSSSCG00000006357	FCER1G	728	GCTCTTCATTAATGTTTGTATTCTTGACTCACCCCCTTATGGAACCTTCTAAATCTTCCC	chr4	92751051	92750992	-	Fc fragment of IgE, high affinity I, receptor for; gamma polypeptide
A_72_P077491	ENSSSCG00000006987	SLC7A2	3147	TTGGATAGGGAGATCCCAAGCCTCCATGTTTGAAAAATCACTTAAAGAGTTCTCTTGTGG	chr17	5032342	5032283	-	solute carrier family 7 (cationic amino acid transporter, y+ system), member 2
A_72_P077506	ENSSSCG00000006911	TGFBR3	2547	AAGGTCCAAGCACGAAGGAATCGAATCCAATTTCTCCACCGATTTTTCATGGTCTGGACA	/	/	/	/	transforming growth factor, beta receptor III
A_72_P077516	ENSSSCG00000008777	ENSSSCG00000008777	2801	ATACATCCTTTTGGGTCCCAGGTCCCCATGTATACATGGTAATAAAAGTTGATGAAGTGA	chr8	25583887	25583946	+	Toll-like receptor 1
A_72_P077536	ENSSSCG00000002374	DLST	2547	TTAAATTCCATTGGTGTAGCCCGTGGGCTAAAGAGGCAATTCTGTTTTTGCATCGTAGCC	chr7	106364753	106364812	+	dihydrolipoamide S-succinyltransferase (E2 component of 2-oxo-glutarate complex)
A_72_P077561	ENSSSCG00000004570	TPM1	1207	ACTGTGCTTTCTATTGTACAGAAGCTCCTCAATTCAGTGTAAAATAAACACTGTGTAAGC	chr1	112382096	112382037	-	tropomyosin 1 (alpha)
A_72_P077581	ENSSSCG00000002399	NGB	539	TGTGATTGATGCTGCAGTGACTAACGTGGAGGACCTGTCCTCGCTGGAGGAGTACCTTGC	chr7	108387762	108387703	-	microRNA 1260
A_72_P077621	ENSSSCG00000000774	ENSSSCG00000000774	1710	CATGTGACTGTACTGGCATGTCCTGGTTGTATTTCACTTCTGTTTGTAATTTGAAAAATT	chr5	66010985	66010926	-	Ubiquitin-specific protease
A_72_P077636	ENSSSCG00000007180	PDYN	2333	TTTGCTTAGTCCTGTGTTATTTCCTGCTCCTTCAGTACAATAAATAAAAGAAAGATCCTG	chr17	35055002	35055061	+	prodynorphin
A_72_P077661	ENSSSCG00000009407	ESD	1151	AATGCTATAAATGCTTCCTTCTCCAATTGAATCACCCTCTGAATAAATATATCAAACCGC	chr11	20117550	20117609	+	esterase D/formylglutathione hydrolase
A_72_P077671	ENSSSCG00000016289	EIF4E2	1558	AATTAAACCCATGTGGGAGGACGATGCAAATAAAAACGGTGGCAAGTGGATCATTCGGCT	/	/	/	/	eukaryotic translation initiation factor 4E family member 2
A_72_P077701	ENSSSCG00000001653	PEX6	3418	AGACCTGAGAGAGAAAGGCTTTTTCTCAGGCTGCCGTCTGCCCACCCACTTGAACGTCCA	chr7	43888564	43888505	-	peroxisomal biogenesis factor 6
A_72_P077706	ENSSSCG00000015599	PPP2R5A	2760	ATGTGCTTTTCACGTCGCTGCAGACCTTAGTTACATCCTAGGAAAAAGATGTCCTCAAAC	chr9	123467435	123467376	-	protein phosphatase 2, regulatory subunit B', alpha isoform
A_72_P077711	ENSSSCG00000013368	HPS5	3418	AGCCTTGATACAAAGCATGCTTGAAAAATGTGATCGGTTTCTCTGGTCTCAGCAGGCATA	chr2	38182130	38182189	+	Hermansky-Pudlak syndrome 5
A_72_P077731	ENSSSCG00000010039	SLC5A4	2036	GTCCACGGCTATTTTGCCTAAACTCTCTCTGAGCTACTAGAATATTTATTAAATAAAGGA	chr14	49670471	49670412	-	solute carrier family 5 (low affinity glucose cotransporter), member 4
A_72_P077756	ENSSSCG00000008645	ID2	1292	CCTGCTTTATTTCAGAGGACCAGTGCTTTGATTTTTATCATGCTATGTTATAACTGAACC	chr3	117474451	117474510	+	inhibitor of DNA binding 2, dominant negative helix- loop-helix protein
A_72_P077761	ENSSSCG00000010930	ADIPOR1	2082	ATTCCTGAGCGCTTCTTCCCTGGAAAATTCGACATATGGTTCCAGTCTCATCAGATCTTC	/	/	/	/	adiponectin receptor 1
A_72_P077771	ENSSSCG00000009704	HMGB2	1247	GGAGTGTGTGTGTGTGCTCAGGCAATTATTTTGCTAAGAATGTGAATTCAAGTGCAGCTC	chr14	16306512	16306571	+	high-mobility group box 2
A_72_P077791	ENSSSCG00000005840	C8G	1333	TACGGCTTCTGCGACGCTGCAGACCAGTTCCACGTCCTGGACGAAGCAAAGCAGTGAGGC	/	/	/	/	complement component 8, gamma polypeptide
A_72_P077801	ENSSSCG00000011459	ENSSSCG00000011459	787	GGATGAGGAAGGTAAATGTCTGCTCTAAGAAGCAGACAACTAGACATGCACATTTCTAGC	/	/	/	/	Selenoprotein K (SelK)
A_72_P077806	ENSSSCG00000008609	KCNS3	2199	GAGGCCCATTAAATGCCTTGCTCTGAAAGTTATTTTTTACCAGAGAGGATTGTGATATGA	chr3	111277919	111277978	+	potassium voltage-gated channel, delayed-rectifier, subfamily S, member 3
A_72_P077871	ENSSSCG00000001050	EDN1	1838	ATACGGTTGTTGATGAGAGCTATTGAAGGGAAAACATTGGTTATGCTTTAAAGCAGTAAA	chr7	9080521	9080580	+	endothelin 1
A_72_P077886	ENSSSCG00000013333	BDNF	1184	TATTTATTGGACATTTCCATGACCAGAGGGAAACAGTCATTTTTTGCGCACAACTTTAAA	chr2	30714565	30714624	+	brain-derived neurotrophic factor
A_72_P077921	ENSSSCG00000008037	NPW	565	AATTGGGCGCCTCTTCCTGGACCTCGGCGGAGTAGACCAGAGCCTTCGGAGAGTCTTCAG	/	/	/	/	neuropeptide W
A_72_P077926	ENSSSCG00000017473	TOP2A	5724	CACTTGTCAACTTTTTTAAGACCTTCCTGTATTTGTTACATGTGTGTGACTTGAGTAGTA	chr12	19858825	19858884	+	topoisomerase (DNA) II alpha 170kDa
A_72_P077931	ENSSSCG00000001651	CNPY3	2608	CCATATGCTGGGGGTGCGGCCCTAAAAAGCAGAATAAATGAATCAATAAATAAAAGGAAA	chr18	7210545	7210612	+	canopy 3 homolog (zebrafish)
A_72_P077946	ENSSSCG00000002283	FUT8	2791	CTGACAAGTAAAGCTTGGACGGACAGATGAGAAAGACAACCAAACTCAGTTCAAACCATT	chr7	98193554	98193613	+	fucosyltransferase 8 (alpha (1,6) fucosyltransferase)
A_72_P077956	ENSSSCG00000003799	IL12RB2	2835	AACATGGATTATCTCCCTTCACATGAAGCTCCCATAACAGACTCTCTGGAAGAACTGCCT	chr6	102223143	102223084	-	interleukin 12 receptor, beta 2
A_72_P077961	ENSSSCG00000009800	VPS33A	1872	ACATTGAGGATTGTATTGCCCAGAAACATCCACTGATCAAGGTGTTAAGACTGGTTTGCC	chr14	30682380	30682321	-	vacuolar protein sorting 33 homolog A (S. cerevisiae)
A_72_P077966	ENSSSCG00000012699	FHL1	2579	GTCATTAGCTTTGATCATCTAACGTTTCAGTGTATCCTTACGGAAATAAAGCAGCATATA	chrX	109504076	109504135	+	four and a half LIM domains 1
A_72_P077971	ENSSSCG00000006325	MGST3	753	ATTGTTGGACGAGTTCTTTATGCTTATGGCTATTACACAGGAGAACCCAGCAAGCGGAGT	/	/	/	/	microsomal glutathione S-transferase 3
A_72_P077981	ENSSSCG00000005005	ENSSSCG00000005005	1233	AACTTGGAGGAGATAAGAAGAGAAAGGGCCAAGTGATCCAGTTCTAAGCCTTGAGAATTT	chr1	187892796	187892737	-	/
A_72_P078001	ENSSSCG00000005518	ENSSSCG00000005518	3684	GTTGGCCACAAAGTCATCTTTTACATCATGGTGGATGATATCTCCAGGATGCCTTTGATA	chr1	275107785	275107726	-	N-acetyllactosaminide alpha-1,3- galactosyltransferase (EC 2.4.1.87)(UDP-galactose:beta-D- galactosyl-1,4-N-acetyl-D-glucosaminide alpha-1,3- galactosyltransferase)(Galactosyltransferase)
A_72_P078006	ENSSSCG00000007547	ENSSSCG00000007547	1544	ACGCAGACCTGGTGCCGAAGCTCTCCAGGAACTACCTTCAGGAAGGCTACATGGAGAAGA	/	/	/	/	/
A_72_P078026	ENSSSCG00000000910	SOCS2	833	GAATATAAATTCCAGGTGTAAGTGTTTCTCGTTTGCTAAACACGCCTCCTGTAGCGTCTC	chr5	84086218	84086159	-	suppressor of cytokine signaling 2
A_72_P078051	ENSSSCG00000003901	FAAH	2300	ATACTTTCTGGCAGTCGTTGTTAGGGCAGTGGGGGTTGGAGACCTGACCTTCTGGAACCC	chr6	118118391	118118332	-	fatty acid amide hydrolase
A_72_P078056	ENSSSCG00000001655	MEA1	1311	TAGAAAGTGAGGATGAAGATGAAGAGGGAGCTACAGCATTGAGCAACCACAGCTCTATTC	chr7	43926318	43926259	-	male-enhanced antigen 1
A_72_P078081	ENSSSCG00000000374	ENSSSCG00000000374	649	CCCATGTAAGGAACTGAGTTCTTAGAGACTGAAGGAATTCTATCCTTTAAAAAGACAATA	chr5	20352886	20352827	-	40S ribosomal protein S26
A_72_P078086	ENSSSCG00000003787	ZRANB2	2823	GAAAGGCAAACAGAGACATTGTATATTTGCTTTGAGATGTTTAACTGTAAACACACTGTG	chr6	99707033	99707092	+	zinc finger, RAN-binding domain containing 2
A_72_P078096	ENSSSCG00000011150	ENSSSCG00000011150	1344	CCCACAAGGATGTTTGATGGCTCATAAGTTCACATGTTAAAAAAGTGTGTTATGGAAATA	chr10	62019294	62019235	-	1,5-anhydro-D-fructose reductase (AF reductase)(EC 1.1.1.263)(Aldo-keto reductase family 1 member C-like protein 2)(Aldo-keto reductase family 1 member CL2)
A_72_P078101	ENSSSCG00000017271	CACNG1	1136	TGTAGCCCCTTTACCAGTTCCGGGTATCCACCTGTGTAAATAGCCAGCCCCTCTGTCCTT	chr12	11490566	11490625	+	calcium channel, voltage-dependent, gamma subunit 1
A_72_P078166	ENSSSCG00000000895	SNRPF	670	TAACTGTCTATGGAGGTGAATGTCAGCCCTTTTCTTGTGATTATATATTAACTGAGACCT	chr5	82632052	82631993	-	small nuclear ribonucleoprotein polypeptide F
A_72_P078191	ENSSSCG00000003613	HDAC1	2045	CTTCCAACTTCAAAAAAGCCAAGAGAGTCAAAACAGAAGATGAGAAAGAGAAGGACCCAA	chr6	60869236	60869295	+	histone deacetylase 1
A_72_P078201	ENSSSCG00000010839	WDR64	/	AAATTAGATATATTTCAGCTCTAAATTGCTTCGGATCCTGCTCCTTAGACAGTGTTCATT	chr10	11899961	11899902	-	WD repeat domain 64
A_72_P078376	ENSSSCG00000010468	CPEB3	2439	ACAGTGTTCTGGAAATCTGTGCATTCGTTCTCGATTTTTAAAGAAGAAATGGGTCTTTTT	chr14	108798518	108798459	-	cytoplasmic polyadenylation element binding protein 3
A_72_P078446	ENSSSCG00000009906	SFRS9	2750	AGATCAGCAGTTACTGTGACTGAGTTGGCCCATTCTGTTTAGAAATATATTTTAAACGTT	chr14	40539769	40539828	+	splicing factor, arginine/serine-rich 9
A_72_P078481	ENSSSCG00000004826	ENSSSCG00000004826	883	CTTGCTGGCAGAAAAGTCTCTGTGACAGGTTGCGTTGAATGATGTCTTCCTTGTAAATGG	chr1	147567639	147567580	-	/
A_72_P078616	ENSSSCG00000002349	ACOT4	1872	CAACTATCCCCTGGGTAACATTAAATTCTTGTCATTGGTCCATCGTTAAAATGTCTACAA	chr7	105047572	105047513	-	acyl-CoA thioesterase 4
A_72_P078636	ENSSSCG00000009517	GPR183	700	AGGGTATGTACTTCCGCTCTTAATCATCCTCATCTGCTACTCTCAGATCTGCTGCAAACT	chr11	69204391	69204332	-	G protein-coupled receptor 183
A_72_P078706	ENSSSCG00000001549	FKBP5	1505	CTTAAGAGCTTCGAAAAGGCCAAAGAATCCTGGGAGATGGACACCAAAGAAAAATTGGAG	/	/	/	/	FK506 binding protein 5
A_72_P078756	ENSSSCG00000017546	ZNF652	/	TGTCTAAAGGGGAAAAGGGTGTCTCTTCTCAGTCCAAAGAGACGCCTGTTCTTAAGACAA	chr12	22862588	22862529	-	zinc finger protein 652
A_72_P078906	ENSSSCG00000016508	C7orf55	714	GAGAGATTCCTTGGATCCTGCCTTCGTACAAGAATTCTATTATTTCTATCAATGTGTATT	chr18	8458167	8458226	+	UPF0562 protein C7orf55
A_72_P079001	ENSSSCG00000009281	SGCG	390	CGTGCGTTCTTTATGTATATTCGACGAGCAATAAAAATCAACCTGTGTTTTTCACAGATT	chr11	1368929	1368988	+	sarcoglycan, gamma (35kDa dystrophin-associated glycoprotein)
A_72_P079056	ENSSSCG00000007588	ENSSSCG00000007588	651	CTCCATCTCTGTCATTCCATTCTTTTGACATTACGTGAATATTTTACTGGAACATAAGAC	chr3	4012757	4012816	+	/
A_72_P079096	ENSSSCG00000001454	ENSSSCG00000001454	808	TGGAGACTGGACCTTCCAGACCATGGTGATGCTTGAAACGGTTCCTCAGAGTGGAGAGGT	chr7	29118949	29118890	-	/
A_72_P079156	ENSSSCG00000017067	CNOT8	1417	CCATGCCTCATTTGATACCTTTTAAAATCCAGGACAAGTCAGAAACATACTAGTAAAATG	chr16	65689346	65689287	-	CCR4-NOT transcription complex, subunit 8
A_72_P079176	ENSSSCG00000003877	FAF1	668	GGTAAAGTTGTTCCCCTCAAGAAACCCTTTTCCTTGAAGCAAAAGAGTAAACACAGCCCA	chr6	115425971	115426029	+	Fas (TNFRSF6) associated factor 1
A_72_P079266	ENSSSCG00000005423	ABCA1	3555	TTGTGGGAAGAAGCAAACTGGATACTGTACTGATACTATTCAATGCAATGCAATTCAATG	chr1	258101397	258101338	-	ATP-binding cassette, sub-family A (ABC1), member 1
A_72_P079516	ENSSSCG00000000759	WNT5B	680	GGCTCCCTCTGCTCCGCCTCACAGAAGTCTATATTATATAAATCTATATAAATCTATTTT	chr5	64535346	64535287	-	wingless-type MMTV integration site family, member 5B
A_72_P079656	ENSSSCG00000003861	ORC1L	2276	AGTCCTAGCAGCAAAGTATCCTGAATGGAAATGGATGTCACGTATTTTGGAATTTTCCAT	chr6	113633286	113633345	+	origin recognition complex, subunit 1-like (yeast)
A_72_P079746	ENSSSCG00000000920	WDR51B	/	GATTTTAACCCTAATGGTACGTGCATAGCCTCGGCAGGTTCTGATCATACCGTGAAAATC	chr5	87937697	87937756	+	WD repeat domain 51B
A_72_P079791	ENSSSCG00000015073	TAGLN	904	TTCACAGAGAGCCAACTGCAGGAGGGAAAGCATGTCATTGGCCTGCAGATGGGCAGCAAC	chr9	43291384	43291325	-	transgelin
A_72_P079806	ENSSSCG00000011978	CPOX	677	TACATGCATTCACCCTCAGAGAACTCCAAAGAAGCTGAAATTCTGGAAGTTCTGCGCCAT	chr13	118564381	118564440	+	coproporphyrinogen oxidase
A_72_P079841	ENSSSCG00000010258	ENSSSCG00000010258	1503	CCAGGGGGACACAATTGATTCTCCAAACTGAGGAAAATGTTGCAATAAAAGAATATGTGT	chr14	75995131	75995076	-	/
A_72_P079891	ENSSSCG00000000525	ENSSSCG00000000525	2104	GTGTTGGCAACTTCTATTTATTATATTTGCTTTTCCGCAAGGTGCAACCCAGACACAAGG	chr5	39813751	39813692	-	/
A_72_P079941	ENSSSCG00000005470	C9orf80	2181	ATCTGTGTAAGTGAAAGCAAAAAAGGAGGGTTAACCAGGATGATGAGAGCTCCGGACAGT	chr1	266288846	266288787	-	SOSS complex subunit C (Sensor of single-strand DNA complex subunit C)(Sensor of ssDNA subunit C)(SOSS- C)(Single-stranded DNA-binding protein-interacting protein 1)(SSB-interacting protein 1)(hSSBIP1)
A_72_P079961	ENSSSCG00000005449	ENSSSCG00000005449	2994	GCAATCAGAAGCTGAATCTTGCTTTATCAACATAGCACGGACCCTCGACTTCTATGGAGT	chr1	263203935	263203876	-	Tyrosine-protein phosphatase non-receptor type 3 (EC 3.1.3.48)(Protein-tyrosine phosphatase H1)(PTP-H1)
A_72_P079966	ENSSSCG00000004048	TCP1	693	AATTCCATTAATATCCCTGAAAGCCCACGGGAGAAGTCAGACGGAGAGTATGCTCATCAA	chr1	8721211	8721269	+	small nucleolar RNA, H/ACA box 29
A_72_P079981	ENSSSCG00000002143	ENSSSCG00000002143	1647	GCAGCTGTGGTAAATGTTGATATTAAATAAACCAGAGAAGAGTCTTCAAGCAAGAAAACA	chr7	84973953	84973894	-	/
A_72_P080021	ENSSSCG00000013647	CDC37	1646	GTCTCCTCTATAGTAAAGAGCAATTAGCTTCCAATAAAGGATTTCAGATGCTCCCAAAAA	chr2	53103754	53103707	-	microRNA 1181
A_72_P080121	ENSSSCG00000005523	ENSSSCG00000005523	/	TACACTTTGTCATCGAAATGAAGAATGAGCGGATTCATGACCTAGACAAGCGGCTGATCC	chr1	275425656	275425715	+	/
A_72_P080211	ENSSSCG00000004701	CATSPER2	896	CTGGAAGAATGCCTGGAATGTCTTTGACTTTGTTGTGACCATATTGTCCCTGATTCCTGA	/	/	/	/	cation channel, sperm associated 2
A_72_P080216	ENSSSCG00000000496	CCT2	885	TATTTGGTTCCAGGGTGAGAGTTGATTCTACAGCAAAGGTTGCAGAAATAGAACATGCAA	chr5	32708508	32708567	+	chaperonin containing TCP1, subunit 2 (beta)
A_72_P080306	ENSSSCG00000005652	GLE1	/	TGATCTCATCCTCTGTTTCCTTTGTCTCCAGCATCTTTTAGAAGGCAGGTTGATACCGTG	chr1	283602674	283602733	+	GLE1 RNA export mediator homolog (yeast)
A_72_P080411	ENSSSCG00000015936	PHOSPHO2	624	CCTATGGAATCTTCTGTTGTGTCTTGGTCTTCAGGCATTGAAATAATTTCTCATTTACAA	chr15	71443075	71443134	+	phosphatase, orphan 2
A_72_P080521	ENSSSCG00000006487	CCT3	2007	AGATTCATGTGTCTTACGTGGAGTTATGATTAACAAGGATGTGACCCATCCACGAATGCG	chr4	97650940	97650999	+	chaperonin containing TCP1, subunit 3 (gamma)
A_72_P080541	ENSSSCG00000002959	FAM98C	716	CCCCATCTACCATTCAACACCAAGGACCATGTTCTTTGGAAAATAAATTTAATTTATGAC	chr6	32527863	32527922	+	family with sequence similarity 98, member C
A_72_P080606	ENSSSCG00000010565	DPCD	831	GCCTTCCTAGCCCCTGAGTCATGGTTTTCTCTCCTGAGTAAAGTCATTCTGAGTCAAAAA	chr14	117500986	117501045	+	deleted in primary ciliary dyskinesia homolog (mouse)
A_72_P080676	ENSSSCG00000013118	MRPL16	1090	TGTCATAACCAAGGAGCAGCATATGATAGATGTTTTCTGAAAAACTGTACATTATCTGTC	chr2	9663034	9663093	+	mitochondrial ribosomal protein L16
A_72_P080781	ENSSSCG00000000662	M6PR	2528	ACCTCAGCGTGGGTTCTATCTTACTTGTTACGTTTGCATCACTGGTCGCTGTCTATATCA	/	/	/	/	mannose-6-phosphate receptor (cation dependent)
A_72_P080806	ENSSSCG00000010261	PPA1	1512	AAACCTGAGAACCAGTTTGCTTTCAATGCAGAATTTAAAGATAAGGACTTTGCAGTTGAT	/	/	/	/	pyrophosphatase (inorganic) 1
A_72_P080821	ENSSSCG00000015889	TANK	2215	GCATTGGAAAACAGACATATCAAGTTCTGTGTGGTAATTTGGGGTCTGTAATACTATATA	chr15	63235092	63235033	-	TRAF family member-associated NFKB activator
A_72_P080856	ENSSSCG00000004253	GOPC	1992	GAAGCACTACTGTTTTATTTGATTCCCTTTTCTTTTAGTAGAAGGACAATGCTAACTGGA	chr1	46223063	46223122	+	golgi associated PDZ and coiled-coil motif containing
A_72_P080861	ENSSSCG00000009441	SUGT1	1131	CTGATGTAGGTAAAAGGAAAGTTGAAATCAATCCTCCTGATGATATGGAATGGAAAAAGT	chr11	24949645	24949586	-	SGT1, suppressor of G2 allele of SKP1 (S. cerevisiae)
A_72_P080901	ENSSSCG00000003701	SNRPD1	859	TCTTCCTACAAGTGGAGTAAGTTCTTTTAGGCACTTCAGAAACTAAAGTCCTATGGAATG	chr6	72867935	72867876	-	small nuclear ribonucleoprotein D1 polypeptide 16kDa
A_72_P080921	ENSSSCG00000008676	SLBP	1753	CGTGGATTGCTGTTCTTGCCTTATTTTCTTGAGAAAATTAATTTTACGTATAGGGAGTGT	chr8	178250	178309	+	stem-loop binding protein
A_72_P080946	ENSSSCG00000008640	IAH1	999	TGTCAGATGGACTGCATCTGTCACCAAAAGGAAATGAGTTTGTGTTCTCCCATCTTTGGC	chr3	117231285	117231344	+	isoamyl acetate-hydrolyzing esterase 1 homolog (S. cerevisiae)
A_72_P080966	ENSSSCG00000016235	ENSSSCG00000016235	838	TTACAGTTCCTCGGGAAAATGTGAATGTGCTGCGTTTTGTTTTCAATACTGTATGAAAAC	chr15	118595634	118595575	-	/
A_72_P081041	ENSSSCG00000011107	CCNY	1221	ATATAGTTTGTACCCACTACGGCACAGACCTCCAAATAAATAGTACTGGCTGTTTCTCTC	chr10	55021362	55021421	+	cyclin Y
A_72_P081211	ENSSSCG00000016985	BNIP1	1131	AGGGAAGGAGGAGGAGGAAAATACATCCATTCCTTGAATAAAGTTGACTATTTAATAGCA	chr16	48476007	48475948	-	BCL2/adenovirus E1B 19kDa interacting protein 1
A_72_P081216	ENSSSCG00000017949	WRAP53	1931	GAGGGACAGAGGAGGGTGGGGGCGAGTTTATATAAAAAGGTTTTCTATGATACTAAAAAA	chr12	49969729	49969680	-	WD repeat containing, antisense to TP53
A_72_P081241	ENSSSCG00000014883	C11orf67	545	GGAGGGGTCTTCCATTCCACCTGCTGATGGAGTCTTAAGAGAATAAATTACTAAGCAATC	chr9	12189287	12189346	+	UPF0366 protein C11orf67
A_72_P081246	ENSSSCG00000010300	ZMYND17	540	CTACCTTGCTCTATCTTCTGACATTACTTGAATATACTGAAGTTTGTTATCACCTGGTCT	chr14	79540834	79540775	-	zinc finger, MYND-type containing 17
A_72_P081316	ENSSSCG00000008183	MRPL30	832	GCTGAGCAGCTTCAGAGTAAAAAGTACAAATCATTTCTATTTCAAGATGGTGAGAAAGTG	chr3	50748642	50748701	+	mitochondrial ribosomal protein L30
A_72_P081366	ENSSSCG00000005663	CCBL1	2034	TTGCCTTTAGACTTGACATCTCAAGCCAGTACTTTTTGCGCATAATAAAGTTTTAAGCTA	chr1	283846968	283846909	-	cysteine conjugate-beta lyase, cytoplasmic
A_72_P081451	ENSSSCG00000006087	ENSSSCG00000006087	1270	ATTCAGGAATACCAGGATGGCGTGCCAAAGATCCCAACAGCTTGTATTACAGTGGAAGAT	chr4	40013858	40013799	-	/
A_72_P081476	ENSSSCG00000011106	CREM	2017	GTTCCCAATCTGTGTGTCATGAATAGTGTCCTATGCAATAAAATTTTTTGCAGGTCTTTT	chr10	54865801	54865860	+	cAMP responsive element modulator
A_72_P081481	ENSSSCG00000002622	TMEM14A	791	GTTTACAGCTTTCTTCCTGGCCACCATAATGGGGGTGAGGTTTAAGCGATCCAAGAAATA	chr7	135598730	135598679	-	transmembrane protein 14A
A_72_P081791	ENSSSCG00000013427	CIRBP	1376	GTGCCATCTGTTTTTGAGGATTTTGAACATGTTTTGCAAAGCACTTCAGGTTTTACTTTT	chr2	46403078	46403137	+	cold inducible RNA binding protein
A_72_P082406	ENSSSCG00000009243	THAP9	529	TAAACAGCCGCTTCCTGATAATTCTCAAGAGGTCGCTACTGAGGACCACAACTACAGTTT	chr8	116554055	116553996	-	THAP domain containing 9
A_72_P082476	ENSSSCG00000007463	PTGIS	940	TTTAAATACAACCGATTCCTGAACCCGGATGGGTCAGAGAAGAGGGACTTTTACAAGGAC	chr17	53357546	53357489	-	prostaglandin I2 (prostacyclin) synthase
A_72_P082746	ENSSSCG00000007034	PSD3	789	TATGCTGTGCTAAAGGGAACAGTCCTTTACTTGCAAAAGGACGAATACAAGCCTGAGAAG	/	/	/	/	pleckstrin and Sec7 domain containing 3
A_72_P082781	ENSSSCG00000011638	RAB6B	542	GGGATCACGTCACTCTTAACAGCTGTTACTTAAACAACTATTTTTTGGTTTGGTTGTAAT	chr13	61478795	61478854	+	RAB6B, member RAS oncogene family
A_72_P082876	ENSSSCG00000010593	CNNM2	3460	TTGCACTTTGTTTTCAATGACACCAAGTTGGACGCTATGCTGGAAGAATTTAAGAAAGGT	chr14	118968338	118968397	+	cyclin M2
A_72_P083171	ENSSSCG00000004082	ENSSSCG00000004082	779	TATTGATTCTCACCTTGACTCAGAGACCCTTCAGGACCATCACAAGCAGCTTACGCAAAT	chr1	15248646	15248705	+	Nesprin-1 (Nuclear envelope spectrin repeat protein 1)(Synaptic nuclear envelope protein 1)(Syne-1)(Myocyte nuclear envelope protein 1)(Myne-1)(Enaptin)
A_72_P083261	ENSSSCG00000000779	KIF21A	554	CTTCAGACTGCTCAAAAAGAGCATGCATGATTGCTTAAAAATCAGTCCCAATATGAAAAA	chr5	66794877	66794818	-	kinesin family member 21A
A_72_P083326	ENSSSCG00000006640	BNIPL	3228	CGTTTTCAAAACCTGTTGTCTTTGTCCTCTGTAGTAAATTCAGATGTGTAGTGGCAAAAA	chr4	102138136	102138081	-	BCL2/adenovirus E1B 19kD interacting protein like
A_72_P083341	ENSSSCG00000012328	HUWE1	5889	ATTTGTGGAATCTATTCTGAGCAACAATACAACCGATGACCACTGCCAGGAATTTGTGAA	chrX	45775312	45775253	-	HECT, UBA and WWE domain containing 1
A_72_P083461	ENSSSCG00000017646	RAD51C	633	CTCTTGAGAATATTCTCTCCCATATTTACTATTTTCGTTGTCGTGACTACACAGAGCTAC	chr12	32989768	32989827	+	RAD51 homolog C (S. cerevisiae)
A_72_P083606	ENSSSCG00000009128	C4orf16	740	CTGGAGTGGGAAAATGACTTTGTTAGTGCCGAAATGGATGATAATGGCAATTCCGAGTAT	chr8	94766580	94766521	-	adaptor-related protein complex 1 associated regulatory protein
A_72_P083621	ENSSSCG00000005515	GSN	2674	GTCCTTGCAAAATTGTCTCCAGTATCTGTGCTTTGGGAAATTGAATTCAATAAAAGCTTT	chr1	274974036	274974095	+	gelsolin (amyloidosis, Finnish type)
A_72_P084251	ENSSSCG00000013975	ENSSSCG00000013975	651	TGCTTTATTGAGCTCCTCCCAGGGCCCAGCCATCTCCATTTGTGAATTAAACATGTGTTT	chr2	65481288	65481347	+	/
A_72_P084306	ENSSSCG00000014356	DNAJC18	1259	GCCCCTTGGTGCCCTTTATGTTCCTAATTCCATTTTATAAAACACAGCTAGGAAATGAAA	chr2	128526274	128526219	-	DnaJ (Hsp40) homolog, subfamily C, member 18
A_72_P084566	ENSSSCG00000015446	PNPLA8	757	AGAAAAGGCGGCTGTCTCTTCAGCGAGAAAAGATTATTGCCAGAGTGAGTATTGACAACA	/	/	/	/	patatin-like phospholipase domain containing 8
A_72_P084626	ENSSSCG00000008328	SNRPG	519	CTCTCTCCGGCATTTGTTGCAATGAAAGCCAAGTCTTATACATTTTCTTACTGAATTTTT	chr3	66206420	66206479	+	small nuclear ribonucleoprotein polypeptide G
A_72_P084711	ENSSSCG00000002847	GPT2	781	TTGAGAGCACCTCTCTTCTGAGCAAATGTGAATTGGGGATATCTCAGAAGCCCTGTGTTT	chr6	25348944	25348885	-	glutamic pyruvate transaminase (alanine aminotransferase) 2
A_72_P085161	ENSSSCG00000003564	GPATCH3	2134	AAGGCAGTTATCCCGAGTCTGAGACCTAATGGGAGAATAAAGGAGTGTATTACCGAAAAA	chr6	57878436	57878383	-	G patch domain containing 3
A_72_P085386	ENSSSCG00000013733	BEST2	919	CCCCCTCCTGTGTGAGAGGCCACTATTGCCTTTCTTCTCTTTAAAATGGACATATGAATG	chr2	56030990	56031049	+	bestrophin 2
A_72_P085391	ENSSSCG00000011442	NISCH	804	AACAGTTTGACCCTATGTTTCAAGAGCCAGAAAAACATTCCTTCCCCTGGGCCTGATAAC	chr13	29230867	29230926	+	nischarin
A_72_P085406	ENSSSCG00000004518	C18orf24	1130	GAACCAGCCAACAGTAGGGTATAGAGGTTATTCCTAGAATTGTCTTATATGTAATTTCTT	chr1	103072570	103072629	+	spindle and kinetochore associated complex subunit 1
A_72_P085456	ENSSSCG00000008415	ASB3	879	CTAAGACAAGGAGCCATGGAGTATAAATTCTTCATGATTTCATGGTCACAAAAGATGATT	chr3	81395437	81395496	+	ankyrin repeat and SOCS box-containing 3
A_72_P085476	ENSSSCG00000003964	PPIH	835	ATTGATGGGCTTCTAGTGATGCGAAAGATTGAGAATGTTCCCACAGGCCCCAACAATAAG	/	/	/	/	peptidylprolyl isomerase H (cyclophilin H)
A_72_P085571	ENSSSCG00000009947	CMKLR1	1470	AACAGCTGCATGAACCCCATTCTGTATGTCTTCATGGGTCAGGACTTCAAGAAGTTCAAG	chr14	42652078	42652137	+	chemokine-like receptor 1
A_72_P085596	ENSSSCG00000016173	ATIC	2030	CATCACACTTTATTTTATACCCTGCTTATGTGTAGGTGAAAAGTCATGTATGGGATTCTG	chr15	110930975	110931034	+	5-aminoimidazole-4-carboxamide ribonucleotide formyltransferase/IMP cyclohydrolase
A_72_P085601	ENSSSCG00000001927	HEXA	2261	TCATCCAGGTGTGGCGAGAAGAGATACCAGTAAAGTACATGAAAGAGATGGAACTGGTCA	chr7	66275974	66276033	+	hexosaminidase A (alpha polypeptide)
A_72_P085641	ENSSSCG00000011275	ULK4	1844	TTGAGGCAATTACTCTCCTAACGGAATTAATTAGGGAAAACTTCAGGAACAGCGAAAAAA	chr13	21443249	21443198	-	unc-51-like kinase 4 (C. elegans)
A_72_P085811	ENSSSCG00000016237	DOCK10	1541	CTTCCAGCTGACTCAGTTGCCAGATAACTCCTACATCATGAATTTTTACAAAGATGAAAA	chr15	119057323	119057264	-	dedicator of cytokinesis 10
A_72_P085826	ENSSSCG00000008740	FBXL5	859	TCGATTGCTATCAGCATTGCACAAAGGGAAAAACGTTTACTTCATGGCTTAATTCATGAT	chr8	8170967	8170908	-	F-box and leucine-rich repeat protein 5
A_72_P085961	ENSSSCG00000006989	MTUS1	2095	CCTTCTTATGATTTGTATTTTGGTCTGACTGGGGATGTGTGAATGAAATGTTTGTACCCG	chr17	5189283	5189224	-	microtubule associated tumor suppressor 1
A_72_P086131	ENSSSCG00000001869	ENSSSCG00000001869	5511	ATCTAGCCATTTACAAAAGTTTTCTCGGAGCAAGTGGAGAACTTTCAGTGAAGGAAAAAA	chr7	62574737	62574678	-	/
A_72_P086171	ENSSSCG00000013366	LDHA	1668	TAAATTGGTTCTTGTAAAATAGTTCTACTTTCTCAAGAGGCACCCGGGCCAGTGTTGCAG	chr2	38047196	38047255	+	lactate dehydrogenase A
A_72_P086191	ENSSSCG00000009714	NEK1	686	GGAAAGCAGAGTCCCTCTGAAACAGGTGCAATAAATATACTTGAAGATGCCAAAGAGCAG	chr14	20187576	20187635	+	NIMA (never in mitosis gene a)-related kinase 1
A_72_P086471	ENSSSCG00000012693	CXorf48	837	TTTGCGTAGAGAGCATCCAGTCCTGCTATATTTGGAGAGCAATTTCTATGACTCTAGTGA	chrX	108940460	108940520	+	chromosome X open reading frame 48
A_72_P086481	ENSSSCG00000017248	COG1	668	CTACAAAAGAAGGCTTTGATTCCATCTCCAGTAGTTCCAAAGAGCTCCTCATTGCAGCTT	chr12	5863733	5863678	-	component of oligomeric golgi complex 1
A_72_P086601	ENSSSCG00000009170	ENSSSCG00000009170	615	AGGGGCTAACCTTAATAGTTCACTCCTCCTCCATTTGTGAATATCCATAAAGATACAATT	chr8	102019953	102019894	-	/
A_72_P086781	ENSSSCG00000009046	ENSSSCG00000009046	668	TGTGGTAGTGATGGAAGATAATATAAGAATGTATATATGTGTATGACTGGGTCACTTTGC	chr9	41170998	41170927	-	Glycophorin-A (CD235a antigen)
A_72_P087036	ENSSSCG00000001068	CAP2	1714	AAGCAAAAACAGCAGCATTTAAGACCTAGAAGTTGCAGTAGCACCTACTGCTTTAGTTTT	chr7	13890771	13890830	+	CAP, adenylate cyclase-associated protein, 2 (yeast)
A_72_P087051	ENSSSCG00000014267	ENSSSCG00000014267	908	TTGTTCGAATGACTTCTGCTAACATGGACCCAGCTATGATGTTCCGTCAGAGGAAGAAGA	/	/	/	/	Rap guanine nucleotide exchange factor 6 (PDZ domain-containing guanine nucleotide exchange factor 2)(PDZ-GEF2)(RA-GEF-2)
A_72_P087296	ENSSSCG00000016638	MDFIC	1530	TGAGGAGGAAATAGGCAAGATAAAGAATGGTCACCCAAGTCTGAGCAATGGAAATGGAAT	chr18	29747876	29747817	-	MyoD family inhibitor domain containing
A_72_P087356	ENSSSCG00000007487	PFDN4	1425	AGAAAAGTTTCAGTCCTACATCTGTCTCCTTGTACTCACTATAGAAGTAAAACTTTGTCA	chr17	57398039	57398098	+	prefoldin subunit 4
A_72_P087496	ENSSSCG00000013310	C11orf91	/	TTCTGTATTTACTGCTGTTCTCATTGCTCCCAGCACATATGCCACATACAGTGCCAAAAA	chr2	25624685	25624744	+	Uncharacterized protein C11orf91
A_72_P087661	ENSSSCG00000009788	DENR	1304	GGGCATATTAACATATTGTTGGGTAACAGTTGTTCAAGCTATTCTGGAGATTATTTGGTA	chr14	30146786	30146727	-	density-regulated protein
A_72_P087951	ENSSSCG00000015879	ENSSSCG00000015879	618	TTAGGCCCACTTGCTTGGTAAATAAAACAGCTTTTGTATCTTCTCTTTTGACTTTAGACA	chr15	61258543	61258602	+	/
A_72_P087996	ENSSSCG00000001679	ENSSSCG00000001679	6200	TCTTCAAGAAAATGTAAACAAGTACCAACAAGTGGTAAGGGATACCCCCACTTCCCCGAA	chr7	44581591	44581532	-	/
A_72_P088051	ENSSSCG00000015231	DCPS	1465	TGTATAATATCCTCGACAAGAAGGCTGAAGCTGACCGGATCGTTTTTGAGAACCCAGATC	chr9	51797361	51797420	+	decapping enzyme, scavenger
A_72_P088056	ENSSSCG00000006175	LY96	638	GGAATAGTGAAGAAATGCTGTTTTGCCTGAACTTCACCATCATACATTACTCCAGTTTAA	chr4	64109884	64109825	-	lymphocyte antigen 96
A_72_P088061	ENSSSCG00000004127	ENSSSCG00000004127	2238	CCAGTAAGGGAACTATGGAAAGGTTTGGATCTCTCCAAAATGGGAGGATTTTTAAAATAT	chr1	22350302	22350361	+	Zinc finger protein PLAGL1 (Pleiomorphic adenoma- like protein 1)
A_72_P088071	ENSSSCG00000001552	CLPS	510	TGGCACCTCCGTCTTCTCATTGGGTTCTTGGCAATTAAAGCCCCTCTTGCAAACCTTAAA	chr7	36239831	36239778	-	colipase, pancreatic
A_72_P088091	ENSSSCG00000017480	THRA	2034	ACTACGTCAACCACCGCAAACACAACATTCCGCACTTCTGGCCCAAGCTGCTGATGAAGG	chr12	20114330	20114389	+	thyroid hormone receptor, alpha (erythroblastic leukemia viral (v-erb-a) oncogene homolog, avian)
A_72_P088116	ENSSSCG00000011664	RBP1	734	GCAGAATCTGTCACAAGCCCTTTTCTTCAAACAAAGCCATCCTAATAAAAGTGGTCTCTG	chr13	65472842	65472783	-	retinol binding protein 1, cellular
A_72_P088121	ENSSSCG00000013593	CCL25	1005	CCCACCAGAAGCAGCAAGAGGAAAGCCTCCCTCCTGACAACAGCTATTCCAGGACCATGA	/	/	/	/	chemokine (C-C motif) ligand 25
A_72_P088131	ENSSSCG00000003090	PVRL2	1975	TGATCGTCCACTCGGTGGACAAGCTGTTCAACACGACCTTCATCTGCACGGTCACCAACG	chr6	35932508	35932449	-	poliovirus receptor-related 2 (herpesvirus entry mediator B)
A_72_P088151	ENSSSCG00000007308	ROMO1	604	CCTCTCCAATCAGTCCCAGCCCATGTTCTATAATAAAACAAACCTTTGAATATTGAAAAA	chr10	45575198	45575139	-	reactive oxygen species modulator 1
A_72_P088156	ENSSSCG00000010311	CAMK2G	1941	TTGAGGTTTAAAACAATTAAATTACAAAGCGGCAGCAGCCAATGCACGCCCCTGCATGCA	chr14	79839370	79839311	-	calcium/calmodulin-dependent protein kinase II gamma
A_72_P088161	ENSSSCG00000014180	ST8SIA4	5287	GTAGCACCTTTTAATAAATACTGTTTCTTTGTGTAGGCAAAAGCACAAGTGTTTCAACTG	chr2	95983606	95983547	-	ST8 alpha-N-acetyl-neuraminide alpha-2,8- sialyltransferase 4
A_72_P088176	ENSSSCG00000001461	PSMB8	984	AAGGTGGAGAGTACGGATGTCAGTGACCTGCTGCACCAGTACCGGGAGGCCATTCTGTAA	chr7	29329357	29329298	-	proteasome beta 8 subunit isoform E1 proprotein
A_72_P088201	ENSSSCG00000010534	ENSSSCG00000010534	2214	AACGAGATGGGCCACAAACTCCAGATCATCGAGGTGCCTGTCCTGTCTGACGACTCAGCT	/	/	/	/	/
A_72_P088261	ENSSSCG00000005474	ENSSSCG00000005474	908	AGGAAGATTCATCAGCTCACCAAGAATCAAAAGTGTTCTCCAAATTCCTGACTCCCTCCG	chr1	266548207	266548148	-	Salivary lipocalin Precursor (SAL)
A_72_P088276	ENSSSCG00000013907	UBA52	517	TGATACCATTGAGAATGTCAAAGCTAAAATCCAGGATAAGGAGGGCATCCCACCTGACCA	/	/	/	/	ubiquitin A-52 residue ribosomal protein fusion product 1
A_72_P088286	ENSSSCG00000003190	C19orf76	710	TCAGTTTACCCGTCTGTGTATTGAGGCTGTGACCTCAAGTTTCTTTTGCCCTAACTCCAT	chr6	38164956	38164897	-	HCG1998069Putative uncharacterized protein ENSP00000393631 ;
A_72_P088291	ENSSSCG00000003753	PDZK1IP1	1206	TGCAGTAAGGAGCCAAATCCTCCAACCCCCACATCTGCCTTGTCCTAGCCAAGGTCAGAG	chr6	88681774	88681833	+	PDZK1 interacting protein 1
A_72_P088301	ENSSSCG00000015663	ENSSSCG00000015663	699	TGCAGCTCTCAATCCAATGTAGATCACTTGTTTACCACTTCTTCCACCTTTTTTATACCA	chr9	132358044	132358103	+	Apolipoprotein R Precursor; Fragment
A_72_P088311	ENSSSCG00000012379	ARR3	1416	TTCAGGAGTTCACGGAGACTATAGCTGCTAACTCCACCTTCTCCAAGAGCTTTGAAGTAA	/	/	/	/	arrestin 3, retinal (X-arrestin)
A_72_P088326	ENSSSCG00000004728	CAPN3	2512	CAAGGATGGAGATGGTATCATCAAACTCAATGTTCTAGAGTGGCTGCAGCTCACCATGTA	/	/	/	/	calpain 3, (p94)
A_72_P088331	ENSSSCG00000001959	CFL2	3012	GAAGCAGGGAGCTCTTACTGCGTATTTAGTCATAAAATAATTTGTAAAATGTTGTCCTTC	chr7	70884207	70884266	+	cofilin 2 (muscle)
A_72_P088356	ENSSSCG00000009002	TLR2	2634	TCATCGACTCCATCGAAAAGAGCCAGAAAACCATCTTCGTGCTTTCCGAGAACTTTGTGA	chr8	64396813	64396872	+	toll-like receptor 2
A_72_P088376	ENSSSCG00000007440	CD40	1361	CATATACATGACTGTCCACCACTGCATTGTTCGTGACAGTGAGTGACTGGAAACTGCTTA	chr17	50408231	50408290	+	CD40 molecule, TNF receptor superfamily member 5
A_72_P088391	ENSSSCG00000007388	ENSSSCG00000007388	729	TAGGCTTCCAGGACATGCCTGTTGATTGGTGCATCAATAAATAAGCATATTTCTCTCTGT	chr17	49360105	49360164	+	Antileukoproteinase Precursor; Fragment (ALP)(Secretory leukocyte protease inhibitor)
A_72_P088396	ENSSSCG00000008152	SLC9A2	2872	AAAGCTACAAAAGAAAAAGAATATTTCTAGCGCAGGTGGCAACAGCAGCGACTCAGACCC	/	/	/	/	solute carrier family 9 (sodium/hydrogen exchanger), member 2
A_72_P088422	ENSSSCG00000007486	CYP24A1	3153	ATTTCAGGAAGTATTCTGATGACGTCAAAACCTCCCATCTGGAGTTCCTGTTGTGGCACA	chr17	57339867	57339808	-	cytochrome P450, family 24, subfamily A, polypeptide 1
A_72_P088426	ENSSSCG00000012318	MAGED1	2751	TTTCCCCCTTGTGTGCTGTCAGGTTTTGGTATCAGAAATAAACGTTGAAACTGCAAAGTG	chrX	44754079	44754138	+	melanoma antigen family D, 1
A_72_P088446	ENSSSCG00000011403	ENSSSCG00000011403	867	TTATGCCCATCTGGGCTACCATCTGGGTGAGCCTGTGCAGGGCCTGGTCTTCACCAGTCG	chr13	27455152	27455093	-	/
A_72_P088461	ENSSSCG00000015094	CD3G	1275	GCATTGAGCTGAATTCAGCCACTGTGTCTGGTTTTATCTTCACTGAAATCATCAGCCTTT	chr9	44537568	44537627	+	CD3g molecule, gamma (CD3-TCR complex)
A_72_P088476	ENSSSCG00000009830	MYL2	556	ATTAACTTTACTGTGTTCCTAACGATGTTTGGGGAGAAACTTAAGGGGGCAGACCCTGAG	/	/	/	/	myosin, light chain 2, regulatory, cardiac, slow
A_72_P088496	ENSSSCG00000003588	SFRS4	1845	AAGTCCGCATCAAAAACCCGATCTCGGTCCAAGTCCAGATCCAGGTCTGCGTCCAGATCG	chr6	58949409	58949350	-	splicing factor, arginine/serine-rich 4
A_72_P088501	ENSSSCG00000015688	CXCR4	1806	TTTTCCACTGTTGCCTGAATCCTATCCTCTACGCTTTCCTTGGAGCCAAATTTAAAACCT	chr15	14084143	14084202	+	chemokine (C-X-C motif) receptor 4
A_72_P088506	ENSSSCG00000002961	ENSSSCG00000002961	15378	ATAAACAAGGACGAGACAGAACACACGGGTCAGGAGTCTTATGTCTGGAAGATGTACCAA	/	/	/	/	Skeletal muscle ryanodine receptor Fragment
A_72_P088511	ENSSSCG00000007817	IL4R	2493	TCTCAAGGGAGGGTAAGATCCCCCCGTGCTTGCAAATCACCCCCAGCAATGTTCAGAGCT	chr3	17711627	17711686	+	interleukin 4 receptor
A_72_P088526	ENSSSCG00000012536	PLP1	1347	ATCCATGCTTTCCAGTATGTCATCTATGGAACTGCCTCTTTCTTCTTCCTTTATGGGGCC	chrX	82366457	82366516	+	proteolipid protein 1
A_72_P088541	ENSSSCG00000009960	HPS4	2584	TTAAGGACTGGAACAACAATGGAGTGTTTGTTACTCCTTCTGCAAATTGGGGTTGGAGGG	chr14	44792487	44792428	-	Hermansky-Pudlak syndrome 4
A_72_P088546	ENSSSCG00000007362	SFRS6	1038	CAAAAAGAGCTTCAAGATCCCGTTCTCGATCTCGTTCAAAGTCAAGGTCACGATCCAGAT	chr17	47907701	47907760	+	splicing factor, arginine/serine-rich 6
A_72_P088561	ENSSSCG00000012633	IL13RA1	1272	ACCAAAGAAGAAACTGACTCTGTAGTGCTGATAGAAAGCCTGAAGAAAGCCTCTCAGTGA	chrX	97194453	97194394	-	interleukin 13 receptor, alpha 1
A_72_P088576	ENSSSCG00000006862	VCAM1	2517	ATCAGACTCTTGTGTAACTTTCTCTATGTGGTCTAAAAGTACAACCTCTTTCGATTTTCT	chr4	122369968	122369909	-	vascular cell adhesion molecule 1
A_72_P088596	ENSSSCG00000005171	ADFP	1854	GAATGGAAGAGAAGCATTGGCTATGATGACACAGATGAATCCCACCGTGCTGAGCATATA	/	/	/	/	perilipin 2
A_72_P088601	ENSSSCG00000002429	FOXN3	2843	CAGGATTCATCTTTGCAAAAATCAATGATTTCCACATTCAGCCAGTGTAGCCAGCAGAAA	chr7	118914525	118914466	-	forkhead box N3
A_72_P088606	ENSSSCG00000016673	GHRHR	1659	ATGGCCATGACCCTGAACTTCTGCCAGCCTGGAGGACTCATGCCAAATGGGCAAAGCCTT	chr18	40512207	40512148	-	growth hormone releasing hormone receptor
A_72_P088616	ENSSSCG00000012268	RGN	1741	TGATAAAACAACCTCATGCTGCTTTGGAGGGAAGGATTACTCTGAAATGTACGTGACCTG	chrX	41724462	41724521	+	regucalcin (senescence marker protein-30)
A_72_P088621	ENSSSCG00000006738	CD58	912	AGAAGACATCTGATTTACCATCCGAGTGTTACCTTATTACCGATGCCTCCAGTCGTTCAC	chr4	108426373	108426432	+	CD58 molecule
A_72_P088626	ENSSSCG00000008870	GUCY1B3	1899	AAATACAGGAACAGAGGAAACACAGCAGGATGATAACTGAATCTCGGACTGTGGGGTGAA	/	/	/	/	guanylate cyclase 1, soluble, beta 3
A_72_P088631	ENSSSCG00000011257	ACVR2B	1563	TAAAAGCAAGAATGTATTGCTGAAGAGTGACCTTACAGCTGTGCTGGCTGACTTTGGCCT	chr13	19192453	19192512	+	activin A receptor, type IIB
A_72_P088636	ENSSSCG00000009031	EDNRA	1374	AGGAGCAGCCACAAGGACAGTATAAACTAAATCTCTAAAGGAACATTCATCCATGTACAT	chr8	70024324	70024265	-	endothelin receptor type A
A_72_P088641	ENSSSCG00000010991	AQP3	1741	TTTTTGGGCTGTATTATGATGCAATCTGGGCCTTCGCCAACAACCAGCTTATAGTCTCAG	/	/	/	/	aquaporin 3 (Gill blood group)
A_72_P088651	ENSSSCG00000017155	EIF4A3	1474	TCTGCCACCTTTTCTTACCCACATGTAAATAATGGTTGCCGTTAAGTCTTTTTCATTAAA	chr12	1310935	1310994	+	eukaryotic translation initiation factor 4A, isoform 3
A_72_P088656	ENSSSCG00000001435	AGPAT1	1824	TCCTATCAAGACTTCTACTGCAAGAAGGAGCGCCGCTTCACTTCGGGCCGATGTCAGGTG	/	/	/	/	1-acyl-sn-glycerol-3-phosphate acyltransferase alpha (EC 2.3.1.51)(1-acylglycerol-3-phosphate O-acyltransferase 1)(1-AGP acyltransferase 1)(1-AGPAT 1)(Lysophosphatidic acid acyltransferase alpha)(LPAAT-alpha)(Protein G15)
A_72_P088661	ENSSSCG00000006522	ENSSSCG00000006522	2630	AAGGACACATTCTACAAACAGCCCATGTTTTACCACCTTGGCCACTTCAGCAAGTTCATT	/	/	/	/	/
A_72_P088682	ENSSSCG00000006740	ATP1A1	1368	AATTCCGTCTTCCAGCAGGGGATGAAGAACAAAATCTTGATCTTTGGCCTCTTCGAAGAG	/	/	/	/	ATPase, Na+/K+ transporting, alpha 1 polypeptide
A_72_P088686	ENSSSCG00000005970	SQLE	2966	CAGTATCTGAGACAAGTCATTGTGGGATCTGCAAATAAAATGAAGAATCAACTCTCAAAA	chr4	14332730	14332677	-	squalene epoxidase
A_72_P088706	ENSSSCG00000008517	SPAST	2231	GAGTAGAAGACATTAGAGCCTTTGGTGGTTTGTCTTCTGACATCTTTTCTTAAAAGAGTA	chr3	101018934	101018993	+	spastin
A_72_P088711	ENSSSCG00000001718	ENSSSCG00000001718	2062	CTCTACCAAGTACGAAATAATGATCTCTGGAAATTGCTATTTTTCTTAACCAGCAATTGG	chr7	48563889	48563948	+	cytochrome P450, family 39, subfamily A, polypeptide 1
A_72_P088722	ENSSSCG00000001544	ENSSSCG00000001544	1308	TATATTAAATTGAGGACAGGAAAGACCAGGACGAGAAAACAGGTGTCCAGCCACACACAG	/	/	/	/	transcription enhancer factor 5
A_72_P088761	ENSSSCG00000011803	EIF4A2	1805	CATACCTGCCTTTATTGTGTTTGTCAGTAGCCTGAATTAGAAAGGCCTTTATAATTGATT	chr13	94186965	94187024	+	microRNA 1248
A_72_P088766	ENSSSCG00000010573	HPS6	2555	AAGCTAAAAATAGCTTCTAGGACATAGTGATCAGAGAAAGGTGCCTCATAGCTGGAGGGG	chr14	118064075	118064134	+	Hermansky-Pudlak syndrome 6
A_72_P088771	ENSSSCG00000012999	CAPN1	3528	ATGGAGTTGTGACCTTTGACTTGTTTAAGTGGTTGCAGCTGACCATGTTTGCATGAGGTG	/	/	/	/	calpain 1, (mu/I) large subunit
A_72_P088781	ENSSSCG00000000676	C1S	337	TCTACACACGCGTGAAGAACTACATTGACTGGATAAGGGAGACGATGCAGCAAAATAGTG	chr5	59788639	59788580	-	complement component 1, s subcomponent
A_72_P088791	ENSSSCG00000009150	HADH	1805	AAGTCACTCACTTGTAAAGGGAAGACACTTCCTGAAAGCATCTCATGTTCATTGCTGCCA	chr8	97786668	97786609	-	hydroxyacyl-Coenzyme A dehydrogenase
A_72_P088801	ENSSSCG00000017212	SUMO2	1068	CTGGTTCTGTGAAAATACCCCCTTTCTCCATTAGTGGCATGCTCATTCATTTCTTATCTT	chr12	4311189	4311248	+	SMT3 suppressor of mif two 3 homolog 2 (S. cerevisiae)
A_72_P088806	ENSSSCG00000005383	ALG2	2001	GAAATTTTTATCTGTCATACCTTTGCCTGAATCCATAGCATGAATGCTCTGTGTTGTTTT	chr1	252552214	252552155	-	asparagine-linked glycosylation 2, alpha-1,3- mannosyltransferase homolog (S. cerevisiae)
A_72_P089031	ENSSSCG00000007295	ENSSSCG00000007295	1377	CAAACCCCTATTCAGAGGTCGGTCACAGCCCCAGGTTGGTAAATGTATTGATTGGAAAAA	chr17	40746288	40746347	+	/
A_72_P089051	ENSSSCG00000008856	CPE	780	CCTGCTGTTAAGGTTGATTTTGAGCTAGAGTCATTTTCTGAAAGGAAACAGGCGGAAAAA	/	/	/	/	carboxypeptidase E
A_72_P089186	ENSSSCG00000000981	CRELD2	1530	GATTTGTATATTTTGATACCGTCGTTTATAATAAAATTGGCCACTGAAGGTAGTCAGGCA	chr5	100022714	100022773	+	cysteine-rich with EGF-like domains 2
A_72_P089246	ENSSSCG00000011082	COMMD3	748	CATTGATCCCACTTGATTTTTTCAAGTCTTACAAGAGGAAGCAGACAGTATTACATTTTG	chr10	50114464	50114405	-	COMM domain containing 3
A_72_P089261	ENSSSCG00000002799	CNOT1	1696	TTAGCGCCTTTCCTTAGAAATGTGGAACTCACGAAACCTATGCAAATCCTCTACAAGGGC	chr6	19317165	19317224	+	CCR4-NOT transcription complex, subunit 1
A_72_P089311	ENSSSCG00000016127	NDUFS1	2649	TATTATTGATATCTGCCCTGTAGGTGCCCTGACTTCTAAGCCTTATGCCTTTACTGCTCG	chr15	102212363	102212304	-	NADH dehydrogenase (ubiquinone) Fe-S protein 1, 75kDa (NADH-coenzyme Q reductase)
A_72_P089326	ENSSSCG00000012981	RELA	1662	AAGGACCTATGAGACCTTTAAGAGCATCATGAAGAAGAGTCCTTTCAATGGACCCACCGA	/	/	/	/	v-rel reticuloendotheliosis viral oncogene homolog A (avian)
A_72_P089581	ENSSSCG00000006508	ASH1L	2438	TTATTTAGTAACAAGCCCTTCCTAAAACTTGGTGCAGTAACCGCACCTGACAAACACTGC	chr4	98286406	98286465	+	ash1 (absent, small, or homeotic)-like (Drosophila)
A_72_P089651	ENSSSCG00000011057	PRPF18	1523	GACTTTTCCCTTCCAGATCTGAAAGTTAGAAGATTAAAAAGGAACTTTTGAGGATGGAAA	chr10	46056204	46056149	-	PRP18 pre-mRNA processing factor 18 homolog (S. cerevisiae)
A_72_P089776	ENSSSCG00000000722	RAD51AP1	1757	CCAGCGTGTGTCTCCTACTTAAAAGTAGATGGCTATTGTATAGCAAATAGAATTTTGTGA	chr5	61615988	61615933	-	RAD51 associated protein 1
A_72_P089856	ENSSSCG00000006631	TMOD4	1329	GAATGCTTAAATTAAATCCTCATCTATCCCCCTTTCCTGTAAATAAAGGCCCTCTGTCCA	chr4	102033580	102033639	+	tropomodulin 4 (muscle)
A_72_P089886	ENSSSCG00000002899	HSPB6	625	GGATCTGCCTTGACCCTTCCAACCTAGACTCAGTCCTGATAACCCAGGCCTTTACACTGA	chr6	30177933	30177874	-	heat shock protein, alpha-crystallin-related, B6
A_72_P090021	ENSSSCG00000013771	PRKACA	1811	GGACGCAACTTCCTCTTGAACAGTGTGCTGTTGTAAACATATTTGAAAACTATTATCAAT	chr2	57071908	57071849	-	protein kinase, cAMP-dependent, catalytic, alpha
A_72_P090121	ENSSSCG00000012166	SMS	680	GGATGTTCTTAAGGGAGTTTATTTCACCCCCAAATTGACATAGATATTAAAATTTGGTGC	chrX	16893676	16893735	+	spermine synthase
A_72_P090126	ENSSSCG00000008876	C4orf46	527	CTTCAGGACACTCTGATATGGAATCTTAATTCTTTGTAGGTATGAGGTATGTATAGAACT	chr8	41185260	41185200	-	Uncharacterized protein C4orf46
A_72_P090141	ENSSSCG00000017501	PNMT	892	ATCACCATGACTGATTTCTTGGAGGTGAACCGCCAGGAGCTGGGACTCTGGCTGCGAGAA	chr12	20619360	20619419	+	phenylethanolamine N-methyltransferase
A_72_P090226	ENSSSCG00000013364	TSG101	905	ATCTTTATGCAGAGGAAAATGCTATTGAAGACACGATCTTTTACCTGGGAGAAGCCCTGA	chr2	37924091	37924032	-	tumor susceptibility gene 101
A_72_P090406	ENSSSCG00000015710	ACTR3	2742	CTGCAATAGTTCTTTAAAGTCACAACAGTTAGCAAGCTGACTTTTTTATGTGCTCTAAAC	chr15	18526440	18526499	+	ARP3 actin-related protein 3 homolog (yeast)
A_72_P090531	ENSSSCG00000016657	AOAH	2363	TTCTGGGGTCAGTGACCCTCTAACCCTCAAATAACCTTTAATAAAGTACTTTGAGTGCCA	chr18	36854564	36854623	+	acyloxyacyl hydrolase (neutrophil)
A_72_P090706	ENSSSCG00000006452	CD1D	2123	CGTAAGACCCTGGCTTGGCTGTAACCCACATTTTTTCAAGAAAAGTGGAAATCTAGTTAT	chr4	95728057	95727998	-	CD1d molecule
A_72_P090751	ENSSSCG00000017790	TAOK1	799	TTTTCGCAACTTTGTAGATTCTTGCCTCCAGAAAATCCCTCAAGATCGCCCTACATCAGA	chr12	43537197	43537138	-	TAO kinase 1
A_72_P090851	ENSSSCG00000010592	AS3MT	1812	TACAATTCAAAACAAGGAACTAGAAAGTGTGGTTGGTGACTGTCGTTTTGTTTCTGCAAC	/	/	/	/	arsenic (+3 oxidation state) methyltransferase
A_72_P090861	ENSSSCG00000001861	FBXO22	1416	AATGGCTCTCATTCATCTTGGGTCATCTAAATAAAGCTACTTCTACAGTGGCTTTCACAA	chr7	61548768	61548827	+	FBXO22 opposite strand (non-protein coding)
A_72_P090876	ENSSSCG00000015138	C11orf63	791	AAAGGCTTTGGAATATGCCAAGACCATCCCCAAACCCAAACCTTCAAATCTGAGTGATCA	chr9	48435399	48435458	+	Uncharacterized protein C11orf63
A_72_P091031	ENSSSCG00000009047	SMARCA5	872	CCGAGCTAGAAACATAGTATGTAGTTTCACTTTTTTAAATGCAACAGCTGTGCTGAAATT	chr8	72649660	72649601	-	SWI/SNF related, matrix associated, actin dependent regulator of chromatin, subfamily a, member 5
A_72_P091071	ENSSSCG00000004543	MTFMT	1073	TCCAGCCCCTATAATCCATACTGTGCTTCACGGAGACACAATTACTGGAGTCACGATTAT	chr1	110130649	110130708	+	mitochondrial methionyl-tRNA formyltransferase
A_72_P091851	ENSSSCG00000010497	ENTPD1	2325	CACTAAAAGAAGAGTCTTGGGAACTGATTAAGTTGTGGTCTTACAGACCCGCTCTCTCTC	chr14	112444754	112444813	+	ectonucleoside triphosphate diphosphohydrolase 1
A_72_P091931	ENSSSCG00000015952	HAT1	736	GAGCTTCTGAAATACCACTGCAGTTACTTCCCTTCTTAAACAGTATAATAAATGCTTAGT	chr15	73181197	73181256	+	histone acetyltransferase 1
A_72_P092111	ENSSSCG00000008571	HADHA	2772	AGAATAGCAACAAAAGATAACAAAACAGTATTAGGGGCCCCTGAAGTCTTGCTGGGAATC	chr3	105308120	105308179	+	hydroxyacyl-Coenzyme A dehydrogenase/3-ketoacyl- Coenzyme A thiolase/enoyl-Coenzyme A hydratase (trifunctional protein), alpha subunit
A_72_P092276	ENSSSCG00000000563	LRMP	707	CTGCCTGCCTATAAGATTTTTTAATGGGCTTTTTGAGGAGGCGCTGTTATTGTTTGTTAA	chr5	47089592	47089537	-	lymphoid-restricted membrane protein
A_72_P092296	ENSSSCG00000015199	VSIG2	485	TGATTTCTCTCCCAATCCCCGAGGATGATTATCAATAATTAAAGACTCTGGCTACAACAA	chr9	50435297	50435244	-	V-set and immunoglobulin domain containing 2
A_72_P092511	ENSSSCG00000016265	ENSSSCG00000016265	509	CCACTGGCCATACTGCTTGTCACTGTGCCAAATAACATACCTCACTTCTTTTTTATTTTT	chr15	123851661	123851603	-	/
A_72_P092581	ENSSSCG00000007017	ENSSSCG00000007017	120	TTTTTCAACCTCATCTGTAGGAAATCCATGTGAGCTTCCTGGAAAGGAAAAAAGCAAAAA	chr17	10565332	10565390	+	/
A_72_P092671	ENSSSCG00000017083	ENSSSCG00000017083	1037	ACATTTGGATACCTATTATGAGGGATCTTTCCTTTGCTTTCTAGCATGTTCCCCCACCCC	chr16	68708012	68708071	+	SPARC Precursor (Secreted protein acidic and rich in cysteine)(Osteonectin)(ON)(Basement-membrane protein 40)(BM-40)
A_72_P092691	ENSSSCG00000005387	ERP44	1548	TTGCAAGCCTTTCAAACAGCAGCATCAACTTACATGGTGGAAATAGTAAACCTATATTTT	chr1	253440585	253440526	-	endoplasmic reticulum protein 44
A_72_P092786	ENSSSCG00000004094	PPP1R14C	651	GTTTGGTAACACGTTTTCTCCTAAGTTGTACATTTGACTCAGATGTCGAATTTCTCATAT	chr1	16670428	16670369	-	protein phosphatase 1, regulatory (inhibitor) subunit 14C
A_72_P092826	ENSSSCG00000012597	PLS3	1857	TGAACCCAAATACCGATGACCTCTTTAAAGCTGTTGGTGATGGAATTGTGCTTTGTAAAA	chrX	92898430	92898489	+	plastin 3 (T isoform)
A_72_P092871	ENSSSCG00000014073	HEXB	1718	ATTACTATGAAGTGGAACCTCAAGATTTTCCTGGGTCTGACAAAGAGAGAAAGCGTGTCC	/	/	/	/	hexosaminidase B (beta polypeptide)
A_72_P092916	ENSSSCG00000011762	ACTL6A	1873	CCAGTGGATTGGTAGAATTGCTTTTTATTGATGCCTATGCTTTTTACCTTAGGCTTGCAA	chr13	89383065	89383124	+	actin-like 6A
A_72_P093046	ENSSSCG00000014015	C5orf45	766	GTGACTAGCACACAGATCATCTCTGTTGTGACATTTTTTGATTAAAGTGCTTATACCATT	chr2	68101240	68101299	+	UPF0544 protein C5orf45
A_72_P093051	ENSSSCG00000017678	APPBP2	787	TCAGACATATATGGATAAACTCTCAAAACATGGGCCAGCAAGCAACAAAGCTGCACTCTA	chr12	35667196	35667255	+	amyloid beta precursor protein (cytoplasmic tail) binding protein 2
A_72_P093081	ENSSSCG00000005467	HSDL2	2058	TTCTTAGATGAACAGCCAGAGACAGTTATCAAGAAAATGGAGTCACATGGTGCTGACCCA	/	/	/	/	hydroxysteroid dehydrogenase like 2
A_72_P093176	ENSSSCG00000017403	ENSSSCG00000017403	2476	TTTAGATTCATTGATCCAGTTTGGAAATAATGGTGAAGGTGCTGAGCCCTCAGCAGGAGG	chr12	17951490	17951431	-	/
A_72_P093206	ENSSSCG00000010850	ENAH	/	ATTCACAACTACCCGCCCAAGTTCAGAATGGCCCATCACAGGAAGAATTGGAAATTCAGA	chr10	13717175	13717234	+	enabled homolog (Drosophila)
A_72_P093246	ENSSSCG00000003582	SMPDL3B	674	ATACTCAAGTCTATGCTGCTTTGGGAAATCATGACTTTCACCCCAAACACCAGTTGCCTG	chr6	58532186	58532127	-	sphingomyelin phosphodiesterase, acid-like 3B
A_72_P093321	ENSSSCG00000012845	CEND1	1540	AGTATCTATACTTGTACACACCCACCACACAGAGGGAAAGCGAGGGACAGGCCCCCAGAG	chr2	177896	177956	+	cell cycle exit and neuronal differentiation 1
A_72_P093441	ENSSSCG00000004328	ENSSSCG00000004328	/	CTTGAACCTAGACAGTGAAGACAAGAACAATGATGAAGACACAGACCATGAAGATAGAGA	chr1	60595534	60595475	-	/
A_72_P093916	ENSSSCG00000011306	ZNF502	662	ATTGTGGGAAAACCTTTAGTCGTAGCTCATTCCTTGTTCGACATCAAAGAATTCACACTG	chr13	23875969	23876028	+	zinc finger protein 502
A_72_P094636	ENSSSCG00000007514	VAPB	2365	AGCTTAAAACGTGTAGTAAATGATTGGGGGGAATAATGATCCTTATTAATGACGAGGGAA	chr17	61261698	61261757	+	VAMP (vesicle-associated membrane protein)- associated protein B and C
A_72_P094686	ENSSSCG00000009224	AFF1	/	AGAGCAAGAAAACCAGACTGGAGAAGGAAATCAAATCACAGTCATCAGCTTCATCCTCCC	chr8	113235043	113234984	-	AF4/FMR2 family, member 1
A_72_P094711	ENSSSCG00000000268	AAAS	1998	TTGTTTTCCACTCAACTATAAGATTCTACCTTTTCTAGAGAGTTGCACTGGGGTATAGTG	chr5	17065612	17065553	-	achalasia, adrenocortical insufficiency, alacrimia (Allgrove, triple-A)
A_72_P094801	ENSSSCG00000015692	R3HDM1	563	ATTCAGATCCAGTTAACACAATCATTTGAAAAAGAGGAGAAGCCCACAAAAGATGAAGCA	chr15	14591870	14591811	-	R3H domain containing 1
A_72_P094946	ENSSSCG00000007481	ZFP64	2526	CGAGTAGGGGTTGGAATTAAATGAATGGAGTAGTGAATACATTAATTTGCTTCCAACTTA	chr17	55651643	55651584	-	zinc finger protein 64 homolog (mouse)
A_72_P095046	ENSSSCG00000007240	HCK	585	CAGCGGGATTCTGGTTATAGCTGTGGTTTAGATGGGAAACTTTAACAATAATGAAATAAA	chr17	37748286	37748227	-	hemopoietic cell kinase
A_72_P095176	ENSSSCG00000013055	PLA2G16	848	GGGTTTGAGGTTTGGTTTGTAGCTTTCATTCTGTTTTATAATGAGGTTTATTTTCACCGA	chr2	6973087	6973146	+	phospholipase A2, group XVI
A_72_P095226	ENSSSCG00000005982	WDYHV1	1458	CATCTGGGACAGCGAACATTATGGTACATTTGGTTTGGAATTATGTTTTCCGTTTTATTT	chr4	15559155	15559096	-	WDYHV motif containing 1
A_72_P095311	ENSSSCG00000012172	ACOT9	975	CAAGTGTATTGGTTTCAGTGTTTATTCTTATCCTCCCTAGAGAAGAAGAACGTATTCAGC	chrX	18669990	18669931	-	acyl-CoA thioesterase 9
A_72_P095411	ENSSSCG00000008385	PUS10	/	GGGAAGAGATGATATAGTTCAGCTAAAAGAAGCCTACAAATGGATAACTCACCCCCTGTT	chr3	74366706	74366765	+	pseudouridylate synthase 10
A_72_P095521	ENSSSCG00000003549	LDLRAP1	897	TTCAAAGTCGCCTTCGAATTTTGGCAGGTTTCCAAGGAAGAGAAGGAGAAGAGGGAGAAA	/	/	/	/	low density lipoprotein receptor adaptor protein 1
A_72_P095666	ENSSSCG00000000576	ENSSSCG00000000576	1330	ATGTAACCTGGATTCTGCAAGGTTTCGCTATCTTATGGCTGAAAAGCTTGGTGTTCATCC	chr5	49833350	49833409	+	L-lactate dehydrogenase B chain (LDH-B)(EC 1.1.1.27)(LDH heart subunit)(LDH-H)
A_72_P096011	ENSSSCG00000014999	KBTBD3	673	AAAGTTCTTCCAGTTGTCATCATTTCTTCAAGTTTCCTTCCTATCCAAAGCTTGCAGTGA	chr9	35506127	35506186	+	kelch repeat and BTB (POZ) domain containing 3
A_72_P096156	ENSSSCG00000015310	AKAP9	526	AGATTGTTTCTGCATCTGAAACCAGGAAGGAACTAGAATTAAAACACGAGCAGAAGTTAC	chr9	67430054	67430114	+	A kinase (PRKA) anchor protein (yotiao) 9
A_72_P096306	ENSSSCG00000003981	ZNF642	602	ATCACTTACTCGACACCATGAAATACACAGGAGGAATGCCTTCCAAATAATATGTAAAAA	chr6	122083463	122083403	-	zinc finger protein 642
A_72_P096546	ENSSSCG00000008806	YIPF7	618	GTTACGTGTATGGCATGAGTGCCATTGCTGCCTAGGGATTCATGGCTTACTAAACTTGAT	chr8	29994057	29993997	-	Yip1 domain family, member 7
A_72_P096591	ENSSSCG00000000808	ENSSSCG00000000808	4369	GCTATGTTGATTTTCATTCTTCCATCTCCTTCTATATCAAGTTGGTGAAGAAAGAACCTA	chr5	72849676	72849616	-	/
A_72_P096641	ENSSSCG00000011889	GSK3B	1378	TCTTGTTGGATCCTGATACAGCTGTCTTAAAACTCTGTGACTTGGAAGTGCAAAGCAGCT	/	/	/	/	glycogen synthase kinase 3 beta
A_72_P096701	ENSSSCG00000004190	STX7	2224	CCGTTAATCATGGTGGGTTTTTATTATTATTTTAAAGCTGTTGCCTAAAGAGTGGTTCCT	chr1	32727787	32727846	+	syntaxin 7
A_72_P096826	ENSSSCG00000007615	CPSF4	1322	GGCAAGTGGGCCTATCCAAGTTCATTTACAAGAACAATTTTTATGAAGTTGATTAAAGCT	chr3	5624982	5624923	-	cleavage and polyadenylation specific factor 4, 30kDa
A_72_P096916	ENSSSCG00000004537	TXNL1	2782	TGGAATCTGATTGTGATGAACAGCTACTTATTACTGTGGCATTCAATCAGCCTGTTAAGC	/	/	/	/	thioredoxin-like 1
A_72_P096996	ENSSSCG00000010796	UBFD1	1260	TTGCAGTCAGCTTCATACCATTTTTAAAGTCAACAGTGGAAATCAATAAATCTGAATCCC	chr10	74495	74442	-	ubiquitin family domain containing 1
A_72_P097016	ENSSSCG00000004613	RSL24D1	2093	CCACTTTGGAGGATGCTCAATTCTAACTTGAGATTTCTGGCAGAATAAACCTTATTTTTT	chr1	121360646	121360705	+	ribosomal L24 domain containing 1
A_72_P097076	ENSSSCG00000009763	ZNF664	1784	TGATAAGGGCTTCTTTCATATATCAGAACTTCATATTCATTGGAGAGACCACACTGCGAA	chr14	29133777	29133726	-	zinc finger protein 664
A_72_P097086	ENSSSCG00000015743	PTPN4	826	AGGATCTCCTTACAGTTTGAACTTTAGAGTCAAATTTTTTGTAAGTGACCCCAACAAGTT	chr15	29600292	29600351	+	protein tyrosine phosphatase, non-receptor type 4 (megakaryocyte)
A_72_P097261	ENSSSCG00000004488	C6orf150	736	CTGTTCTCTCGAGACCTAATTGACAAACCAAGTAAAGAATTTCTGTCAAAGCAAATTGAA	chr1	97642434	97642493	+	Uncharacterized protein C6orf150
A_72_P097296	ENSSSCG00000013236	MYBPC3	838	AATGATGACCCATCTGGCCTGTCATGTTTTCTCAGCACATAAGGGCAATAAAAGACCAGC	chr2	13212759	13212700	-	myosin binding protein C, cardiac
A_72_P097326	ENSSSCG00000006209	VCPIP1	887	TAATCGCCTTCACAAATGTTTGCTCTGTGGTGCCCTTTCTGAACTTCATGTTCCTCCAGA	chr4	70607827	70607768	-	valosin containing protein (p97)/p47 complex interacting protein 1
A_72_P097351	ENSSSCG00000008986	40432	4080	AGTCCTTGGCTCTGCACGGAATAAATGATACCCTCCAATCTAATTGGATATGCTTTCCGC	chr8	62126191	62126250	+	septin 11
A_72_P097366	ENSSSCG00000011698	GYG1	1826	AGGGAAACTCAATCTTAAGCTGTTAAGATGGCTCTATCAGCTCTTAAAATGTGCCAAGCC	chr13	72597486	72597545	+	glycogenin 1
A_72_P097686	ENSSSCG00000004179	VNN2	2094	CAGTATTGCATAATGCTGTACTTGATATTTGGGTCAGATAAATGAGGATCAAATCTTGGC	chr1	32461592	32461651	+	vanin 2
A_72_P097696	ENSSSCG00000004822	ALDH1A3	1798	TATTTTCCTCTCACACTCCTGTTTTGTCGACTGATATGTTGTGTGTCAAATTGCAGTCCT	chr1	147236898	147236957	+	aldehyde dehydrogenase 1 family, member A3
A_72_P097721	ENSSSCG00000000009	ENSSSCG00000000009	1399	ATAATGAAAAGGCCACCTGCCTTCCTGCTGAATTGTATAAAGTGCTGTACCCTTAAAGAG	chr5	376622	376563	-	/
A_72_P097781	ENSSSCG00000014351	ENSSSCG00000014351	996	CAAGGAAAATGACGAAGTGAATTTGTCCTTTCCACTCTGCATTAAAATCGTTTTCTGGCC	chr2	128432772	128432831	+	/
A_72_P097926	ENSSSCG00000010031	SFI1	818	GAACAGAACGCACAGCTGCAATGAGTTTTTATTCCAAAATGTTGCAATTAAATGAATCAC	chr14	49188400	49188459	+	Sfi1 homolog, spindle assembly associated (yeast)
A_72_P097996	ENSSSCG00000006184	ENSSSCG00000006184	864	GAAGACTGAATGTGTTTGCAGAGCTTGATAAAGTGCAATTAAGCATTTTTGAATACTGCA	chr4	64966226	64966168	-	/
A_72_P098071	ENSSSCG00000012127	ENSSSCG00000012127	1306	CCGTGAGATTTTCTTTGGACATAGGTAAATCATATATATCCCCCTGGTTTTTAATGTCAA	chrX	9762866	9762807	-	/
A_72_P098116	ENSSSCG00000002675	LRRC50	635	TTGCGGCTTAAACTGTGTAACTCTAGTGTCTCCCTTGAGCATCATAAACATTCTGGCATC	chr6	2846235	2846176	-	leucine rich repeat containing 50
A_72_P098156	ENSSSCG00000002620	EFHC1	2150	TCTGAGTCTTATATTCCACTACCACTGAAGCCTAAATTAAATTGGATCTTGTAGGAGCTA	chr7	135450134	135450193	+	EF-hand domain (C-terminal) containing 1
A_72_P098196	ENSSSCG00000004289	KIAA1009	712	AGAGAGACCAAGCCAAAGACCAGATTGCTTATGCCACAGGTGAAAAATTATATGAAATAA	/	/	/	/	KIAA1009
A_72_P098201	ENSSSCG00000016643	TMEM168	2517	CCCAGAGTGGAATATTACTGAGAGTACGTACTACCAGTTATCGCTAACTTGCCATTTTTT	chr18	31647562	31647503	-	transmembrane protein 168
A_72_P098341	ENSSSCG00000017555	LUC7L3	1925	TAGAGCGTAGAATTAGACGAGGCCATGCTCGTTTGGCATTATCTCAAAACCAGCAGTCTT	chr12	23818462	23818521	+	LUC7-like 3 (S. cerevisiae)
A_72_P098381	ENSSSCG00000008974	SDAD1	2326	GCCACAGGGAAGAAAAGCTCCAAAAACAAGAAGAAGTTAGAAAAGGCTATGAAAGTGCTC	chr8	61015573	61015514	-	SDA1 domain containing 1
A_72_P098451	ENSSSCG00000011874	PARP14	5103	TGATTGAGGAGATAAATGATGAAGCGAGACGCTGTCACTGTGAACTAACATGGTGTCAGC	chr13	103777146	103777087	-	poly (ADP-ribose) polymerase family, member 14
A_72_P098516	ENSSSCG00000005339	GLIPR2	1208	TTTTGTACTTTTCTTGCTCCGAACATCCACCCCTGGGCTTTGTGTGTTCCACATGTTTGT	chr1	248105306	248105365	+	GLI pathogenesis-related 2
A_72_P098591	ENSSSCG00000000952	ZDHHC17	1659	GGCAAGGCAAGCAAAAGGATACGACAATCCATCTTTCCTTAGAAAGCTGAAAGCTGATAA	chr5	97414353	97414294	-	zinc finger, DHHC-type containing 17
A_72_P098611	ENSSSCG00000004730	TMEM87A	2940	TTTATACCGACATTTCACCAACACGCTTATCTTGGCGGTGGCAGCATCTATCGTGTTTAT	/	/	/	/	transmembrane protein 87A
A_72_P098686	ENSSSCG00000001209	ZSCAN12	2313	AATGGCAGTCCTCTTGCAGGAAAGATCTGTAATAGTGACTGATGGTAGAAGAAGAGGGCT	chr7	23749599	23749540	-	zinc finger and SCAN domain containing 12
A_72_P098751	ENSSSCG00000017930	ALOX12	739	CACCGGCAAGATGTAAATGAATGTGACCCATGTTCCAATAAAACTTTATTTATGGACAGT	chr12	49583161	49583102	-	arachidonate 12-lipoxygenase
A_72_P098761	ENSSSCG00000014989	DCUN1D5	1791	ATATTGATACTGCTAAGTCTATGTTAGCTCTTCTGCTTGGGAGGACATGGCCACTGTTTT	chr9	33331763	33331704	-	DCN1, defective in cullin neddylation 1, domain containing 5 (S. cerevisiae)
A_72_P098771	ENSSSCG00000007173	IDH3B	1540	TCAGCTTCCAACATGCTACGGCATCTCAATCTCGAGTATCACTCCAACATGATTGCAGAT	/	/	/	/	isocitrate dehydrogenase 3 (NAD+) beta
A_72_P098786	ENSSSCG00000005748	WDR5B	1653	CTGTATTGTGTTCGGAGGCCACAGAAATTTCTAATTTTTTATTACAAAAGGTGAAGTCCA	chr1	288655642	288655583	-	WD repeat domain 5B
A_72_P098791	ENSSSCG00000010401	ENSSSCG00000010401	2441	TTAGCTTATTTGATGAGGAAGAGGATAAAACAGAAGAGCAAAACAGCTTCCAAGCTCCAA	chr14	94602544	94602603	+	/
A_72_P098796	ENSSSCG00000000072	SLC25A17	1708	TCAATCCTGCCATCCAATTCATGTTCTATGAAGGTTTAAAACGGCAGCTTTTAAAGAAAC	chr5	3923226	3923285	+	solute carrier family 25 (mitochondrial carrier; peroxisomal membrane protein, 34kDa), member 17
A_72_P098806	ENSSSCG00000002505	PAPOLA	4926	AGTAGCAAGAACTTGCCAGCTTTATCCAAATGCAATAGCATCAACTCTTGTACATAAATT	chr7	126642633	126642692	+	poly(A) polymerase alpha
A_72_P098816	ENSSSCG00000012938	RBM4	1748	TGAGGAGTACGGTCCAGTCATCGAATGTGACATCGTGAAAGATTATGCCTTCGTACACAT	chr2	4107206	4107147	-	RNA binding motif protein 4
A_72_P098821	ENSSSCG00000016846	WDR70	2120	TGTATCTGGCAGCTCTCAGGCCAAAGTGATTGACAGAGATGGTTTCGAAGTAATGGAATG	chr16	20204240	20204299	+	WD repeat domain 70
A_72_P098901	ENSSSCG00000003806	LEPROT	2123	GGGATGAGACGATAGATGAGATACCCTGAAGGAAGAATGGTGCAAAGTGGTATTTTAGCC	chr6	103462763	103462706	-	leptin receptor overlapping transcript
A_72_P098906	ENSSSCG00000001569	C6orf89	2010	TGGAGAAGACCTCTGAACAGATCACACATTTTACGTGAGCTTTTTCCTGTCTTCACCTTC	chr7	37203759	37203818	+	Uncharacterized protein C6orf89
A_72_P098926	ENSSSCG00000001022	SSR1	2309	ACTGAGCAATCAGAGTCTGTGGCGATAATATTGTGGAAAATGCACTGCATTTTTATTTTT	chr7	4633907	4633848	-	signal sequence receptor, alpha
A_72_P098981	ENSSSCG00000006088	SDC2	2842	TACCAGAAGGCACCGACTAAGGAGTTTTATGCGTGAAAACTCCCTCTTAGTGTCTCTATT	chr4	40348325	40348266	-	syndecan 2
A_72_P098986	ENSSSCG00000008857	SC4MOL	668	GTTTGAGGTGATTCTCTTTCTTCGAGGAGTCTTTTTGCAATATACTACTGTTATCTGTAA	chr8	37778295	37778236	-	sterol-C4-methyl oxidase-like
A_72_P099006	ENSSSCG00000004374	QRSL1	1750	TGAATTCAATGGATGTGCCAGGAATCTTAACCAGATGTGTGGATGATGCAGCCATTGTGT	chr1	76235445	76235504	+	glutaminyl-tRNA synthase (glutamine-hydrolyzing)- like 1
A_72_P099341	ENSSSCG00000008977	CXCL10	1511	CTGCATCAAGATCAGTGACAGACCTGTTAATCCGAGGTCCTTAGAAAAACTTGAAATGAT	chr8	61079537	61079478	-	chemokine (C-X-C motif) ligand 10
A_72_P100056	ENSSSCG00000005477	FKBP15	1428	TGCAGTCCTGAGACGTCTTGTCTTTTTTCCTGCCTTAAATCTAAGAGGTCAATGAATATT	chr1	266727532	266727473	-	FK506 binding protein 15, 133kDa
A_72_P100111	ENSSSCG00000006906	KIAA1107	905	CAGCTGCTCTCTGAACAGGATTCAGACTTAAATATTACAAGTTCTGTTCCTGAAGACTTA	chr4	129047187	129047128	-	KIAA1107
A_72_P100131	ENSSSCG00000003341	TAS1R3	842	GGTCACGCATGCCGGTCCCATAAAATTAAATGCTTTTTAGTGTTTAAAATAGCATTTACA	chr6	42929695	42929754	+	taste receptor, type 1, member 3
A_72_P100226	ENSSSCG00000008659	ACP1	1428	TAAGGAAGTCAGCTCCTTGATCCCATTTGAACCATTTTGCGTCTGGAACTTGAGTTCTAT	chr3	121527620	121527561	-	acid phosphatase 1, soluble
A_72_P100241	ENSSSCG00000004921	ATP8B1	1971	GCAAAAGTGTCACACAGAGGAAATGTCTAATTTTTTGTATGAAACTCAGGACGTTTTGTA	chr1	170093623	170093682	+	ATPase, class I, type 8B, member 1
A_72_P100366	ENSSSCG00000015419	LRRC17	1702	CAAAGAAGCAAAGTGTAAGAATCACCATTGTGGGATAACTTAGTAATTGTTCTGGTTGCA	chr9	96077834	96077775	-	leucine rich repeat containing 17
A_72_P100386	ENSSSCG00000006392	IGSF8	2248	GAGGCCATTCCCTGTCCCAGGATGAGTTTTTCTAAAATGTGAATAAACTTGTTTTATAAA	chr4	93848025	93848084	+	immunoglobulin superfamily, member 8
A_72_P100446	ENSSSCG00000009821	ARPC3	880	GAAGAGTGGGTTGTTGAGTGATTTGAAATTTTCTGCAGTATTAAGCTGGTGCTTAATAAT	chr14	31856444	31856385	-	actin related protein 2/3 complex, subunit 3, 21kDa
A_72_P100456	ENSSSCG00000006511	RUSC1	3271	TTGCCTGTATTTATGATGTACTCATGCTATACTAGGTGCTGAAGTTTGGACACCCCTGGT	chr4	98546944	98546885	-	RUN and SH3 domain containing 1
A_72_P100566	ENSSSCG00000010146	LGALS8	955	AGGAAAATCCAAGGATATTGCTCTTCACTTTGACCCACGCTTGAATGTTAAAGCATTTGT	chr14	56080966	56080907	-	lectin, galactoside-binding, soluble, 8
A_72_P100691	ENSSSCG00000010684	RGS10	1758	ACCTGCTTGGCCAGTAAGTTTTGCATGATGGCTCATCTTACATAAAAAAGACAAATAGCT	chr14	135370102	135370043	-	regulator of G-protein signaling 10
A_72_P100706	ENSSSCG00000010201	RASGEF1A	2169	ATATGGGTTGAGATGAGGAGGCCTCACTGGTTGGGGTCCATTTTGTACATACCTTTTATG	chr14	63807304	63807245	-	RasGEF domain family, member 1A
A_72_P100716	ENSSSCG00000016116	WDR12	840	GGGCATGAGAGTGAATGATAATTTGACAAGAAAGATTCCTTCTGTAAATGAAATCGATAG	chr15	99968962	99968903	-	WD repeat domain 12
A_72_P100816	ENSSSCG00000003363	C1orf174	1294	CAGCCACCTTGGACGCTTAGCAAAGTACACGTGGGACAGAAATAAAATCTATTTTGAAAG	chr6	44001849	44001908	+	UPF0688 protein C1orf174
A_72_P100831	ENSSSCG00000011226	TGFBR2	918	AGAGTCCAGGATGAATTTGGAGAATGTTGAGTCCTTCAAGCAGACGGATGTCTACTCCAT	chr13	14874595	14874536	-	transforming growth factor, beta receptor II (70/80kDa)
A_72_P100841	ENSSSCG00000003908	ENSSSCG00000003908	1316	AGTCACTGGGCGGATGTGTAGACACGTCAGAATTCACAAACCCATTAAAATGTTTATATT	chr6	118283109	118283050	-	/
A_72_P100851	ENSSSCG00000016488	SSBP1	905	GGCCATCGTTTGGTACAGTCTCATTTCCAAATCATGATAGTCTTTATAGTTTCTCAAGAC	chr18	6642723	6642664	-	single-stranded DNA binding protein 1
A_72_P100936	ENSSSCG00000012642	STAG2	2561	TCAGTTAAAAACAAGAGAAGCCATGCTATGCTACACAAAGATGGCATAGAATTTGCTTTT	/	/	/	/	stromal antigen 2
A_72_P101146	ENSSSCG00000006229	ASPH	1982	TTCTCTACAGTTATATTTTTCGAGGGTCGCTAGACCATTTTGTCATCACATACCACGACT	chr4	74696932	74696991	+	aspartate beta-hydroxylase
A_72_P101161	ENSSSCG00000004390	SESN1	685	TCCTCTTAGTGAATCTCCATGTAAATGATTTCCTTCATGTTGGTGGTGACCCCAAGTGGC	chr1	78679250	78679310	+	sestrin 1
A_72_P101481	ENSSSCG00000004611	PIGB	774	GCACTTCTGTCAGCTATAGCAGACTTGAGGCTTTACCCACTAATGAAGCAACTAGAAAAT	chr1	121244531	121244472	-	phosphatidylinositol glycan anchor biosynthesis, class B
A_72_P101486	ENSSSCG00000015593	NSL1	812	TTTATAGCGCAAATAGAAGCCACACCAGCAGAGACTTCTACTAGGAAAAGCACTGACTTG	chr9	123135798	123135857	+	NSL1, MIND kinetochore complex component, homolog (S. cerevisiae)
A_72_P101516	ENSSSCG00000007047	MCM8	2854	AGAGTTTTTCTCTTCCAGATGGAAATATAATCTGCCCACAAAGTGTCCTATTCCTGCCTG	/	/	/	/	minichromosome maintenance complex component 8
A_72_P101551	ENSSSCG00000009674	ELP3	1773	TTATTACAGAAAGATTGGCTACAGATTGCAAGGCCGTACATGGTGAAGACGCTGAAATGA	chr14	11947354	11947414	+	elongation protein 3 homolog (S. cerevisiae)
A_72_P101566	ENSSSCG00000016263	ENSSSCG00000016263	1592	AATCAGTGATGAAAATGATGCACTAGAAAGGCAACAAGCAAATGAACACGATGCCCAAGA	chr15	123748371	123748430	+	/
A_72_P101591	ENSSSCG00000011045	C10orf97	729	AAGAAACTGCTAGTATTTCTGGGAGTCCTGCACAGTCTAGTTGCCAAGTGGAACATTCTT	chr10	43927346	43927405	+	family with sequence similarity 188, member A
A_72_P101601	ENSSSCG00000005049	CGRRF1	612	ATACAGACCAAAGCTTGATGGAAAAGGCAGGACTATCTGAAAGTGAAGTAAGCCACTGGA	chr1	192489860	192489920	+	cell growth regulator with ring finger domain 1
A_72_P101686	ENSSSCG00000013301	ELF5	906	ACTGTCACAATCATAGTCGAACAGCCTCCCCAAGTCTCATCTATGGGAATTTGTACGAGA	/	/	/	/	E74-like factor 5 (ets domain transcription factor)
A_72_P101771	ENSSSCG00000017288	FTSJ3	836	ATTCTTTGACCCCAAGTTTGCCTTCAAGGAGGTTGAAATTCAGGCCAAGACTGTTACCGA	chr12	12681633	12681692	+	FtsJ homolog 3 (E. coli)
A_72_P101826	ENSSSCG00000012776	ENSSSCG00000012776	2142	CAGAGAGGGTCCTCTGAATGTGTGCGGTTTCTTTTCTTAATAAAGTGTGACCCGAAAAAA	chrX	122546383	122546330	-	Serine/arginine-rich protein specific kinase 3
A_72_P101866	ENSSSCG00000000917	KERA	2027	ACAAAATTAAAAATGTGAATGTCTCTGTGATATGCCCTACATCTCCTACCACCCTGCCTG	/	/	/	/	keratocan
A_72_P101916	ENSSSCG00000003323	ZNF583	683	ACTAAATCTTGGCAGACTTTCCATCAGGGTGCAATCTTTGACATAAAGCAGAGTTTTCCT	chr6	42435794	42435735	-	zinc finger protein 583
A_72_P101991	ENSSSCG00000003376	PLEKHG5	609	GCTTGGGTTGGGCTCTGTGTAAAGTTGCATATTTATTGAGCTTTTGATTCTTTTATAAAG	chr6	45881175	45881116	-	pleckstrin homology domain containing, family G (with RhoGef domain) member 5
A_72_P102061	ENSSSCG00000015777	C4orf41	762	TTTCTACGAAGTTTGAACACCTGGAACGGGTTTATGCCGATATCCCATTCCTGTTGATGA	/	/	/	/	UPF0636 protein C4orf41
A_72_P102116	ENSSSCG00000007356	PLCG1	775	TGAACGCTAGACGAAAACCATGCCATTAATGAGATGTATTCCTGTTTTGGGCCTCCATGC	chr17	45914781	45914840	+	phospholipase C, gamma 1
A_72_P102381	ENSSSCG00000001818	FES	2787	TCCTGCCAGGGCTTCCTCTTCCAGGCAAAAATAATAAAACCACTTGTGCCCATCAAAAAA	chr7	59026051	59026110	+	feline sarcoma oncogene
A_72_P102401	ENSSSCG00000009354	CCNA1	1658	GCTTGTAGGAACAGCAGCTATTCTCCTGGCTTCGAAATATGAGGAAATATATCCACCTGA	/	/	/	/	cyclin A1
A_72_P102501	ENSSSCG00000010298	TTC18	648	GAATAATAAAACAGGAGGAATTAATTCTCCACTGTCCAAACCAGCTGTTTCTAAGAACCT	chr14	79401601	79401542	-	tetratricopeptide repeat domain 18
A_72_P102736	ENSSSCG00000008277	PCGF1	761	TTTTTGACAATGAAGTTCTCCCTGATCACATGACCATGAAGCAGATATGGCTCTCCCGCT	chr3	63085360	63085419	+	polycomb group ring finger 1
A_72_P102781	ENSSSCG00000002028	CMTM5	961	TTTTAGGGACAAAGGGGAAGGTGCAGGAGGAAGCAAATCGTTCCCAAATTAAAAGCTTCG	chr7	82107251	82107310	+	CKLF-like MARVEL transmembrane domain containing 5
A_72_P102826	ENSSSCG00000000066	L3MBTL2	2559	AGTATCCTGGCGAGATTACAGGGAAAACCACCTACCAAGAAAGCCAAAGTTCTGCACAAA	/	/	/	/	l(3)mbt-like 2 (Drosophila)
A_72_P103141	ENSSSCG00000016982	BOD1	724	GCTAGTGAGTCCTAAGTGTGTGTATTTGATTCTCATGTATGTGTTTTTTAGAAGGTGAAT	chr16	48050830	48050889	+	biorientation of chromosomes in cell division 1
A_72_P103161	ENSSSCG00000008143	UXS1	688	ACAAAGCGATTCACTACTTCCGGAAAGAACTTGAGTACCAGGCCAATAACCAGTACATCC	chr3	44005841	44005782	-	UDP-glucuronate decarboxylase 1
A_72_P103436	ENSSSCG00000016792	FAM134B	1746	TGTGTGCACATTTTTCACAATCTTGGGAAGTTACATTCCTGGGGTTATACTCAGCTATCT	chr16	5216857	5216798	-	family with sequence similarity 134, member B
A_72_P103491	ENSSSCG00000015930	DHRS9	1669	AATCTGTTTGGACTCATCAATGTGACATTAAATATGCTTCCCTTGGTCAAAAAAGCTCGG	chr15	71004062	71004121	+	dehydrogenase/reductase (SDR family) member 9
A_72_P103591	ENSSSCG00000002452	ENSSSCG00000002452	1941	TACCAAAAGATGGTGTTTTACATTGAAGCCTGTGAGTCTGGGTCCATGATGAACCACCTG	/	/	/	/	/
A_72_P103641	ENSSSCG00000014195	MAN2A1	/	AAGTTTACTGTTGTAAGTCTCACACCTTCGTCATTATCCTTGGTGCACTCACCTCCAGAC	chr2	103313140	103313199	+	mannosidase, alpha, class 2A, member 1
A_72_P103691	ENSSSCG00000013507	MPND	1718	TGTGACTGAGTTGTGTGACCACAAGAGCTCAGATAATAAAGGAGAGAAACAGCCCAAAAA	chr2	48583664	48583723	+	MPN domain containing
A_72_P103746	ENSSSCG00000003367	ENSSSCG00000003367	588	AGAGCTATGAATTACGCTACTTCCAGATTAATCAGGATGAAGAGGAGGAGGAAGATGAGG	chr6	45393576	45393517	-	60S ribosomal protein L22 (Heparin-binding protein HBp15)
A_72_P103951	ENSSSCG00000014177	CHD1	605	GCTTATCTAATAGTGGATCAGAAGAGGATTCCTCCAGCAGTGAAGATTCTGATGACTCAT	/	/	/	/	chromodomain helicase DNA binding protein 1
A_72_P103966	ENSSSCG00000005082	C14orf135	3570	GTGTGACCAAACACAGAGTTGAAACCAAATCTAAGATTTACCCAGTGGTTGGGAAAAACA	chr1	197845656	197845716	+	Pecanex-like protein C14orf135 (Hepatitis C virus F protein-binding protein 2)(HCV F protein-binding protein 2)
A_72_P104111	ENSSSCG00000011053	CDNF	/	GGACAGTCAGATCTGTGAGCTGAAATACGAAAAGAATTAGACTTGGCATCAGTGGACCTG	/	/	/	/	cerebral dopamine neurotrophic factor
A_72_P104446	ENSSSCG00000005169	ENSSSCG00000005169	1661	GCATCTACCTCTAAGTCTGAGTCCAGTCAAAAATGAGATGTTTTGAGAATAACCAATAAA	chr1	212294342	212294401	+	/
A_72_P104506	ENSSSCG00000006485	RHBG	1815	ACCATCTTCCTATGGATCTTCTGGCCTAGTTTCAACTCTGCACCCACTCCGCTGGGGGAC	chr4	97568317	97568258	-	Rh family, B glycoprotein (gene/pseudogene)
A_72_P104596	ENSSSCG00000000800	ENSSSCG00000000800	1579	TACAGACAAAGAGCACAGAAAAGCTGTCCACCATTTTGTCAACAAAAAATTTGGAAATCT	chr5	70818620	70818679	+	/
A_72_P104621	ENSSSCG00000012250	MED14	627	GATAATCCCCCTTCTCTCATTGGAGGAGATATGATGGATTCTTTAATCTCACAGCTCCAG	chrX	36085662	36085603	-	mediator complex subunit 14
A_72_P104666	ENSSSCG00000005205	KIAA2026	651	GGAGCCATTTTGAATACCATTAATACCCAGCATCTAAGGTTTCTTCACTCTCTTCATCAC	chr1	226130363	226130423	+	KIAA2026
A_72_P104771	ENSSSCG00000008433	ENSSSCG00000008433	783	AACTATGAAAGAGTTGTACAAATGATGACAGCAAAGTGAAGACGTTGTACAGAATGTGTT	chr1	21986162	21986102	-	Calmodulin Fragment
A_72_P104776	ENSSSCG00000010058	SNRPD3	809	CCTGACATGCTGAAAAACGCACCCATGTTAAAGAGCATGAAAAATAAAAACCAAGGCTCA	chr14	50640383	50640324	-	small nuclear ribonucleoprotein D3 polypeptide 18kDa
A_72_P104786	ENSSSCG00000007074	TASP1	615	AAGATGTCACCAAGCTCTGTTGGAGACTATGCAAAACAAGTTCATCAGTTCACCTTTCCT	/	/	/	/	taspase, threonine aspartase, 1
A_72_P104821	ENSSSCG00000011474	ENSSSCG00000011474	447	TATCTCAACGTTATCACCACCAATCATATCTTGTCTAATTGTGAGCTGGGTAAGAAGTTT	chr13	33745641	33745700	+	/
A_72_P104856	ENSSSCG00000007946	ENSSSCG00000007946	185	GCTATGAGCCCCCAGTGCAAGAATCTGTTTAAAATTCAGATTTTTAATGGTGACAAATAA	chr3	33998091	33998032	-	40S ribosomal protein S3A Fragment
A_72_P104861	ENSSSCG00000008484	SFRS7	1075	AGATGCTATGAGTGTGGCGAAAAGGGACATTATGCTTATGATTGTCATCGCTATAGCCGG	chr3	94673606	94673665	+	splicing factor, arginine/serine-rich 7, 35kDa
A_72_P104876	ENSSSCG00000005072	PSMA3	987	CCGTGTATTATTCAGCCCTGTGGATTACTATATACCCACTACCAGTTTTCATTAAATTCT	chr1	196238289	196238348	+	proteasome (prosome, macropain) subunit, alpha type, 3
A_72_P104886	ENSSSCG00000000744	ENSSSCG00000000744	617	GTTCCTAAGCCAGAAGAGAGGTTGCACAGAAGAAAAAGATATCCCAGAAGAAACTGAAGA	chr1	199988348	199988408	+	/
A_72_P105086	ENSSSCG00000004331	ENSSSCG00000004331	1347	CCTTAAGAAAAATATTTCAGCACTTATCAAAACTGCCAGAGTGGAAATAAACCGCAAAGA	chr1	60940913	60940854	-	/
A_72_P105121	ENSSSCG00000014994	PDGFD	642	TAACGGACCCCACTCTCATTGCGGATGCTCTGGATAAAACAATTTCAGAATTTGATACTG	chr9	34066511	34066452	-	platelet derived growth factor D
A_72_P105141	ENSSSCG00000011331	ENSSSCG00000011331	794	AAGAGCAAATACAAGTTCCCTCCTGCTGCTTTGCCTTGTGAATTCAGCACCTTCTTCAGA	chr13	24924381	24924440	+	/
A_72_P105246	ENSSSCG00000010308	CHCHD1	1228	TATATGAAGAGCTTTTTTGCCATTATCTGTAAATACTCACTGACTATCTGTGCATAGCCA	chr14	79811130	79811189	+	coiled-coil-helix-coiled-coil-helix domain containing 1
A_72_P105316	ENSSSCG00000017073	FAM114A2	818	AGAAACAGACAAGAAAACTCATTATGGGTTACTCTTCGATGAATTTCAAGGCCTTTCACA	chr16	66465466	66465525	+	family with sequence similarity 114, member A2
A_72_P105406	ENSSSCG00000011506	ENSSSCG00000011506	1760	CACCACAGACTGTTCAAACTTCATTTTACTTCTTAAGGAAAATAAATCTGCACATGAGAG	chr1	227030644	227030585	-	Ubiquitin-activating enzyme E1C Fragment
A_72_P105541	ENSSSCG00000008412	PSME4	854	AAGATGAACGAACCCAGGGCATTAAAACTCTTAAAACTATATTTAAAATGGTTGATGGCG	/	/	/	/	proteasome (prosome, macropain) activator subunit 4
A_72_P105651	ENSSSCG00000005247	TJP2	4189	TACGGTTACCTGCTTCAGTGGACCAAAATCTGTATTAATTCTGTTTGCATATTTTTGACA	chr1	232925570	232925629	+	tight junction protein 2 (zona occludens 2)
A_72_P105836	ENSSSCG00000016636	TES	2504	AAATATAAGAGCGAGGCTCTAGGAGTAGGAGATGTGAAACTTCCCCGTGAGATGAATGCT	chr18	28686473	28686414	-	testis derived transcript (3 LIM domains)
A_72_P105891	ENSSSCG00000000588	PLEKHA5	837	GAAATTCATAGTTTTGATGCTTTTGACCACAGAGCATCATTTTATCACTTCTGGGAAATG	chr5	51518507	51518448	-	pleckstrin homology domain containing, family A member 5
A_72_P105911	ENSSSCG00000002820	RSPRY1	875	TGAAGAGAAAATCATTTTGCCAAGGCACAGGCGTCTTGCTCTGCTGAAAGCAGTCAGTAT	/	/	/	/	ring finger and SPRY domain containing 1
A_72_P105916	ENSSSCG00000012548	MUM1L1	157	TTCAGTCCACCTTTGCCATTGGATTACTTCACTGTGCCCAAAGCTTTGAAAGAAGAGGCA	chrX	84793909	84793968	+	melanoma associated antigen (mutated) 1-like 1
A_72_P105931	ENSSSCG00000011035	PTPLA	979	CCTACAACAAGGTGCTTTTTCTGGAATAACCAGGATTGAGTCCAAGTTTTAATAACAAGA	chr10	42119081	42119022	-	protein tyrosine phosphatase-like (proline instead of catalytic arginine), member A
A_72_P106081	ENSSSCG00000016169	ENSSSCG00000016169	2212	ATTTGGTCTGCGGCCTGTGGATTATACAGACAGTGAAAATATGAAATCACTATTGCTGCT	chr15	110064381	110064440	+	/
A_72_P106111	ENSSSCG00000000028	EFCAB6	1515	CAGATAACCAGTATCATTACTTTCTGAGAAAACTAAGACTTCATCTAACCCCCCATATAA	chr5	2092492	2092551	+	EF-hand calcium binding domain 6
A_72_P106116	ENSSSCG00000005371	HEMGN	2411	AGCTGTATTTCAAGACCATCCTTCCATAATGTGCTGTGACGTGGCTGAACCTGAAGACAT	chr1	251325008	251324949	-	hemogen
A_72_P106136	ENSSSCG00000013312	HIPK3	876	ATTGTACCACTGGAGAAGGTGACTATCAGTTAGTACAGCATGAAGTCTTGTGCTCCATGA	chr2	26047634	26047575	-	homeodomain interacting protein kinase 3
A_72_P106176	ENSSSCG00000009141	CCDC109B	1292	GTGAATTTTTCCATTATGTGTTCATTTTGCAACTTAGCAACTGGAACTTTTTTAGTCCCG	chr8	96737237	96737178	-	coiled-coil domain containing 109B
A_72_P106291	ENSSSCG00000001958	ENSSSCG00000001958	687	GAAGAGATGGAAATTGATGAGCCAGCAAAGGTCATAGTAAAAGACAGACTTTTGGGCATA	/	/	/	/	/
A_72_P106352	ENSSSCG00000011363	PRKAR2A	465	CACAAACAGAAAATATGACAGAACTATTCCTGCTGTTGCCACCACTGCTGCCATTGCTAT	chr13	26302302	26302243	-	protein kinase, cAMP-dependent, regulatory, type II, alpha
A_72_P106401	ENSSSCG00000003781	C1orf173	658	TCAATTTATTTCCAAAAGGCACCATGGTTTTCCCTTCAGTCTCACCTTCTTCCTGAATGG	chr6	97160501	97160560	+	Uncharacterized protein C1orf173
A_72_P106426	ENSSSCG00000014927	NOX4	641	GTCAGTATATTATTCTACATTGTCCCAGTGTGTCCGCGTTAGAAAAACATCCATTTACCC	chr9	22868490	22868549	+	NADPH oxidase 4
A_72_P106451	ENSSSCG00000000543	CCDC91	661	ACAGGAGGCTTTAATTCAGCAATCTCAAGAACAGAAGGAAATATTGGAAAAATGTTTGGA	/	/	/	/	coiled-coil domain containing 91
A_72_P106541	ENSSSCG00000010082	YPEL1	704	ATTGAGCTTGCTCACATGATCAAAGACAATGGTTGGGAGTAAAGTGGAAACTTCCTGTTC	chr14	51279693	51279752	+	yippee-like 1 (Drosophila)
A_72_P106571	ENSSSCG00000008894	ENSSSCG00000008894	563	ATTTTCTGAGAGGAGGTGTGGCAGAGAGCCCTGGGTAATGACTGATAATTAAAGCAAACA	chr8	46741176	46741117	-	/
A_72_P106636	ENSSSCG00000007860	PDILT	676	ACCTATGAAAACCTCAAGAAATTCGGCCAGCGCTTCCTGGATAGAAAGGCCAAGAAACAT	/	/	/	/	protein disulfide isomerase-like, testis expressed
A_72_P106691	ENSSSCG00000005979	ANXA13	1583	TTCAAATCCTCAACGTTAATTAAAGATGTGGATTATGCCTCCATCAGCTGCTTTTCCAAA	chr4	15346212	15346271	+	annexin A13
A_72_P106716	ENSSSCG00000010992	AQP7	1127	TACCTTTACCAACTGTGCAATAGGCCGAATGTCCTGGAAGAAGTTTCCTGTGTACGTGTT	chr10	31644626	31644685	+	aquaporin 7
A_72_P106786	ENSSSCG00000002888	GAPDHS	722	TACATGTTTAAGTATGACTCCACCCATGGCCGCTACAAGGGGACTGTGGAGTATAAGAAT	chr6	30062245	30062186	-	glyceraldehyde-3-phosphate dehydrogenase, spermatogenic
A_72_P106911	ENSSSCG00000004693	CASC4	793	TGCCTAGAAACATCCCAAAAGTAGAGGAGAATGCTGCAGACAAGAATAAAGAACCCTCAA	chr1	133082887	133082828	-	cancer susceptibility candidate 4
A_72_P106971	ENSSSCG00000001500	COL21A1	1990	GAGATGGATATGCTTCTTATCCCATCGGCAAATTTGCCAATCATTTGATGAATGATGATG	chr7	34015879	34015938	+	collagen, type XXI, alpha 1
A_72_P106976	ENSSSCG00000007281	MAP1LC3A	980	TCTTGACATGGTGTATGGCTCTGTGGTCATTGTCCCTTTGCAGAATAAAGATTGCTCAGG	chr17	40016662	40016721	+	microtubule-associated protein 1 light chain 3 alpha
A_72_P107001	ENSSSCG00000003885	CMPK1	1012	GAACAAGACCATGGATGGGAAAGCTGATGTATCTTTCGTTTTGTTTTTTGACTGTAATAA	chr6	117493256	117493197	-	cytidine monophosphate (UMP-CMP) kinase 1, cytosolic
A_72_P107126	ENSSSCG00000016034	ENSSSCG00000016034	938	TCTGAAATAGTCAAACACGCAATTCAAAAAGACCTCCCTGTTTCACTACCTCAACCTGGT	chr15	88080553	88080613	+	/
A_72_P107131	ENSSSCG00000010483	PLCE1	6116	AAGATGACAAGGAGATGATCTTGAGCTCAGAGGAGGAGAGTTTCTTTGTCCAAGTGCATG	chr14	111084180	111084239	+	phospholipase C, epsilon 1
A_72_P107151	ENSSSCG00000005355	EXOSC3	1479	CACCCATGTTCTTGTGGGTGAAAGAAAGCAGTGTAAAAATAATGATGTAGTTTTCTGTTT	chr1	249940013	249939954	-	exosome component 3
A_72_P107156	ENSSSCG00000014370	TMCO6	722	GGAGGACCAGAAGGAACTCATTGTGGCCTACTTAATCTGAGTGTCTGGGATTGCTTTTTT	chr2	129367088	129367147	+	transmembrane and coiled-coil domains 6
A_72_P107161	ENSSSCG00000011389	GMPPB	442	CCTCAAGAAGGGCCAAGCAAGAACTGTATGGAATAATAATTTAATGCTCATTGTGAAAAA	chr13	27010200	27010151	-	GDP-mannose pyrophosphorylase B
A_72_P107196	ENSSSCG00000011787	MAGEF1	1135	TCTCTTAATGATGATCTTGGGCCTTATCTACATGAAAGGTAATAGCGCCAGGGAGGCACA	chr13	92668200	92668141	-	melanoma antigen family F, 1
A_72_P107226	ENSSSCG00000015057	RBM7	795	AATTTGGTTCTCCACACCTGGATCCATCAGGATTTTCGCCATCAGTTCAGTCCCATAATC	chr9	40748211	40748152	-	RNA binding motif protein 7
A_72_P107296	ENSSSCG00000011558	JAGN1	1473	GTTGCCATCAGCTGGTGGCAAAACTACATTTAATTTATTCCTAGTTGGTGGAACTGGGTG	chr13	55344548	55344607	+	jagunal homolog 1 (Drosophila)
A_72_P107481	ENSSSCG00000002910	ALKBH6	880	ATTTTCCTTGTAACTGTGTGGGAACCACAAGAAAAGGCCCCATTCCAAATAAACAACTAC	chr6	30380544	30380603	+	alkB, alkylation repair homolog 6 (E. coli)
A_72_P107506	ENSSSCG00000004647	ENSSSCG00000004647	1220	GTTAGAAGCCGAAATGATGACCTTGACAAGCCATCCATTAAACGCAAGAAAACTGAAGAA	chr1	127431309	127431250	-	/
A_72_P107576	ENSSSCG00000005000	FANCM	929	GGTGGTGGAAAGAAAGTCTCAATCTGAGATGTTAACTTGTATCAACAAGAATAAGCTCAT	chr1	183825480	183825421	-	Fanconi anemia, complementation group M
A_72_P107661	ENSSSCG00000005249	C9orf61	2209	AAGAAAATGCTTTGAAGCTCTTCCCAGTTCAGCCTTGTAGTGCTGTTCACCTTCTACTTA	chr1	233017402	233017461	+	family with sequence similarity 189, member A2
A_72_P107711	ENSSSCG00000015331	PON2	1606	GTACATCTATGTTGCTGATATACTGGCTCATGAAATTCATGTTTTGGAAAAACAGCCTAA	chr9	70193566	70193625	+	paraoxonase 2
A_72_P107761	ENSSSCG00000006986	CNOT7	3049	TGGTTATCATTTCATAGTGGTTATGACTTTGGCTACTTAATCAAAATCCTGACCAACTCT	/	/	/	/	CCR4-NOT transcription complex, subunit 7
A_72_P107786	ENSSSCG00000005317	TLN1	813	GACCGAAGGGGAGCAGATCGCACAGCTCATTGCTGGTTACATTGATATCATCCTTAAAAA	chr1	247531543	247531484	-	talin 1
A_72_P107826	ENSSSCG00000006092	C8orf37	1705	ATCATGGAAAAGAGAGGAAATTTCCTTTCGTGGCTGCGCACATTTTTGAAGACGAAATGG	chr4	41933418	41933477	+	Uncharacterized protein C8orf37
A_72_P107881	ENSSSCG00000015326	COL1A2	1723	CACGTCTGGTTAGGAGAAACTATCAATGGTGGTACCCAGTTTGAATATAATATGGAAGGA	/	/	/	/	collagen, type I, alpha 2
A_72_P107956	ENSSSCG00000012613	NKAP	1719	ACTCTGATTCTGATACAGACTCCAGTGATGAAGATACAAAAAGGAGAGCAAAGAAATCCA	/	/	/	/	NFKB activating protein
A_72_P107981	ENSSSCG00000013177	MED19	853	TCCGCTAACAGAACCAGTATATTCTGCCAGAATGACTTTCCTGCTGACAAAAGCTGCCTT	chr2	11254380	11254439	+	mediator complex subunit 19
A_72_P108026	ENSSSCG00000008529	YPEL5	2129	TGTTTACATCTTGAGGCAGAATAGTTTATCTGCAGCGATATGGTGGGCTATGTGAGGAAA	chr3	102455648	102455589	-	yippee-like 5 (Drosophila)
A_72_P108046	ENSSSCG00000002930	ZNF146	387	AACACGAGAAAATCCATATTGGAGAGAAACCGTTTAAGTGTAGTGAATGTGGAACAGCTT	chr6	30670341	30670282	-	zinc finger protein 146
A_72_P108076	ENSSSCG00000004786	ENSSSCG00000004786	1129	TTTTTGGTTCAGCTTCAAGAGAAAGCCTTATTCGCAGTCCCTAAAAATTACAAGCTGGTT	chr1	137812625	137812568	-	/
A_72_P108116	ENSSSCG00000012534	MORF4L2	862	ATGTAAATGCCATTCTGGAAGAGTACGCAAATTGCAAGAAATCACAGGGAAATGTTGATA	chrX	82247492	82247433	-	mortality factor 4 like 2
A_72_P108201	ENSSSCG00000011357	SHISA5	1621	TGAAATCTCAAGCAAAACTGAAAGAATGGTTCTCTTCCAGACAGCCCAGGGAGGCCAAAT	chr13	26219001	26219060	+	shisa homolog 5 (Xenopus laevis)
A_72_P108276	ENSSSCG00000003348	SSU72	1066	TTCTTCTGTCCTGCTCTTACTCCTAAGTGGGATGTTGATTATCGAGTTTTTGTCTTTAAC	chr6	42999259	42999200	-	SSU72 RNA polymerase II CTD phosphatase homolog (S. cerevisiae)
A_72_P108306	ENSSSCG00000005595	RPL35	1103	AAGTTCGCCGTCAAGGCCTGAGCATCCAGGGAGCAATAAAAGAAACAAACTGGCAAAAAA	chr7	60843940	60844003	+	ribosomal protein L35
A_72_P108311	ENSSSCG00000012162	EIF1AY	1756	CTTTTACATTCCACTTTCTCTGAAGATTGTTCAACAATTTGGATTTTGGCTGTGACCTGT	chrX	15366509	15366450	-	eukaryotic translation initiation factor 1A, Y- linked
A_72_P108316	ENSSSCG00000001488	GCLC	1471	GGACCAGCATTTAGGAAAGTAAAATACAGCGGAAGTAAAATCGACGCTTCTAGCTAGATA	chr7	31590012	31590071	+	glutamate-cysteine ligase, catalytic subunit
A_72_P108371	ENSSSCG00000006719	ENSSSCG00000006719	1778	TGCTGGAAATAGTGAGCTTCCTGCTGAGTCCAATTTACAATTATCAGCCCCCCTTCAATC	chr4	105761655	105761596	-	3 beta-hydroxysteroid dehydrogenase/Delta 5-->4- isomerase (3-beta-HSD) [Includes 3-beta-hydroxy-Delta(5)- steroid dehydrogenase(EC 1.1.1.145)(3-beta-hydroxy-5-ene steroid dehydrogenase)(Progesterone reductase);Steroid Delta-isomerase(EC 5.3.3.1)(Delta-5-3-ketosteroid isomerase)]
A_72_P108396	ENSSSCG00000001850	C15orf38	978	TTAGCCAAACTTGAAGCTGGAACAGTGACCAAGTGTAATTTCGCTGGTGATGGAAAGACG	chr7	60891130	60891071	-	UPF0552 protein C15orf38
A_72_P108441	ENSSSCG00000003812	PGM1	884	ATTTCTTCACCAGGTACGATTACGAAGAGGTGGAAGCTGAGGGTGCAACAAAATGATGAA	/	/	/	/	phosphoglucomutase 1
A_72_P108526	ENSSSCG00000011466	ARF4	694	GGGTCTTATTTTTGTGGTAGATAGCAATGATCGTGAAAGAATCCAGAAGGAGCAGATGAG	chr13	32998223	32998163	-	ADP-ribosylation factor 4
A_72_P108666	ENSSSCG00000008537	TRMT61B	830	GCAGTTGGATTGCAAGGACGAGTCATAAGTTTTGAAATACGAAAAGACCACCATGAACTG	chr3	103318113	103318058	-	tRNA methyltransferase 61 homolog B (S. cerevisiae)
A_72_P108671	ENSSSCG00000006216	TRIM55	2165	GAACCAATATGAAAATTAATATTCATGCCAATGATGAAAGGGACCTCTGAACAGGATTTC	chr4	71077523	71077466	-	tripartite motif-containing 55
A_72_P108976	ENSSSCG00000008295	ALMS1	745	GAGGAGCACAATCCTTACTTTATGAGTCTGGTTTAATAAAGCTTGTCCATGTGTAATTGC	chr3	63633258	63633317	+	Alstrom syndrome 1
A_72_P108986	ENSSSCG00000009881	OAS2	790	ATGGACTGATAGTGCTGGAAGAAACCTCTAGAGGCCATCAGGCAGTTGCTTTTAAAGACT	chr14	39148936	39148995	+	2'-5'-oligoadenylate synthetase 2, 69/71kDa
A_72_P109346	ENSSSCG00000009529	C13orf39	852	GGCAGAATTTCCAGAGTCATCTGTCAAGGTTTTCAAAGGAGTGCTGAAATGGGACTAAAG	chr11	71866188	71866133	-	UPF0567 protein C13orf39
A_72_P109416	ENSSSCG00000012365	MSN	2357	AAGAAATTTGTCATCAAGCCCATTGACAAAAAAGCCCCGGACTTTGTCTTCTATGCTCCT	/	/	/	/	moesin
A_72_P109876	ENSSSCG00000004262	KPNA5	1738	CAGATAACTCCCCTTCCTTGTGATATCAGTGGGAATATTTGATTGATTTTTTGTCGTTTT	chr1	46885442	46885383	-	karyopherin alpha 5 (importin alpha 6)
A_72_P110096	ENSSSCG00000009148	LEF1	2357	GGGAACTTGTGGAAGAGTCCTCTCCGTTTCTGTCTGCATTTCTCTTTCTCAAGCTTTATT	chr8	97777093	97777152	+	lymphoid enhancer-binding factor 1
A_72_P110111	ENSSSCG00000005981	FBXO32	2082	TCAACAGGCTGGACTTCTCGACTGCCATTCTAGATTCCAGAAGATTCAACTATGTCGTAC	chr4	15481975	15482034	+	F-box protein 32
A_72_P110131	ENSSSCG00000003401	KIF1B	/	ATTTTCTGAAGAGATTGGCAACCACCTAAAACTGGGCAATGCCTTCACTTTCCGTGTAAC	chr6	47433629	47433688	+	kinesin family member 1B
A_72_P110291	ENSSSCG00000016077	HSPD1	2322	ACATCATTTCTGATGCAATGAAGAAGGTTGGAAGAAAGGGCGTTATAACAGTAAAGGACG	chr15	94907559	94907506	-	heat shock 60kDa protein 1 (chaperonin)
A_72_P110311	ENSSSCG00000004832	UBE3A	3355	GCTTCCAAGTGCTTGAAAATGGTTTACTATGCAAATGTAGTGGGAGGGGAAGTAGACACA	chr1	149384716	149384775	+	ubiquitin protein ligase E3A
A_72_P110576	ENSSSCG00000010450	LIPA	2508	GCAGACAGTGTAATCTTGTGCAGACCTTTTAACATTTGAAAGGTCTCATTTAAACTTTTC	chr14	106030781	106030722	-	lipase A, lysosomal acid, cholesterol esterase
A_72_P110811	ENSSSCG00000004432	HDAC2	2426	ATAAATCCGAGGACAATAGTGGTGAAAAAACAGATACCAGAGGAGCCACATCAGAACAGC	/	/	/	/	histone deacetylase 2
A_72_P110871	ENSSSCG00000006258	ENSSSCG00000006258	1144	TGGGTGGTGAATATGGCAGATAAGAAAATCCTAAAACCTACAGATGAGAATCTCCTCAAG	chr4	79926358	79926299	-	/
A_72_P110996	ENSSSCG00000006553	UBAP2L	908	CCATCTTCAATGGAGAATGATTCATCTAATCTGGATCCATCTCAGGCTCCTTCTCTTGCC	chr4	99539321	99539262	-	ubiquitin associated protein 2-like
A_72_P111556	ENSSSCG00000015668	ORC4L	828	GGAGCCCTTTAATTTTCAAATGGTTTATAATGAGTTTCAGAAGTTTGTTCAAAGGAAGGC	/	/	/	/	origin recognition complex, subunit 4-like (yeast)
A_72_P111691	ENSSSCG00000017994	WDR16	813	TATGAGTCTCTCCCTCCCTTTACAGCATGCATTTTACGTTCTTAAATGGTACATTAAAAT	chr12	51628245	51628304	+	WD repeat domain 16
A_72_P112121	ENSSSCG00000010840	RGS7	519	GGTTAACAAGCCTCGTTCAGTCTTATTAAAAGATCGTCTTGTAGCATGAAAGTGAACTGG	chr10	11950083	11950143	+	regulator of G-protein signaling 7
A_72_P112436	ENSSSCG00000010790	ECHS1	1473	GAGAATGTAGCCTGTAGGTTTCAGAAGCAAATAAATCCTTCTCTTTTAAACACGGAAAAA	chr14	148492747	148492806	+	enoyl Coenzyme A hydratase, short chain, 1, mitochondrial
A_72_P113536	ENSSSCG00000014139	ARSK	372	GTCGGAAATGCACCCTGTAGATTATTATTCTTCCTATACAAAAAACTGCACTGGGAAGTT	chr2	82780671	82780730	+	arylsulfatase family, member K
A_72_P113671	ENSSSCG00000015790	SLC25A4	1399	CATGGGCGGTGCTTTTGTATTGGTATTGTATGATGAGATCAAAAAGTATGTCTAATGTAA	chr15	43520771	43520830	+	solute carrier family 25 (mitochondrial carrier; adenine nucleotide translocator), member 4
A_72_P113696	ENSSSCG00000004275	FAM135A	/	TAGCCCTCAGAAAGAAATTTCTGAAAAAGAAATTAGTAATCTTCAGCAGGAACAGGGTAA	chr1	53160916	53160975	+	family with sequence similarity 135, member A
A_72_P113741	ENSSSCG00000011190	METTL6	2164	AAAGTATCCAGTCTGTGTTATGTTATAGGAATGTAAATAAAATTGCAAGGCCTGAGAAGG	chr13	2034393	2034452	+	methyltransferase like 6
A_72_P113891	ENSSSCG00000007602	BAIAP2L1	897	AATGGGATTGCAAAGCCACCTTTTCTCAGTGGAGAAAACCCCTTTGCTACTGTGAAACTC	/	/	/	/	BAI1-associated protein 2-like 1
A_72_P113916	ENSSSCG00000016408	DNAJB6	1538	CTCGACTTTCAGTATAACTGTACCTAATCTAAAGTATTTATACACAGCTCATCGGAGCCT	chr18	543842	543783	-	DnaJ (Hsp40) homolog, subfamily B, member 6
A_72_P113986	ENSSSCG00000003896	ATPAF1	1901	GAGACCTTTGGGTTAGTGGAGACCTTTTACTTCAGGCCCAATGAATTCAAATACATGTCT	chr6	117900614	117900555	-	ATP synthase mitochondrial F1 complex assembly factor 1
A_72_P114041	ENSSSCG00000006979	MSR1	1501	GAAGATGCTGGAGTCACCTGCACTACATAATGTATCGTATTTTCATTCACATTTATGAAA	chr17	3672906	3672847	-	macrophage scavenger receptor 1
A_72_P114076	ENSSSCG00000013632	C19orf38	/	CCTTCTCCTTGCTGGGCTGGTGATCATTGCCATGGTCGTCAGAAAAGTTAAATTAAAAAA	/	/	/	/	Protein HIDE1 Precursor
A_72_P114146	ENSSSCG00000015934	PPIG	3196	TAAAGCTAAGAAAGAAGAAAAGAAAAGGCACAAATCCTCCTCCTCCTCCTCCTCATCATC	chr15	71399488	71399547	+	peptidylprolyl isomerase G (cyclophilin G)
A_72_P114291	ENSSSCG00000001965	AKAP6	7044	GACGAGCTCTCTCTTTGCTCAGAGGATATTGTGTGACACAAGAACAAGATCCCGGAAAAA	chr7	72888780	72888727	-	A kinase (PRKA) anchor protein 6
A_72_P114466	ENSSSCG00000003627	ZMYM4	3299	TCTGGCATGAATAAAATGCTTCCTTCAGTTCCAGCCACAGCTGTTCGAGTTTCCTGTTCT	chr6	62135433	62135374	-	zinc finger, MYM-type 4
A_72_P114481	ENSSSCG00000001227	ENSSSCG00000001227	1737	GCGGCAACAATAACAAAACGAAGGTTTTGCACAATAGTGCAAGAATAAAAATTGCTTCTT	chr7	24380771	24380830	+	Leucocyte antigen 3/1 (SLA-3/1)MHC class I antigen ;
A_72_P114511	ENSSSCG00000004368	PREP	104	TTAACTGGCCCTTGGCGTTTCTTTTCCGCCCTGTGCACGCACATGTTTTGAAAGAAAAAA	chr1	75036764	75036705	-	prolyl endopeptidase
A_72_P114646	ENSSSCG00000015991	ENSSSCG00000015991	/	GTGTGTCTTATATCATGACAAGTCAAAATGAAGAAGCTGAGGAGCTGATGAGGAAGATTG	chr15	78237002	78237061	+	/
A_72_P114826	ENSSSCG00000016147	PIKFYVE	/	TGTGTTCCACTTCCCAAAATATTCATTAAACGTCAGGTCCCATTAAAAGTGTCCCTTCTT	chr15	104307282	104307223	-	phosphoinositide kinase, FYVE finger containing
A_72_P114881	ENSSSCG00000014051	TSPAN17	341	CAGGATCAAACTTGATGATGGGCTCCAAACTACTCAAATAAACAAAACCTTGAAAATCCC	chr2	70286171	70286113	-	tetraspanin 17
A_72_P115286	ENSSSCG00000012345	PFKFB1	1916	CAAGGAGCTATCTAGCTCAGGAAGAAACTTTTTCTTTCTTAATTCCTATTCCCTAGTCAA	chrX	47374526	47374585	+	6-phosphofructo-2-kinase/fructose-2,6-biphosphatase 1
A_72_P115431	ENSSSCG00000009594	SPTLC1	1979	CAAACGAATTCATAAAGCTTTACAAGGCATTTCTGGATTAAAAGTGGCGGGAGAGTCCAT	/	/	/	/	serine palmitoyltransferase, long chain base subunit 1
A_72_P115531	ENSSSCG00000000067	CHADL	/	GGCCGGGTCTTGGTTGGTGGTATTCTTTTTCCTTTGAATAAAAACAGAATGTGGGAAAAA	chr5	3656229	3656182	-	chondroadherin-like
A_72_P115591	ENSSSCG00000017672	ENSSSCG00000017672	566	TTTATGCACAAGTCTGCAGATATGACCTAGGTCCTTATCTTGCTTCCCAGCCATTGGACA	/	/	/	/	/
A_72_P115606	ENSSSCG00000006219	MTFR1	603	CACTCTGCTTTTAAGAGAAGGTCAGTTCTCAAGTTTTCCATAACATATGTATATTCTGAC	chr4	71483940	71483881	-	mitochondrial fission regulator 1
A_72_P115651	ENSSSCG00000015648	LGTN	2037	GGAAATCCAAGCTCTGGCCTGGTAATTTATATGAGTATTTTGAGCTTTTGCGAATTAAAA	chr9	131714135	131714076	-	ligatin
A_72_P115746	ENSSSCG00000010862	CDC42BPA	/	TAGCTATGAAAAGGCAGGTCCTCTGTTATGAACTATTTCAGAGCAAGACCCGGCACAGAA	chr10	14513976	14513917	-	CDC42 binding protein kinase alpha (DMPK-like)
A_72_P115806	ENSSSCG00000009236	HELQ	594	CCTCTTCCATTGAAAAGGCATGAAGCTGTCCGATGAGCATTTTTGTATATGAATTATTTA	chr8	116178983	116179042	+	helicase, POLQ-like
A_72_P115841	ENSSSCG00000010635	ENSSSCG00000010635	2180	TCTTTATAATTATTTCAATGCCATGTTTGTTGGTCCTGGCTTCGTCCCTCTGGGGTGGAA	chr14	128506938	128506997	+	/
A_72_P115851	ENSSSCG00000003512	EIF4G3	548	TGCTTATGGAACGCCTTTTTACCCAAGTCAGCCAGTGTATCAGTCAGCACCTATCATAGT	/	/	/	/	eukaryotic translation initiation factor 4 gamma, 3
A_72_P115911	ENSSSCG00000003984	ZNF134	2083	ACTGGAGAGATGCCTTATAAATGTCATGAATGTGGAAAACACTTCAGTCATCACTCCAAC	chr6	122242402	122242461	+	zinc finger protein 134
A_72_P115941	ENSSSCG00000017037	FABP6	654	GCTAGTGGGCAGGGCTCTGAGGGGGCCACAAAGCCACAAATAAACCTGGTGTAACAGTAG	chr16	60860671	60860612	-	fatty acid binding protein 6, ileal
A_72_P116036	ENSSSCG00000016974	MAP1B	835	AGCCACACCACAGGATTTGAACTTTGTTTCCAGAAATTCTTCAATTTGAAACCACCTTTT	chr16	45931472	45931531	+	microtubule-associated protein 1B
A_72_P116066	ENSSSCG00000014228	FAM170A	568	TCATCCTATAAGACCTGCGTGTCCTCTCCATATGTAAACAAAGAGGAAAGGGGCCAAAAA	chr2	111926760	111926819	+	family with sequence similarity 170, member A
A_72_P116196	ENSSSCG00000016083	PLCL1	/	GGAGATATGAACTTTCTGAAGAGGGGCGTCAGAAAGGGTTTCTTGCAATTGATGGCTTTA	chr15	95399409	95399468	+	phospholipase C-like 1
A_72_P116236	ENSSSCG00000011179	MRPL3	1506	GGCGATTTGCATATTAGCAAGTTCTTTGTAATTTGGGGGCTTTGTTGTTTCTTTTTTAAC	chr13	809307	809366	+	mitochondrial ribosomal protein L3
A_72_P116271	ENSSSCG00000003907	ENSSSCG00000003907	2630	AACATGAATGGCTACTTCCACGAAGCCTACTTCAAGAAGCACAAGTTCAACACCGTTCCA	/	/	/	/	N-acetylglucosaminyltransferase I.2
A_72_P116311	ENSSSCG00000010833	TAF1A	776	CTACAGCAGTCATTGCTGTTTGCAGATAACTTGCCTATGATAATTGCGTAATAAACTATA	chr10	11400177	11400120	-	TATA box binding protein (TBP)-associated factor, RNA polymerase I, A, 48kDa
A_72_P116346	ENSSSCG00000012713	ATP11C	3846	AAGTATGGGTTCACATTTGTAGGAATTCGGAATGGCCATATGAGAGTAGAAAACCAAAAA	chrX	112435627	112435576	-	ATPase, class VI, type 11C
A_72_P116351	ENSSSCG00000016103	STRADB	2222	GCACAGGACTCAGATGTTGTTACAGCAACTGAAAGGTCCTCCTTATAGCCCATTGGATAT	/	/	/	/	STE20-related kinase adaptor beta
A_72_P116421	ENSSSCG00000009072	PGRMC2	1858	CTTTGGGTTTGGTTCACCTGCTGCAAAAAACATTCAACAGATTGGTTGGACAAACTAAAT	chr8	83271522	83271581	+	progesterone receptor membrane component 2
A_72_P116461	ENSSSCG00000017688	GGNBP2	747	TGTTCATCACTGTGAAGACAAAGAGGATGATGGCGATAGTTGTGTTGAATGTTGGGCAAA	chr12	36244430	36244489	+	gametogenetin binding protein 2
A_72_P116521	ENSSSCG00000009331	C13orf33	2248	AGAGATACCCAACCAATTCATCTGATTGGATTGAACGTTTTGCAGTTCCTCCTACACCCC	chr11	6952419	6952478	+	Uncharacterized protein C13orf33 (Activated in W/Wv mouse stomach 3 homolog)(hAWMS3)
A_72_P116596	ENSSSCG00000009583	SECISBP2	3055	CAAGGAGAAACACGTTGTCCATCCTACTAAAAAGTCCAAAGCATCACAGTGTTGCCATCC	/	/	/	/	SECIS binding protein 2
A_72_P116656	ENSSSCG00000011546	MTMR14	2385	AGTCACCTGCACTGAGAATGAGGCAGTTTGACACAGATCACAAAATAAAATCAAAGTCTT	chr13	55188184	55188243	+	myotubularin related protein 14
A_72_P116796	ENSSSCG00000012273	USP11	606	TATTTTCTTATTGAAACCCTTTTCCTTGCGCTGTGTATATATAAAAGTGCCAGTGTGTTC	chrX	41895537	41895478	-	ubiquitin specific peptidase 11
A_72_P116846	ENSSSCG00000001695	VEGFA	1875	TTTGTACAAGATCCGCAGACGTGTAAATGTTCCTGCAAAAACACAGACTCGCGTTGCAAG	chr7	45065139	45065198	+	vascular endothelial growth factor A
A_72_P117001	ENSSSCG00000015045	NCAM1	1588	TTCCCTGAAACCATTTAAAAATCAAACAAAAGGACCCCAAATTAAGAATCTAGGAAGCTC	chr9	39943407	39943466	+	neural cell adhesion molecule 1
A_72_P117191	ENSSSCG00000005514	RAB14	1733	GAAAATCTATCAGAACATTCAGGATGGAAGCTTGGATCTGAATGCTGCCGAGTCTGGTGT	chr1	274954688	274954747	+	RAB14, member RAS oncogene family
A_72_P117416	ENSSSCG00000009430	AKAP11	563	CGAGGCAGAAGTTGCAGAGCTTTATTTTCACGACTCTTCGAAGAAGGAGTTTATACGACT	chr11	23678507	23678452	-	A kinase (PRKA) anchor protein 11
A_72_P117441	ENSSSCG00000011650	MSL2	4259	CAGGAAAAGAAAGGGTGTAAATGTGGGCGTGCTACTCAAAATCCAAGTGTTCTTACATGC	chr13	63266784	63266725	-	male-specific lethal 2 homolog (Drosophila)
A_72_P117576	ENSSSCG00000000462	TMEM5	1521	CCAGCTGTGGTCCCAGGCTACTTTTCTGTTGATGTGAAATACGTGATACTCATTTTAAAT	chr5	28041743	28041802	+	transmembrane protein 5
A_72_P117736	ENSSSCG00000006146	LRRCC1	651	ATATAAGTGAAGATGAGATCATTGACAGTATGCCAGTGGTGACACCACCCATCGATGAGA	/	/	/	/	leucine rich repeat and coiled-coil domain containing 1
A_72_P117786	ENSSSCG00000008180	EIF5B	424	GCTCAGGGCGTTGAAGTGCCATCAAAAGACTCTTTGCCAAAGAAAAGGCCAATTTATGAA	chr3	50550820	50550764	-	eukaryotic translation initiation factor 5B
A_72_P117896	ENSSSCG00000009477	ENSSSCG00000009477	1845	ACTGAAAGCTGAGAAGCAGCCACCAACGTCCACCGGAGCAGGCAGCAACATGCAGCCGCT	chr11	48982032	48981973	-	Endothelin B receptor Precursor (ET-B)(Endothelin receptor non-selective type)
A_72_P117916	ENSSSCG00000011531	ENSSSCG00000011531	888	ATCTTGTTATTGTGGTGCCAAATCTTGTGCCGCATTCCTGCCTTATGACAGTTCACTGTA	chr13	50880673	50880732	+	/
A_72_P118021	ENSSSCG00000004901	ENSSSCG00000004901	2223	CCCCTTTGTTTTTGTGATGTGCGCTTTTGAAGCTGTTCAGTTAACTACCCAGTTATCATC	chr1	166314600	166314541	-	/
A_72_P118201	ENSSSCG00000015945	METTL8	2123	TAGTAAAGTCACACCCATCTTACAGAGCAGCCCAGTGCTGTGCTTTTGTTCATGACGTTT	chr15	72654973	72654926	-	methyltransferase like 8
A_72_P118246	ENSSSCG00000007841	VWA3A	2511	TTATGAGAGCGATGACATCAATGCCATCATGTCTGAGATGGAAAAGGCCCTCAGCTATTC	chr3	21895156	21895097	-	von Willebrand factor A domain containing 3A
A_72_P118356	ENSSSCG00000006913	ZNF644	5659	AAGTCACGTCACTACTCAAAAAGCCTGCCTCCATTACAGAAACTTCATTTTCTCTACTAA	chr4	130093791	130093850	+	zinc finger protein 644
A_72_P118826	ENSSSCG00000010143	MTR	3895	ACCTTGTCTGTGCTTGATGCTCCCTGAGGAAATAAGAGTCCAAAGTGCCTTAACAAGAGT	chr14	55696708	55696649	-	5-methyltetrahydrofolate-homocysteine methyltransferase
A_72_P118941	ENSSSCG00000006176	TCEB1	1048	CCTGAAATTGCACTGGAACTGCTGATGGCTGCGAACTTCCTAGATTGTTAAATAAAATAA	chr4	64170807	64170866	+	transcription elongation factor B (SIII), polypeptide 1 (15kDa, elongin C)
A_72_P119076	ENSSSCG00000015957	ENSSSCG00000015957	790	ATCATGGTCTCTTGTGATTAATGCAAGGGGAAATTCTGATACTAAAAACAGCTGCAAAAA	chr15	73576319	73576378	+	[Pyruvate dehydrogenase [lipoamide]] kinase isozyme 1, mitochondrial Precursor (EC 2.7.11.2)(Pyruvate dehydrogenase kinase isoform 1)
A_72_P119111	ENSSSCG00000006386	COPA	748	TTTTGTGTGTGTAGGGTCAGTCACCATGTTTGCTCCCAGAGAGTTAGTCTTTCTAACCTC	chr4	93638905	93638964	+	coatomer protein complex, subunit alpha
A_72_P119186	ENSSSCG00000003712	OSBPL1A	2708	GGCATGAGGTGATATTGGAGATGAAAGTCTAAGGAAAAATGGGTAATTTTGCTATCCAAA	chr6	74373443	74373384	-	oxysterol binding protein-like 1A
A_72_P119411	ENSSSCG00000006193	TRAM1	1972	GACAACAATTTCTTGCTCTCACCATTTTTTATATTAGCAGATGGCCTATTCAGCAGGTCA	chr4	66936423	66936486	+	translocation associated membrane protein 1
A_72_P119566	ENSSSCG00000010705	GMFG	862	TAGGACCTGAACATCTGAAACCTTAAAGGAATTAAAATGCAAGAACTCAAGAGACCCTAA	chr14	138603478	138603423	-	glia maturation factor, gamma
A_72_P119716	ENSSSCG00000011215	OXSM	1533	CAAACTCTGATCCTGCGTTGGCATGTCGACCATTTCATCCAAAGAGAGATGGTTTTGTCA	chr13	10518786	10518845	+	3-oxoacyl-ACP synthase, mitochondrial
A_72_P119846	ENSSSCG00000017622	ENSSSCG00000017622	1322	TTTTGTAGCCAGGCTGTTCTATGGAGGATGAGTGGAAATGCGGGATCTACCCTTTTTCTT	chr12	31717221	31717170	-	/
A_72_P119876	ENSSSCG00000018065	ENSSSCG00000018065	504	CCCTAACACTAGCTCTATGTATATGACACATCTCACTCCCTATTATAACAGCAAGTATTC	chrMT	4805	4864	+	/
A_72_P119996	ENSSSCG00000012403	OGT	5391	TATACTATGAGCAAGGCCTGATAGATCTGGCAATTGACACCTACAGGCGAGCTATTGAAC	chrX	57289092	57289151	+	O-linked N-acetylglucosamine (GlcNAc) transferase (UDP-N-acetylglucosamine:polypeptide-N-acetylglucosaminyl transferase)
A_72_P120041	ENSSSCG00000014022	HNRNPH1	828	CTGGTCTTGGTGTTTGTATGAAATTCTGAGGCCTTGATTTAAATCTTTCATTGTATTGTG	chr2	68315610	68315669	+	heterogeneous nuclear ribonucleoprotein H1 (H)
A_72_P120391	ENSSSCG00000014916	C11orf73	1152	AGTCCATCTGAAATGTTCATCCCAGCAAATGTGGTTCTGAAATGGTATGAAAACTTTCAA	/	/	/	/	Uncharacterized protein C11orf73
A_72_P120446	ENSSSCG00000017099	FASTKD3	684	CTCTTTTATACAGCAAACAGTCGATCCCGCGTACAATAAAGGAACGTACTAAGTCCTGAA	chr16	71429208	71429157	-	FAST kinase domains 3
A_72_P121001	ENSSSCG00000008368	UGP2	2143	TGATACCTTTATAGGTGAAGGCAAAGAGTATATTTTTGTGTCCAACATAGATAATCTGGG	chr3	71862678	71862619	-	UDP-glucose pyrophosphorylase 2
A_72_P121016	ENSSSCG00000018035	PIGL	501	ACAGGAAGAGAAACCTGGAGCTCTCTCTGCAGCCAAGAATTATGTCTAAATCGTGCTACA	chr12	56257845	56257783	-	phosphatidylinositol glycan anchor biosynthesis, class L
A_72_P121026	ENSSSCG00000014372	ENSSSCG00000014372	710	CACTGCTTGCTTTCTACAATTCCAAAAAACAGTTGAAAGATTTTTGTGTGTGTGTGTGTG	chr2	129384623	129384682	+	Protein Red (Protein RER)(IK factor)(Cytokine IK)
A_72_P121041	ENSSSCG00000005453	TXN	790	CACCATTAATGAATTAATCTAATCATGTTTTCTGAAGACATGACCAGCCATTGGCTGTTT	chr1	263983323	263983264	-	thioredoxin
A_72_P121136	ENSSSCG00000001947	BRMS1L	2705	GAGGCCTGATGGAAGTAAATCTAAGCTTTATATTTCACAGCTACAGAAAGGAAAATATTC	chr7	70126850	70126791	-	breast cancer metastasis-suppressor 1-like
A_72_P121161	ENSSSCG00000011851	MUC20	1927	TGGACTTCCCCTGGCATGTGTGTTGTGTTTCAGTAAATTGTGACCTGATCACCCGAAAAA	chr13	101064575	101064528	-	mucin 20, cell surface associated
A_72_P121317	ENSSSCG00000016023	ENSSSCG00000016023	705	AGACAGAGATACCACCAAAAAAGAAAACTATCGCCCAATATCATTGATGAATATAGATGC	chr2	59992349	59992282	-	/
A_72_P121321	ENSSSCG00000010172	EGLN1	906	AATTATGACGCTCTCAGTTAACTCGTGAATGCAAATACATGGGATAAAGAAAAGTAGACA	chr14	61503429	61503488	+	egl nine homolog 1 (C. elegans)
A_72_P121346	ENSSSCG00000003808	AK3L1	2210	TGCTCCACCAATTTTCTGGAACGGAGACTAACAAAATCTGGCCCTATGTTTACACACTTT	chr6	103671569	103671510	-	adenylate kinase 3-like 1
A_72_P121591	ENSSSCG00000015576	TPR	/	TTTTGAAGGAAGCTGGAGAAGCCAATAAAGCAATACAAGATCATCTTCTAGAGGTAGAGG	/	/	/	/	translocated promoter region (to activated MET oncogene)
A_72_P121661	ENSSSCG00000006624	SELENBP1	2037	GTGCTGTTTTTACATGAGTTCTTGGAAATTATTTCACCAAGAAATAAACCGGTGAACCTC	chr4	101848231	101848290	+	selenium binding protein 1
A_72_P121901	ENSSSCG00000003505	DDOST	1666	CAAGATGAGTACCAGGGGGGTGGTTAGGAATAATTTCTAAGTTTTTCCACCTTGAATGCT	chr6	54213538	54213597	+	dolichyl-diphosphooligosaccharide-protein glycosyltransferase
A_72_P122026	ENSSSCG00000007580	WIPI2	576	TGTGGTCTCATCCCACGCTGTTGAGAAATACATCGTTTTCACTTCAGTGGCCTCTAAAAA	chr3	3490443	3490502	+	WD repeat domain, phosphoinositide interacting 2
A_72_P122051	ENSSSCG00000002252	ARRDC4	1593	TTTTGGCAGCAAAAACTCCAGCATTGCCAGCCAGTTCATTATGGATATGAGCTGGTTGAC	chr7	89917320	89917261	-	arrestin domain containing 4
A_72_P122196	ENSSSCG00000005322	NPR2	672	CCTCCCTACCCTCTGTAAATATCTGTATCTAAACCAGAATATTTTGGCCAAATATAAAAC	chr1	247621403	247621462	+	natriuretic peptide receptor B/guanylate cyclase B (atrionatriuretic peptide receptor B)
A_72_P122466	ENSSSCG00000015842	PPP2CB	1586	ATTATCTTCCACTTACAGCTTTAGTAGATGGACAGATATTCTGCCTCCATGGTGGCCTCT	/	/	/	/	protein phosphatase 2 (formerly 2A), catalytic subunit, beta isoform
A_72_P122941	ENSSSCG00000006981	EFHA2	338	TTTCAACATGTTTGACACCGATGGCAATGAGATGGTGGATAAAAAGGAGTTTTTGGTGCT	chr17	4570302	4570361	+	EF-hand domain family, member A2
A_72_P122971	ENSSSCG00000000162	BTBD11	494	GACACGAATAACGAAGACATCATTTGGCAAAATTTTTAGGGGTGGGAACTTTTTAAAATG	chr5	10942522	10942463	-	BTB (POZ) domain containing 11
A_72_P123036	ENSSSCG00000012238	ENSSSCG00000012238	1751	TTTGAAAGACCTCCAAAGAATGTTAGAGCACAGTACCTAGTACACCTGTCCTAACCCTCC	chrX	34107905	34107964	+	/
A_72_P123061	ENSSSCG00000012474	DIAPH2	/	CAAGCTCTACAAAAAGTGCCAGAGACCAATATGAAAAACTGTATACCATGCACAACAACA	chrX	72627993	72628052	+	diaphanous homolog 2 (Drosophila)
A_72_P123156	ENSSSCG00000001343	ENSSSCG00000001343	620	CAGTCACCAGTGATGGATTTACCCTACCTTCCAAATAAACTTTAATTCTGTTTAACTTTG	chr7	26620405	26620464	+	/
A_72_P123241	ENSSSCG00000006694	ENSSSCG00000006694	1235	CACATGGAGAAGGTTATGACTTTCCCTTGAGATTGATTATCATTAAAATCAGAGGTTGTA	chr4	103741144	103741085	-	/
A_72_P123296	ENSSSCG00000016842	NIPBL	547	CGTTTATCGAAACCGAAGTCCATCAGATTCTGACATGGAAGATTATTCTCCCTCCTCCCA	chr16	19791892	19791950	+	Nipped-B homolog (Drosophila)
A_72_P123311	ENSSSCG00000010606	SLK	4116	GAAAATCTACCTGACACCGAAGACCATGAAACAGTGGACATTAATTCAGTCCGTGAAAAA	chr14	120038781	120038840	+	STE20-like kinase (yeast)
A_72_P123336	ENSSSCG00000017287	PSMC5	1197	TTACGAGATGATTGGTGGACTGGACAAGCAGATCAAGGAGATCAAAGAAGTGATCGACCT	chr12	12676345	12676286	-	proteasome (prosome, macropain) 26S subunit, ATPase, 5
A_72_P123396	ENSSSCG00000004934	DPP8	4603	AATTTATCATGTAAAAGATGGAGGGCCACAAGGATTTACTCAACAACCCTTACGGCCCAA	/	/	/	/	dipeptidyl-peptidase 8
A_72_P123846	ENSSSCG00000002299	RAD51L1	1265	GAGGATTAGAAGGAGCTGTTGTATACATTGACACAGAGTCAGCATTTAGTGCTGAAAGAC	chr7	100029223	100029282	+	RAD51-like 1 (S. cerevisiae)
A_72_P124121	ENSSSCG00000010625	SMC3	4008	TCTCGAAGCAATCCTTACTATATTGTTAAACAAGGAAAGATCAACCAGATGGCAACAGCA	/	/	/	/	structural maintenance of chromosomes 3
A_72_P124336	ENSSSCG00000010238	HNRNPH3	2360	CTATAATAATTATGGCTATGGAAATGATGGCTTTGATGACAGAATGAGAGATGGAAGAGG	chr14	74517006	74517065	+	heterogeneous nuclear ribonucleoprotein H3 (2H9)
A_72_P124386	ENSSSCG00000010019	ENSSSCG00000010019	3248	GCAGGAGAGAAACTGTCAGTACAATTTCACCTGAGTTTAATAATGCAACAACAAATGGAT	chr14	48719293	48719234	-	/
A_72_P124431	ENSSSCG00000003784	LRRIQ3	1139	GACATGTTCTTGTCAACGGTATATGGCCTCTCAAGGCACTGGATCATCATGTGATTTCTG	chr6	97418230	97418289	+	leucine-rich repeats and IQ motif containing 3
A_72_P124506	ENSSSCG00000016398	ENSSSCG00000016398	13311	TGATAAAATCTATCGCCAGCCTCCAGACACATTCAAATTTACCAGTGTGCCTGATTCTCT	chr15	134141450	134141509	+	/
A_72_P124511	ENSSSCG00000010699	ATE1	664	TCTGTGTATTTGTACTACGATCCTGATTATTCGTTTCTGTCTTTGGGAGTCTACTCTGCA	chr14	137835385	137835326	-	arginyltransferase 1
A_72_P125011	ENSSSCG00000006218	PDE7A	775	GGATTATTGCGAGAATCGGGTTTATTCTCACATATGCCGTTAGAAAGCAGGCAGCAGATG	/	/	/	/	phosphodiesterase 7A
A_72_P125166	ENSSSCG00000005323	HINT2	663	GGACGGGGTAGGGAAATAACAGGACCCAATGATGCCAATAAACTTGTTCTCCCTCAAAAA	chr1	247624672	247624619	-	histidine triad nucleotide binding protein 2
A_72_P125281	ENSSSCG00000013314	QSER1	672	TGAAATTATGAAAATGGACCTCTCTGAGTCTACAAAACCATTACATCAACATCTGGCAAC	chr2	26305347	26305406	+	glutamine and serine rich 1
A_72_P125316	ENSSSCG00000013352	E2F8	779	AGGTATAATAACTTCCAGGGAGGAAGATTCATTTCTTTCAGCTGTGCCTCTACTATTATG	chr2	37381947	37381888	-	E2F transcription factor 8
A_72_P125331	ENSSSCG00000013284	TTC17	761	AGTGCTCTGTTATGACCATGCTTTGCAGGCTAAACCTGGGTTTGAGCAAGCTATAAAGAG	chr2	17275080	17275021	-	tetratricopeptide repeat domain 17
A_72_P125391	ENSSSCG00000005969	KIAA0196	3158	ACAGTTTCACGTCTATCATGCAAGAGAGCATAAGGGTGAACCCATCCATGGTCACTAAAC	chr4	14301397	14301456	+	KIAA0196
A_72_P125436	ENSSSCG00000012572	COL4A5	809	ACTTGAGGACACGTGTTAGCCGATGTCAAGTGTGCATGAAGAGGACATAACATTTTGAAG	chrX	87429264	87429323	+	collagen, type IV, alpha 5
A_72_P125456	ENSSSCG00000014956	ANKRD49	867	ACTCAGATCCCACCTTCCAAGTGGACTGCCTGACCTTGACGTCACATATATTAGAAAAGT	chr9	26981791	26981853	+	ankyrin repeat domain 49
A_72_P125631	ENSSSCG00000011858	ZNF148	859	ATCAACACAGGACTTTTTGGATCAAGTGACTTCTCAGAAGAAAGCTGAGGCTCAGCCTGT	chr13	101394760	101394701	-	zinc finger protein 148
A_72_P125661	ENSSSCG00000001810	ENSSSCG00000001810	686	TTTTGACAGATATACCTGCAGCATCCCCAAGTCGCAGATCTCCTTCATTGACTACTTCAT	chr7	58452053	58451994	-	/
A_72_P125686	ENSSSCG00000008921	ENSSSCG00000008921	795	AGAGATGCCACCCATGGGAAGCAAGAGAGGTAGCACCAATATTCCTTATACAATGAATAA	/	/	/	/	/
A_72_P125731	ENSSSCG00000009835	BRAP	2298	TAAAAGGTGGCTGCTTTTTTCAACTGTAATAATTCACTAACCTCGGACGTTCTAATGACC	chr14	32853607	32853548	-	BRCA1 associated protein
A_72_P125851	ENSSSCG00000016556	TSGA14	759	TCTAGACAAAGGGCTTATGAAGAAAGCAGAGCCCAATACCAAAGACAAACCTTACCCTGA	chr18	16646648	16646707	+	testis specific, 14
A_72_P125971	ENSSSCG00000004473	PHIP	1059	GATGCATAGTAATGCACCAAGAAGTGAAATAGCTACAGAGCGGGATCTTGTAGCTTGGAG	chr1	92088342	92088401	+	pleckstrin homology domain interacting protein
A_72_P125986	ENSSSCG00000009463	KLF12	2495	CTTTAACAGGTCATCTGCCACAAATGGATGGCTAGAGCAAGACCTTGTAATTTGGATGGC	chr11	45238765	45238706	-	Kruppel-like factor 12
A_72_P126011	ENSSSCG00000005006	MGAT2	1868	GGGTGGGGAGACATTAGGGACCATGAACTCTGTAAGAGTTATAGAAGACTGCAGTAAAAA	chr1	187895763	187895822	+	mannosyl (alpha-1,6-)-glycoprotein beta-1,2-N- acetylglucosaminyltransferase
A_72_P126081	ENSSSCG00000006515	ENSSSCG00000006515	2173	CCCATGTTTTATAAGGAATTTTGTACAGTCTTTGTGAAATAAAATGACGTGCTTCATCGG	chr4	98595865	98595806	-	/
A_72_P126156	ENSSSCG00000015996	RBM45	658	ATTGTTTTATCTGGGGAGCAGGGATTGTTGACATGTGTTTTTAAACCACACGTTAATGCT	chr15	78757557	78757616	+	RNA binding motif protein 45
A_72_P126186	ENSSSCG00000016448	KCNH2	675	GGCACCTCAAGGACTTTTCTGCTATTTACTGCTCTTATTGTTAAGGATAATAATTAAGGA	chr18	5361187	5361128	-	potassium voltage-gated channel, subfamily H (eag- related), member 2
A_72_P126211	ENSSSCG00000007327	SAMHD1	834	ATGTTTGAGCACCTGGTTAATTCTAATGGACTCATAGATGTCATGGAACACTATGGGCTC	chr17	42479197	42479256	+	SAM domain and HD domain 1
A_72_P126321	ENSSSCG00000008313	ENSSSCG00000008313	695	TTTCTCTCTCCCTCAACCCAAGCCTTTTTGGGATCAGCCCATATGTATCTCAGTATAAAA	chr3	65154792	65154851	+	/
A_72_P126376	ENSSSCG00000007056	PLCB1	711	GTATGGGCCTGACTTAATTAACATCTCCCATTTGAACCTCGTTGCTTTCCAAGAAGATGT	chr17	17191631	17191690	+	phospholipase C, beta 1 (phosphoinositide-specific)
A_72_P126546	ENSSSCG00000006213	ADHFE1	1578	ACACAGAACTTCCCTGTTACCAGCTTGCATGTGATATAAATTTATCCTGCAAAGAATGTA	chr4	70842008	70841949	-	alcohol dehydrogenase, iron containing, 1
A_72_P126606	ENSSSCG00000006245	SDR16C5	1439	AACAGGCAGAAAGTTCCTCGACTGCCCAGACGAACTTATGGAAAAGTCTTTAGATGTGAA	chr4	78488344	78488403	+	short chain dehydrogenase/reductase family 16C, member 5
A_72_P126836	ENSSSCG00000008332	C2orf42	2574	CAGAGTTCCAGTTATGCCATTTTATTCTGTTCTCAAATAAAGCACAGTGTCACTAGTTTT	chr3	66341795	66341854	+	Uncharacterized protein C2orf42
A_72_P126991	ENSSSCG00000017553	MYST2	1744	CAGTTGCGATATAAAGAAAAGGTTGCTGAACTCAGAAAGAAAAGGAATTCTGGACTGAAC	chr12	23412640	23412699	+	MYST histone acetyltransferase 2
A_72_P127026	ENSSSCG00000007571	EIF3B	2140	AGGTTGTGACAGGTTCTTTCAGCAGGGTGAACGTGGAAATAAAAGCAAACCTGTATGAAA	chr3	1869248	1869307	+	eukaryotic translation initiation factor 3, subunit B
A_72_P127041	ENSSSCG00000012772	BCAP31	1285	AATGAAGCCTTTAAAAAGCAGGCAGAGAGCGCTAGTGAAGCAGCCAAGAAGTACATGGAA	chrX	122485234	122485175	-	B-cell receptor-associated protein 31
A_72_P127051	ENSSSCG00000010190	ACTA1	1474	GGAAGGAAATGGAAAACTTGAAGCATTAAACTCAGCCATTCTGTTATGCTGCGTAAAAAA	chr14	62716095	62716154	+	actin, alpha 1, skeletal muscle
A_72_P127131	ENSSSCG00000009804	PSMD9	1810	GTGGGCTGGAGTTATCCTGGCAGGTGCTGATATGATTTTATTCTTATAGAAATTTTGGTT	chr14	30848960	30848901	-	proteasome (prosome, macropain) 26S subunit, non- ATPase, 9
A_72_P127181	ENSSSCG00000011952	RPL24	809	CATAACTGGTGCATCCCTTGCTGACATAATGGCCAAGAGGAATCAGAAACCTGAAGTTAG	chr13	115586087	115586146	+	ribosomal protein L24
A_72_P127236	ENSSSCG00000006535	PMVK	1187	ACCTCATTTCTTTATGGAAAGGACAGCCCTACCTCTTTAGAGGGAGACTTAAAGAGCGAG	chr4	98857858	98857799	-	phosphomevalonate kinase
A_72_P127246	ENSSSCG00000018087	ENSSSCG00000018087	840	AGGATCCCTACCACTGCTAGTAGCACTAGTTTATATCCAAAATACCACAGGCTCACTAAA	chrMT	11823	11882	+	/
A_72_P127296	ENSSSCG00000008602	LAPTM4A	1434	GGGGCATTCTCCACACATAATCTTTTTTAACTTTGCACTTTCTTCATATCACAGTTTGTA	chr3	109760931	109760990	+	lysosomal protein transmembrane 4 alpha
A_72_P127376	ENSSSCG00000009097	ANXA5	1610	GATCTGTTTAACATTAGGAAGGAGTTTAGGAAGAATTTTGCCACCTCTCTTTATTCCATG	chr8	87921131	87921190	+	annexin A5
A_72_P127406	ENSSSCG00000004136	AIG1	1582	CTTGTGAAAATTCCTAGATGCAAGCAAACTAAATCTAATAAAAGCCAAGCAACCCCTAAA	chr1	22982222	22982165	-	androgen-induced 1
A_72_P127416	ENSSSCG00000000863	ENSSSCG00000000863	895	GATACAATTATAACATTAGCTAGGAGGCATGTCAGTCTTCAGCATGGTTTAAAATTTCAG	chr5	77877311	77877370	+	/
A_72_P127436	ENSSSCG00000000274	ENSSSCG00000000274	1380	ACCACCCATGATCCATCTGTGTAGTTTCTGAACAGTCAGCGATTCCAGGTTTTAAATAGT	chr5	17241595	17241654	+	Heterogeneous nuclear ribonucleoprotein Fragment
A_72_P127516	ENSSSCG00000007520	GNAS	624	TTCTGGAATCTTTGAGGACCAAGTTCCCAGGTGGACAAAGTCAACTTCCACATGTTTGAC	/	/	/	/	GNAS complex locus
A_72_P127536	ENSSSCG00000012742	MTM1	866	CAAAGAAATCAATCGAGTTTTATATCCAGTTGCCAGTATGCGCCCACTGGAGCTTTGGGT	chrX	120524856	120524915	+	myotubularin 1
A_72_P127556	ENSSSCG00000002707	GABARAPL2	1238	AAGGGAGGGAGATGATGCATTTATTCTGGATTATGTTTGAAGTGTTAGATGGCTAAGTAT	chr6	8772471	8772412	-	GABA(A) receptor-associated protein-like 2
A_72_P127626	ENSSSCG00000015784	ENSSSCG00000015784	3013	CCACCCCCCAGAATAAACTCTCAGGCAAGGCATGTCTTTAAAAATATTAAGGGAATAGAT	chr15	42985133	42985192	+	Acyl coenzyme A synthetase long-chain 1 Fragment (EC 6.2.1.3)
A_72_P127691	ENSSSCG00000004700	PDIA3	903	ATGACAGAAGACAATAAAGATTTGATACAGGGCAAGGACTTACTGCTGGCTTACTATGAT	chr1	133867226	133867167	-	protein disulfide isomerase family A, member 3
A_72_P127781	ENSSSCG00000003798	SERBP1	1396	TCTTCATAAGTCAAAGAGTGAAGAGGCTCATGCTGAAGACTCAGTTATGGATCACCATTT	/	/	/	/	SERPINE1 mRNA binding protein 1
A_72_P127796	ENSSSCG00000002754	NQO1	822	CAGGATGAGCAAAAAAGTAACAAATTTGGTCTTTCTGTGGGCCATCACTTGGGCAAATCC	chr6	12201395	12201454	+	NAD(P)H dehydrogenase, quinone 1
A_72_P127801	ENSSSCG00000016420	INSIG1	1766	TGCCTTGTAAAAAGAAGAGTGCGTGTGTCACTGCATTAAACATCGGGTGTTTCTAAAAAA	chr18	2106819	2106766	-	insulin induced gene 1
A_72_P127826	ENSSSCG00000015673	ENSSSCG00000015673	2067	CCGTGATCCTGTTCAGTGGGGTGCATTTTTATACTGGACAGCTCTTTAATATACCTGCCA	chr15	5789842	5789901	+	/
A_72_P127841	ENSSSCG00000008452	LRPPRC	856	GAAACAAGCCAGCACTGCTTTGTTTTGTGTGTATTTGTGATTCTGTGTCTAAAATGTTAT	chr3	89986875	89986934	+	leucine-rich PPR-motif containing
A_72_P128071	ENSSSCG00000015504	CACYBP	1359	TGGATGGGATCAGTCAGATAAGTTTGTGAAAATCTACATTACCTTAACTGGAGTTCATCA	chr9	109999262	109999205	-	calcyclin binding protein
A_72_P128226	ENSSSCG00000010853	EPHX1	1926	AACTCCAACTATCTGAAGAAAATCATCTCCTACTGGCGGAACACATTCGACTGGAGGAAG	chr10	13961727	13961786	+	epoxide hydrolase 1, microsomal (xenobiotic)
A_72_P128261	ENSSSCG00000011971	ENSSSCG00000011971	3417	ATACGTGTCCTATAGATGGAAGGGAAAGATGAAGAACTCATAAAAATGGAGGAACAGTGC	chr13	117148416	117148361	-	/
A_72_P128321	ENSSSCG00000013746	CALR	520	GGATTCTAGCTCGGCTCATACTGAGAATGTAAGAACTACAAACGAAATTTCGTATTAAAT	chr2	56289394	56289452	+	calreticulin
A_72_P128456	ENSSSCG00000004092	ENSSSCG00000004092	1315	GAACTGAGAGGTAACATGTCCCACTATGGAGTTTTCTATTTTGTCTTTGAACTGAAAATA	chr1	16256433	16256374	-	/
A_72_P128831	ENSSSCG00000005227	KIAA0020	2160	TTGTTGTTCGGGCAAAGCAGATCTGGGAGATCCTAAGAAGAAAAGATTGCAACAAAGAAA	/	/	/	/	KIAA0020
A_72_P128966	ENSSSCG00000013101	MS4A4A	534	ACTCCTTCTTCTATTTGGCATGTGCAGGGTATATAATTTCGGATCAGTGATGTTTATTAT	/	/	/	/	membrane-spanning 4-domains, subfamily A, member 4
A_72_P129046	ENSSSCG00000003042	RPS19	684	GGCAACAAGAAGCATTAGAACAATGAAGCTGGGTTAATAAACTGCCTCGTTCATAAAAAA	chr6	34624083	34624035	-	ribosomal protein S19
A_72_P129601	ENSSSCG00000013757	C19orf53	632	CCATGTCCTGTCTCCACTGGTTTAACCTGAGTAATAAACCTGACTTTGTCATTCAAAAAA	chr2	56826448	56826508	+	Leydig cell tumor 10 kDa protein homolog
A_72_P129991	ENSSSCG00000015659	YOD1	716	AGCAGACAACTCTTGCCTCTTTACCAGTGTGTACTATGTTGTTGAAGGAGGAGTCTTGAA	chr9	132208233	132208174	-	YOD1 OTU deubiquinating enzyme 1 homolog (S. cerevisiae)
A_72_P130151	ENSSSCG00000010836	C1orf58	3419	CTGCATACTCTGCTAAATGGAGAAAATACCTTCACCTGAAAATGTGTTTCTACACAGCCT	chr10	11609602	11609661	+	BRO1 domain-containing protein BROX
A_72_P130221	ENSSSCG00000003072	ZNF331	881	AAAGCCTTTAGTCGCGGGTATCATCTTACTCAGCATCAGAAAATCATATAGGCATAAAGT	chr6	35297058	35296998	-	zinc finger protein 331
A_72_P130355	ENSSSCG00000017082	ENSSSCG00000017082	1848	TTGAGAAGGTATGCAGCAATGACAACAAGACCTTTGACTCTTCCTGCCACTTCTTTGCCA	chr16	68642246	68642199	-	/
A_72_P130451	ENSSSCG00000007235	TPX2	803	GCTAATAGTGAGACTCACCTTATGTATGTCTCAGCCGGACTCCGTGTAGTCATTTCCTTT	chr17	37438127	37438068	-	TPX2, microtubule-associated, homolog (Xenopus laevis)
A_72_P130486	ENSSSCG00000010823	IARS2	670	CATCTCCTCTCTTACCTGCCAATCATGTGACCATGACAAAAGGAACAGGATTGGTTCACA	chr10	9742462	9742521	+	isoleucyl-tRNA synthetase 2, mitochondrial
A_72_P130696	ENSSSCG00000013991	C1orf35	922	GCCTACTACGGCTGCTTTTATTTTTCTTTGTATTGACTCACTCTTTGTACGTAAATAAAC	chr2	66471352	66471293	-	Multiple myeloma tumor-associated protein 2 (hMMTAG2)
A_72_P130736	ENSSSCG00000007360	CHD6	/	AAGACAATACAGAAGACAAGGTGGATGGCCTCCAGAAACAAATGGAGAGTTCCAGTGATG	/	/	/	/	chromodomain helicase DNA binding protein 6
A_72_P130776	ENSSSCG00000013244	PACSIN3	646	CAGCACTCTTTTGTGGCTTCTAGTGTGTATTAAACTTGGAAGAAATAAACTTGGAAGAAA	chr2	13413766	13413825	+	protein kinase C and casein kinase substrate in neurons 3
A_72_P130886	ENSSSCG00000005887	ENSSSCG00000005887	/	TGACTCCAAAATGAAGAACTTCATCACCTGCTTCAAAGACCCACAGTTCCTGGTCTTCTT	/	/	/	/	/
A_72_P130906	ENSSSCG00000010268	EIF4EBP2	902	AGAGGAAAACGGTTAAACTCTGGTTCTCTCCCCTGCCCCCATTTTTTAAAAAATCCCCAA	chr14	76466590	76466649	+	eukaryotic translation initiation factor 4E binding protein 2
A_72_P131041	ENSSSCG00000008017	NME3	554	TATAATAAACTGACGGAAACCTGTGCTCAAGTCTCTTGGGCCCAGGTACACAGATAAAAA	chr3	35927673	35927732	+	non-metastatic cells 3, protein expressed in
A_72_P131051	ENSSSCG00000010345	GHITM	2958	TGGGAATCTACATGGATACATTAAACATATTTATGCGAGTTGCCAGTATTCTAGCAACTG	chr14	88735239	88735298	+	growth hormone inducible transmembrane protein
A_72_P131061	ENSSSCG00000008363	AFTPH	1862	TCTAAGCTGGAAATCTCCACCTCAGCCTCAAAGTGACTGATGCATTTTGCAGACTCATGT	chr3	71283796	71283736	-	aftiphilin
A_72_P131076	ENSSSCG00000013062	MTA2	2244	AAGTCACTGGCCAGCATAGTCCAGTTTTATTACATGTGGAAAACCACGACCGCTACTTCA	chr2	7493610	7493671	+	metastasis associated 1 family, member 2
A_72_P131296	ENSSSCG00000009571	ENSSSCG00000009571	550	TGTGTGCGTGTGTTTAACTGGAAAAGAGTGTTTGGGTTATCAAATAAAACTTGATGCTTC	chr11	79523584	79523643	+	/
A_72_P131461	ENSSSCG00000016226	FARSB	440	CCCAGATGAACGTCCACTTGTGCTTGTGCATTAATGTTGAATAAAATACCGAGAAGTCAA	chr15	115248244	115248303	+	phenylalanyl-tRNA synthetase, beta subunit
A_72_P131681	ENSSSCG00000011928	CCDC80	3751	CTGCCTTTTTCTTTCAGTGTTCTTCCAAGATGAAATAAATAGCAAACTTTTGCCGGAAAA	chr13	109818678	109818737	+	coiled-coil domain containing 80
A_72_P131771	ENSSSCG00000005347	POLR1E	1698	CAGGCTGAGCCTTGGGCCACATCTAGTGGATAAAGTTTAATAAAAAGAAATGTGAAAAAA	chr1	249540452	249540401	-	polymerase (RNA) I polypeptide E, 53kDa
A_72_P131781	ENSSSCG00000014105	ENSSSCG00000014105	1133	ATTCAGCCTTCAACACATCTGTCCATGCTGCAATTAGATACAGGAACTGGAAGCTCCTCA	chr2	76648123	76648064	-	/
A_72_P131786	ENSSSCG00000013526	LONP1	3084	GGAGCCCACGACCTCAATTATGGCTTAATCACAGACTATTTAATTATGATTAAAACCAAT	chr2	49391234	49391175	-	lon peptidase 1, mitochondrial
A_72_P131821	ENSSSCG00000015364	AHR	606	CTTTGTTTGCCGACTAAGATGTCTTCTGGATAATTCATCTGGCTTTCTGGCAATGAATTT	/	/	/	/	aryl hydrocarbon receptor
A_72_P131831	ENSSSCG00000007469	PTPN1	3454	TGAGACTGAGGAGGATAAAGAAGATGGCCCTATCAAGGAAGAAACCAGAACCCCCTTAAA	chr17	54275942	54276001	+	protein tyrosine phosphatase, non-receptor type 1
A_72_P131836	ENSSSCG00000015375	ITGB8	201	TTTCATTGGTATAAGGATCTTCTACCCCTCCTGCCTGGCACCATTGCTGGTGAAATAGAA	/	/	/	/	integrin, beta 8
A_72_P131846	ENSSSCG00000013575	RETN	700	TAGAAGAATCTAAGTTTGCATCTGCGCATCACTGGGCTTGGAGCGTGGCCAGGCCCCACA	chr2	51029560	51029500	-	resistin
A_72_P131896	ENSSSCG00000009085	NUDT6	1288	CAGATATGTATATTATATGCCGCTTAAAGCCACGTTCATTCATCATAAATTTTTGCCAGC	chr8	86854508	86854567	+	nudix (nucleoside diphosphate linked moiety X)-type motif 6
A_72_P131906	ENSSSCG00000006915	ENSSSCG00000006915	3639	AACAAAGTGGAGACTCTGCCCATACAGTTGTTTAAATGCGGCAAGTTGAGGACCTTGAAC	chr4	131150819	131150760	-	/
A_72_P131926	ENSSSCG00000006084	ENSSSCG00000006084	4980	TGTGCCTCCTTCACAGACCAAGTCTGAAACTAGTTGGGAATCTCCCAAACAAATAAAAAA	/	/	/	/	/
A_72_P131936	ENSSSCG00000011383	USP4	818	AGCTCATTAAGCAGATGTGGTCTGGAAAGGATGCTCATGTGGCACCTCGAATGTTCAAAA	chr13	26817973	26818032	+	ubiquitin specific peptidase 4 (proto-oncogene)
A_72_P132246	ENSSSCG00000002710	TMEM170A	1140	CCAAGTAGGTCCTGGTTGAATATAGCATTGAGAATGAATGTGGTGAAATAAAAAACATGG	chr6	8862805	8862864	+	transmembrane protein 170A
A_72_P132396	ENSSSCG00000016038	ENSSSCG00000016038	862	GAGAAGTCTTTGGTGGAATAAAGGTTGCACCTGAAGAGAATGACACTCAAATAATGTTTA	chr15	88388529	88388470	-	/
A_72_P132526	ENSSSCG00000010956	MAK10	852	CTCTTAGATGATCTGTCATCAGTCTTACCACATAAGTGAAGTGAAAGTTCTTGGATAACA	chr10	28070696	28070637	-	N(alpha)-acetyltransferase 35, NatC auxiliary subunit
A_72_P132551	ENSSSCG00000003713	ENSSSCG00000003713	3462	GTGTCTGGACCTGTGAAATAAGATGTAAAACAGTAAGAATTTGGTGCCACAGAAAAATAA	chr6	74757653	74757712	+	Impact Fragment
A_72_P132576	ENSSSCG00000005052	WDHD1	3990	TTCCCAAGTGTGTTACCGTAGACAACTCTATGTCTGTACTAGACATAGGGGACCATGTTT	chr1	192872759	192872700	-	WD repeat and HMG-box DNA binding protein 1
A_72_P132681	ENSSSCG00000016213	GLB1L	2167	AGTCTAAGTACAAGGGCAGCTTCCTTGCCAAACTTTATTGTGATTAAAGTTCCGGAGACA	chr15	114269986	114269927	-	galactosidase, beta 1-like
A_72_P132706	ENSSSCG00000011960	ENSSSCG00000011960	836	GGAGACTTTTATTTTCTATAACCACACTCATGGCCGGGAAATGCTGGACGTCTATGTGCA	chr13	116305622	116305573	-	/
A_72_P132836	ENSSSCG00000004323	ENSSSCG00000004323	900	GTTTTCCAGACTCTGAGTGTATTTTCTAACTGTATTGCTTGTGAAAGGAACTACCTTTTT	chr1	60669225	60669284	+	/
A_72_P132891	ENSSSCG00000006530	EFNA1	846	AAGGAAAAACAAGACGGAACCCAACATAAGTGTCCGTGAGGATGTGGATTAGATCTCTGG	chr4	98745828	98745769	-	ephrin-A1
A_72_P133021	ENSSSCG00000010519	ENSSSCG00000010519	1949	TGCTGAGGTCACTGCCACTTCTCATGTGCTGCTGAAGGGAGCAAAAATAAAGGTATTTGA	chr14	113695517	113695576	+	/
A_72_P133061	ENSSSCG00000006235	TOX	3489	TAGCAGTCATAGCAAGTTTGTAAATAGCATCTATGTCACACTCTCCTAGAGTATAAAATG	chr4	76942850	76942909	+	thymocyte selection-associated high mobility group box
A_72_P133121	ENSSSCG00000004985	SIP1	1350	GGACCTTACCCAGTTTTTGATGAACAGTTTAAACAGGTTTCTGTAATCACATACTTCTAA	chr1	177625147	177625206	+	survival of motor neuron protein interacting protein 1
A_72_P133136	ENSSSCG00000013423	WDR18	1566	ACCTGCCTTGTCATGTTGGTGCTGTTCTTTTTCTAACAAAAGACCTGAAATCCTCGCAAA	chr2	46257068	46257013	-	WD repeat domain 18
A_72_P133341	ENSSSCG00000004932	IGDCC3	2726	TGTCGCCACCTCTGCTGGAACCCACATGACGTGGAACTGAACTAATATTTTCCTTTAAAA	chr1	170452256	170452315	+	immunoglobulin superfamily, DCC subclass, member 3
A_72_P133346	ENSSSCG00000008638	YWHAQ	1811	GTTATTTAGAGAGTTGGACCACTATTGTATGTTGCTAATCATTGACTGTAGTCCCAAAAA	chr3	117195049	117195108	+	tyrosine 3-monooxygenase/tryptophan 5-monooxygenase activation protein, theta polypeptide
A_72_P133431	ENSSSCG00000012519	GPRASP1	886	TTGCTAAGAAGCTGCAAGGCAAAACAGATGATCAAAATGACCCCGAGGCAGACCAAAAAA	chrX	81631201	81631260	+	G protein-coupled receptor associated sorting protein 1
A_72_P133451	ENSSSCG00000004508	DYM	2573	ACTCAGTTTAGATGATAGCGTGGGGGGTGGGGGCACAGAACAATAATAAATGTAAAAACC	chr1	101800673	101800614	-	dymeclin
A_72_P133486	ENSSSCG00000001087	MRS2	4556	TAGATTATCGTAATTTAAACTTAGAGCAGTGGCTGTTCCGGGAACTCCCTTCACAGTTGG	chr7	20272578	20272637	+	MRS2 magnesium homeostasis factor homolog (S. cerevisiae)
A_72_P133756	ENSSSCG00000006221	CYP7B1	683	AGTTTCTGTTTGAATGGAGATCATTCCAGTTTGTATCTGGTCGCAAAACCCATCATTAAA	chr4	72353602	72353661	+	cytochrome P450, family 7, subfamily B, polypeptide 1
A_72_P133781	ENSSSCG00000009192	PDLIM5	867	TATTATGCCCTCTTTGGTACTATATGCCATGGATGTGAATTTCCCATAGAGGCTGGCGAC	chr8	107129932	107129873	-	PDZ and LIM domain 5
A_72_P133976	ENSSSCG00000008443	EPAS1	493	ACATCTCTGAGTGATGACCTGAAGATTGAAGCGATCGAAAAGCTCTTCGCCATGGATACA	chr3	87594061	87594120	+	endothelial PAS domain protein 1
A_72_P134026	ENSSSCG00000004105	NUP43	2651	GCATTAGCCCTTGTTAGTCTTTATTCCTTTTACTGCACATGTTTTCTGCAGTTCCTCCAC	chr1	17248447	17248506	+	nucleoporin 43kDa
A_72_P134536	ENSSSCG00000009728	ENSSSCG00000009728	2556	TTTAGTTACCTTTCATTCCTCATTGAACACCAGAGAACACATACTGGGGGAGAAACCCTA	chr14	22268084	22268026	-	/
A_72_P134601	ENSSSCG00000007529	SYCP2	5272	GTAAATCAGTACTTTGAGGATACTGTTGGAGAGTATATTTGTTCTGCTTCAGCTCCATTA	chr17	62493471	62493412	-	synaptonemal complex protein 2
A_72_P134866	ENSSSCG00000009242	LIN54	1553	ATTGGCTTGGAATTCTTAAGAACTAGATGTTCTGTCCTTCTGCTTCTATTGACAAATAAC	chr8	116538475	116538534	+	lin-54 homolog (C. elegans)
A_72_P135066	ENSSSCG00000001564	SFRS3	1455	CTTTCCATAGCTGGAATATGGTGTGCAGTTGTAGTTGAGCAAGCAGTCTTTAAAAGCTGC	chr7	36927861	36927920	+	splicing factor, arginine/serine-rich 3
A_72_P135276	ENSSSCG00000000557	SSPN	765	TGTGTGCTTGTTGGCCTGTTTTATGATGTGGAAACACAGGTACCAGGTCTTTTATGTGGG	chr5	46085064	46085123	+	sarcospan (Kras oncogene-associated gene)
A_72_P135311	ENSSSCG00000004699	ELL3	1773	GGTGTTGCCCATGTACTGAAAGTGAACTGATTTACAAACATGGCTAAAAATTAAAACTGA	chr1	133860354	133860413	+	elongation factor RNA polymerase II-like 3
A_72_P135381	ENSSSCG00000017958	SENP3	694	CATATATATATATATGCCATGGTCCTGCTCTGGTCAATAAAGGATCCTTTGGACATAAAA	chr12	50070446	50070395	-	SUMO1/sentrin/SMT3 specific peptidase 3
A_72_P135431	ENSSSCG00000001039	GCNT2	1891	GGGAAGGAAAACCTTTCTTTGCCTCCGTCTCAGGACCTGACTCCATTTTTACATTTAAAC	chr7	7826995	7827054	+	glucosaminyl (N-acetyl) transferase 2, I-branching enzyme (I blood group)
A_72_P135526	ENSSSCG00000017648	TRIM37	459	CCTTTCAGCCATGTGTCCCAAGAAAAAAGAAGTGACTTCAGAATAAGGGAAAACATACTA	chr12	33297565	33297506	-	tripartite motif-containing 37
A_72_P135636	ENSSSCG00000017828	TSR1	730	CTTAACAAGGTGTCTCAGTTAAGTATCGATGTTTTTCTATCCCTACTTAGTCTGAAAACT	chr12	45855482	45855423	-	TSR1, 20S rRNA accumulation, homolog (S. cerevisiae)
A_72_P135651	ENSSSCG00000009792	ZCCHC8	615	ACTTCAAGATGCACTGGGTGTGACAGACAAGAGTCTCCCACCTTTTATATATCGAATGCG	chr14	30251520	30251579	+	zinc finger, CCHC domain containing 8
A_72_P135666	ENSSSCG00000012491	CENPI	654	TATAACCTTCCATTAGTGGTGTTGTTTCCTCCTGGAATCTTCTATCTTGCACTCCTCAGC	chrX	76153088	76153147	+	centromere protein I
A_72_P135716	ENSSSCG00000001349	ENSSSCG00000001349	860	GACAGGCGTTCTTATCAGTGCCAAGTCATTTGTATCTTATTTTTAACCACAGAAATAAAG	chr7	26738694	26738753	+	/
A_72_P135746	ENSSSCG00000013596	NDUFA7	468	GATTCCCTCTGGGGAGAATGTGACCTAATTTATAAAAATATATATATTGTGCCCTCGAAA	chr2	51612737	51612686	-	NADH dehydrogenase (ubiquinone) 1 alpha subcomplex, 7, 14.5kDa
A_72_P135756	ENSSSCG00000011448	GLT8D1	1481	CAACACTGCTGCCTGGTTTTGATTTTGTAACCTGTGGCTTAACATAAAATAAAAACTACA	chr13	29446407	29446466	+	glycosyltransferase 8 domain containing 1
A_72_P135816	ENSSSCG00000008151	MFSD9	1921	ATTTTATCTAACAGCCTTCATCTGCTCTTCTGTCTTCGTCCTCAATGCGGGTCTCGTTTG	/	/	/	/	major facilitator superfamily domain containing 9
A_72_P135891	ENSSSCG00000010907	ENSSSCG00000010907	2083	AATGTGACTTTCGAACAAACGCAGCGGAGCCAAGCAAAGTCAGAAACATTCACGTTTCAC	/	/	/	/	CD45 antigen isoform 3 Fragment (EC 3.1.3.48)
A_72_P135931	ENSSSCG00000012604	LAMP2	7378	AAGAGCAGACTGTTTCAGTGTCTGGAGCATTTCAGATAAATACCTTTAATCTAAGAGTTC	chrX	95850341	95850400	+	lysosomal-associated membrane protein 2
A_72_P135956	ENSSSCG00000004485	CD109	4631	GCTTAGATTTCTTCTTCCCCTGACTTCTGTATGGAACAGAAATCAGAATTATTATAGCTA	chr1	97276317	97276258	-	CD109 molecule
A_72_P136051	ENSSSCG00000009890	MAPKAPK5	1847	AGACCACATCCCATGAATCCCAATAACTACAGCTTCAGACTTTGTTTTTTAACAGTTTGA	chr14	39892564	39892623	+	mitogen-activated protein kinase-activated protein kinase 5
A_72_P136181	ENSSSCG00000003903	UQCRH	523	CAAGTAGCATCTATGTAATTATCAGTGATTGCATCTTAATAAAGTCCAGTGATCCGCCAA	chr6	118182263	118182210	-	ubiquinol-cytochrome c reductase hinge protein
A_72_P136216	ENSSSCG00000010083	PPIL2	2156	AGAGGACCCTGGACTAGAGCTTTGATGTTTCTTTCAAAAACTTTTTCTGCTGCCTCTTGC	chr14	51283368	51283309	-	peptidylprolyl isomerase (cyclophilin)-like 2
A_72_P136471	ENSSSCG00000001533	TAF11	1439	AAGAAGGGTACATGGGCCTTAAGCATCTTCTGGATGAGGGTGCTGCTTTCAGAAAGAAAA	chr7	35262908	35262849	-	TAF11 RNA polymerase II, TATA box binding protein (TBP)-associated factor, 28kDa
A_72_P136496	ENSSSCG00000005784	ENSSSCG00000005784	920	TGCATATTCAGTGACTCCCAAAACCACAGGATGGCTTAGAAAGTCAAATCCCAAACAGAT	chr1	292333465	292333524	+	/
A_72_P136586	ENSSSCG00000001348	ENSSSCG00000001348	1449	TACTGTTTCAAACCTGTGCCAACTGGGCTTTTACAAAATAAAGCTGTATCCTGTCTCTGG	chr7	26727225	26727284	+	28S ribosomal protein S18b, mitochondrial Precursor (MRP-S18-b)(Mrps18b)(MRP-S18-2)
A_72_P136611	ENSSSCG00000010681	SFXN4	1793	TCTTCCATTTGTTCATCACCCTGTGAAGGGATACTGTGAAATTATGAATAAACTTGTCCA	chr14	135033837	135033778	-	sideroflexin 4
A_72_P136621	ENSSSCG00000016199	CYP27A1	2526	CAAGAACACACAGTTTGTCTTGTGCCATTATGTGGTGTCCCGGGACCCCAGCATCTTCCC	/	/	/	/	cytochrome P450, family 27, subfamily A, polypeptide 1
A_72_P136661	ENSSSCG00000007987	DECR2	1553	TACCAGGAGGGAGCAGGTGCAGCCACTGCAGAAGGAAGTATTAAAATAAGAAAATCATGC	chr3	35475568	35475627	+	2,4-dienoyl CoA reductase 2, peroxisomal
A_72_P136696	ENSSSCG00000017388	CCDC56	795	AATGTTGGAGCCTAAGGTGGAAGATGGGGTCAGGTTGAGAATAATAAACTGAGTCATCTC	chr12	17664547	17664606	+	coiled-coil domain containing 56
A_72_P136736	ENSSSCG00000012874	ORAOV1	896	TTAAAATTAGTGCGGAAGGTTCTGGACTTGCCTTTTGAGGTGGACAGACGGACAAAAGAC	chr2	1839677	1839736	+	oral cancer overexpressed 1
A_72_P136861	ENSSSCG00000017425	NT5C3L	882	AGAGATTATTCGGCAGAGGAGAGTGTTCCACCCCAACATTCACGTTGTGTCTAACTACAT	chr12	18628430	18628489	+	5'-nucleotidase, cytosolic III-like
A_72_P137031	ENSSSCG00000002875	PDCD2L	1513	TTGTAGATGAGGATGATTACAGGGACGTTGTCAGTCTAGATCATGCTCAGAGCCTTCTGA	chr6	29462373	29462432	+	programmed cell death 2-like
A_72_P137136	ENSSSCG00000015963	OLA1	1762	CTCCTTTTTGAATCTACAGATAATGCATGTTTTACAGTACTCCAGATGTCTACACTCAAT	chr15	75092107	75092166	+	Obg-like ATPase 1
A_72_P137221	ENSSSCG00000004479	FILIP1	/	ACCAAGCTGAAGTCATTTACTGTCATGCTGGTGGATGAAAGGAAAAATATGTGGGAAAAA	chr1	95712721	95712780	+	filamin A interacting protein 1
A_72_P137401	ENSSSCG00000012703	RBMXL1	2281	GTGGAACTTATTCTGTCATAACTACCCAAGGAGTAGTAAAAGGAAAAATTGTGTTACCTT	chrX	109875459	109875400	-	RNA binding motif protein, X-linked-like 1
A_72_P137411	ENSSSCG00000010542	CUTC	1347	CAAGGTATGAATTCAGATGTGACTTCATGGTCAACTCAATAGCAGTATTTTGCCTTTTTA	chr14	115681806	115681865	+	cutC copper transporter homolog (E. coli)
A_72_P137456	ENSSSCG00000007618	ZNF789	585	CAGAGCACTGGGGAAGACTTTTAGTTTTAAGGCAAATCTGCATCGACACGAGGTCATTCA	chr3	5735125	5735184	+	zinc finger protein 789
A_72_P137466	ENSSSCG00000017976	CHD3	616	ACATCCCTGAATATGAAGACCACAAGCAAAGCTACTGGAGACACCGAGAACTCATTATGG	/	/	/	/	chromodomain helicase DNA binding protein 3
A_72_P137511	ENSSSCG00000016781	TRIO	683	TCAATCCCAACTACATATATGACGTTCCCCCAGAATTCGTCATTCCCTTGAGTGAGGTCA	/	/	/	/	triple functional domain (PTPRF interacting)
A_72_P137521	ENSSSCG00000011710	EIF2A	2154	CTGATAAGGTTACAATGCTATGGAATAAAAAAGCTACTGCTGTGTTGGTCATAGCTAGTA	/	/	/	/	eukaryotic translation initiation factor 2A, 65kDa
A_72_P137626	ENSSSCG00000017767	TLCD1	/	TGGGGCCATGCTCTCCACCTTTCACATCTGCACCTACTATTGAAAACCCTAATGAAAGTA	chr12	42633183	42633242	+	TLC domain containing 1
A_72_P137676	ENSSSCG00000007642	AZGP1	711	CCCATTATCTATGTGTAAAATCAATCAGCGGTCATTGCATGGCCTAGAACACCGTAAAAA	chr3	6248372	6248431	+	alpha-2-glycoprotein 1, zinc-binding
A_72_P137706	ENSSSCG00000000015	UPK3A	441	AAAGCGCTCCATTACATCGTCCCAGGATTCTCGTTCAATAAAGACTGAGGGAATGAGTGA	chr5	725925	725867	-	uroplakin 3A
A_72_P137871	ENSSSCG00000011001	APTX	1966	AGCCAGGACTTTGATTCTCCTTGCCTTAAAAACAAAAAGCATTGGAATTCTTTCAATACC	chr2	9857352	9857293	-	aprataxin
A_72_P139446	ENSSSCG00000011672	RASA2	743	ACCTGTGCACCTGAAAGAAGGTGAGATGTATAAAAGAGCTCAGGGAAGAACTCGGAAAAA	/	/	/	/	RAS p21 protein activator 2
A_72_P139516	ENSSSCG00000016431	GALNTL5	844	GAAATTAAGAAAGCCATGGCATATAACAACCTCCGCATTGTGCATGTCTGGCTAGACGAA	chr18	4567755	4567696	-	UDP-N-acetyl-alpha-D-galactosamine:polypeptide N- acetylgalactosaminyltransferase-like 5
A_72_P139531	ENSSSCG00000017257	ABCA9	844	TAGCCACAAGAAATATCTCTTTCTGTGTTAAAAAAGGTGAAGTCATAGGGCTCTTAGGAC	/	/	/	/	ATP-binding cassette, sub-family A (ABC1), member 9
A_72_P140076	ENSSSCG00000005597	GOLGA1	815	CACCTAGAACTTTAGATGTGTCCATCTCTAAGGTATTCTGGGGCCATGTGAATTAATGAA	chr1	280493671	280493612	-	golgi autoantigen, golgin subfamily a, 1
A_72_P140361	ENSSSCG00000013389	CYP2R1	994	TTACCCAAACATTCAAGGGAGAAGACATTGTCTTGGAGAACAGCTGGCTCGGATGGAAAT	/	/	/	/	cytochrome P450, family 2, subfamily R, polypeptide 1
A_72_P140586	ENSSSCG00000010620	XPNPEP1	2532	ACCTTCCTGTGCACGAGACTGTATTTATCATCAGTGAATAAAATGTCAGAATGGGAAAAA	chr14	125875254	125875205	-	X-prolyl aminopeptidase (aminopeptidase P) 1, soluble
A_72_P140756	ENSSSCG00000010383	WDFY4	7800	CCATCATCACAAGAGATCACACATGACTCACCTTTCAAAGGGCTTATTGCACTGAAAAAA	chr14	93453428	93453487	+	WDFY family member 4
A_72_P140921	ENSSSCG00000017429	ENSSSCG00000017429	2140	AGCTGTTCCTGGCAGATCGGTATTGGGTGCTCAATAAACCTTTCTTATTGAATGAAAAAA	chr12	18710640	18710589	-	/
A_72_P141056	ENSSSCG00000009924	ENSSSCG00000009924	884	GGCGGCTCACAAGCCCAGTCATTAACACCAGCCTCGATACTAAAAACATTGCTTTTGAAA	chr14	41134267	41134208	-	/
A_72_P141146	ENSSSCG00000013334	LIN7C	786	CCTCCTTGCCATTTTATAAATACCTATTTTAACATCATTTATGCTTCCCCAGATGCGTAC	chr2	30887484	30887543	+	lin-7 homolog C (C. elegans)
A_72_P141166	ENSSSCG00000003876	CDKN2C	1888	CAACTTGGAGACTTTGTTTTAAAAATGGTGTCCTGATGCTTCTTTTGCCTGATTAAAACA	chr6	114985921	114985862	-	cyclin-dependent kinase inhibitor 2C (p18, inhibits CDK4)
A_72_P141186	ENSSSCG00000004715	CCNDBP1	1532	GTTAAAGATGTTGATAGTGTCAGTAAAATGCTTGGTGCCAGTAAAATGCTTGATTAACTG	chr1	134408507	134408448	-	cyclin D-type binding-protein 1
A_72_P141811	ENSSSCG00000011594	NR2C2	856	TTCTTCTTACTCGTTAATCCCAGATGATAATGACTAAGAGACTAGTAGGGTCCTTTCCTG	chr13	57721588	57721529	-	nuclear receptor subfamily 2, group C, member 2
A_72_P142266	ENSSSCG00000015321	CCDC132	823	GTATTCAACGAAGCAGCTGATCAATCTGGTAAATGTTTGCCTGGGATCACACATCAATAA	chr9	68595386	68595445	+	coiled-coil domain containing 132
A_72_P142536	ENSSSCG00000006147	ENSSSCG00000006147	1613	CTTTAAAATGTAAAATGTGGAGTTCCCATTGTGGCTCAGCGACTAAGAACCTGACGTCCC	chr4	53439353	53439293	-	/
A_72_P142946	ENSSSCG00000011918	KIAA2018	900	TTTAAGTGTGAACAATCTTATTCATCAGAGCAGCATCAGCCATCCTCTGGTCAGCTGCAC	chr13	109234784	109234843	+	KIAA2018
A_72_P143131	ENSSSCG00000011375	USP19	658	TTATCTATAAAATTGACGCATCCAACCGAGAACAGCGGCTAGAGGACAAAGGCGATAACC	/	/	/	/	ubiquitin specific peptidase 19
A_72_P143171	ENSSSCG00000006941	DDAH1	1152	TTGCTCAGCGAATTAAGCAATCTAGAAGATCTAGACCGAATGAAGTATTGAAATGATGAA	chr4	135577152	135577211	+	dimethylarginine dimethylaminohydrolase 1
A_72_P143421	ENSSSCG00000016687	CHN2	545	ACCTCAAGAAGGTGACTCTGAATGAAAAGGACAATTTCATGAATGCTGAAAACCTGGGGA	/	/	/	/	chimerin (chimaerin) 2
A_72_P143691	ENSSSCG00000008973	NAAA	2269	AATCAGAAAGCTTCGAAGCTGCTGTTTACAAATTGGCCAAGACGCCCCTTATTGCTGATG	chr8	60967201	60967142	-	N-acylethanolamine acid amidase
A_72_P143716	ENSSSCG00000009666	EPHX2	2109	GCAGTTTAGAATCATTTCAGCAGATCTGGGAAGTCTTTTATTCAATAAAGCAAAGACAAC	chr14	11412239	11412298	+	epoxide hydrolase 2, cytoplasmic
A_72_P143817	ENSSSCG00000006623	PSMB4	953	ATATAGATAGATGCATTTTCCAGAACTGAAGTGGTACTTCTAACTTTGAACGTGGCTGGT	chr4	101789941	101789882	-	proteasome (prosome, macropain) subunit, beta type, 4
A_72_P143921	ENSSSCG00000003672	CAP1	2670	AAGAAGTAATAACCTTTCGGGAGAAGAACCGAGGCAGCAAGTTGTTCAATCACCTGTCAG	chr6	65907712	65907771	+	CAP, adenylate cyclase-associated protein 1 (yeast)
A_72_P144396	ENSSSCG00000010087	YDJC	789	TTGGTGCCATGTAAGCATCTTCCTTGGGCAGAGATGACTAATAAAGTAACATGTGTCCTG	chr14	51336230	51336289	+	YdjC homolog (bacterial)
A_72_P144576	ENSSSCG00000006860	SLC30A7	1782	TAATCACCTGGAATGTCTTCGCTGAAGCTGCTGGAAACCACTGCTTTCATTCCCACAAAA	chr4	122192846	122192787	-	solute carrier family 30 (zinc transporter), member 7
A_72_P144826	ENSSSCG00000002279	GPX2	1083	AACCAATTTGGACATCAGGAGAACTGTCAGAATGAGGAGATCCTGAACAGCCTCAAGTAC	/	/	/	/	glutathione peroxidase 2 (gastrointestinal)
A_72_P144971	ENSSSCG00000017236	ENSSSCG00000017236	1214	GTGTTTCCCTCAGAATACTCTGAAAAGGTTTTGGAAATTTTTTCTTGCACAGTATCACAA	chr12	4857292	4857351	+	/
A_72_P145256	ENSSSCG00000016210	ABCB6	2693	TTGGTGCTAGCTGTGGTGAGGGAAAGGGCCTTTCAAAAAGGACTTTTGGGGGAAATAAAA	chr15	114242247	114242188	-	ATP-binding cassette, sub-family B (MDR/TAP), member 6
A_72_P145301	ENSSSCG00000017401	ENSSSCG00000017401	597	ACTAGTCCTTCGCCATCAATATTTGAGGAGGAAGCATTTGGGAACTCTCAACTTTGGTGG	/	/	/	/	/
A_72_P145436	ENSSSCG00000011454	SFMBT1	643	GTTCTGAGAACTGCTCTGTACTTACAAAGACTAAATATACACACTACTATGGAAAGAAGA	/	/	/	/	Scm-like with four mbt domains 1
A_72_P145456	ENSSSCG00000005238	ENSSSCG00000005238	767	ATTCCAGCTGACCCAAAACTCTATCGACATCACAACAAGTTGAGATTATGCTTTAAGGAA	chr1	231530059	231530000	-	/
A_72_P145681	ENSSSCG00000004101	LRP11	2219	AAAGAGGAAAATTATATTTTTGAGTCAAAGAGCAATCGAGGAGGAGGGGAGCACCCAGCC	chr1	17151878	17151937	+	low density lipoprotein receptor-related protein 11
A_72_P145716	ENSSSCG00000011550	CAMK1	874	GAAACCCTTTGCCTACCATACCTCCACTGCCTTTTCCATACAAATGTTTCTATTTTATTG	chr13	55235169	55235110	-	calcium/calmodulin-dependent protein kinase I
A_72_P145776	ENSSSCG00000007400	RBPJL	1812	TCCCTGTCTTTGTTTCACTCTCTAAATCGATGACTCTCTGCCTCAGTAACTTTGCAAAAA	chr17	49648973	49649032	+	recombination signal binding protein for immunoglobulin kappa J region-like
A_72_P145876	ENSSSCG00000015052	USP28	674	ACGTGTTGGTTTAGTGCTGTTATTCAGTCTCTCTTTCAGTTGCCTGAATTCCGCAGACTC	/	/	/	/	ubiquitin specific peptidase 28
A_72_P146001	ENSSSCG00000012681	CCDC160	901	CAATGTCAAAAACTTAACGGAAGAGCTTGAACAAGCCAAAGAGGTCATCCGCAAGTTGAG	chrX	108268669	108268728	+	coiled-coil domain containing 160
A_72_P146306	ENSSSCG00000006753	NRAS	879	TATAATATTCTCTATTTGAGAAGTTCTCAGAATAACTACCTCCTCACTTGGTTGTCTGAC	chr4	110213899	110213958	+	neuroblastoma RAS viral (v-ras) oncogene homolog
A_72_P146311	ENSSSCG00000013030	PRDX5	799	ATTACTAGATGATTCCTTGGTGTCTCTCTTTGGGAATCGACGGCTCAAGAGGTTCTCCAT	/	/	/	/	peroxiredoxin 5
A_72_P146316	ENSSSCG00000009168	NFKB1	3314	TGACAAAAACTGGGCTACCCTGGCACAGAAATTAGGTCTGGGGATACTGAATAATGCCTT	chr8	101546987	101546928	-	nuclear factor of kappa light polypeptide gene enhancer in B-cells 1
A_72_P146326	ENSSSCG00000014288	GDF9	2575	GGCTCCATTGCTTATAAAGAATACGAAGACATGATCGCAACAAAGTGCACGTGTCGTTAA	chr2	123091977	123091918	-	growth differentiation factor 9
A_72_P146356	ENSSSCG00000001404	TNF	1666	CTCCTAGCCTCTGTGCCTCCTTTTGCTTATGTTTTTAAAAACAAATATTTATCTGATCGA	chr7	27661113	27661172	+	Tumor necrosis factor Precursor (TNF-alpha)(Tumor necrosis factor ligand superfamily member 2)(TNF- a)(Cachectin) [Contains Tumor necrosis factor, membrane form;Tumor necrosis factor, soluble form]
A_72_P146366	ENSSSCG00000006647	CTSK	1756	TAAAAACAGCTGGGGAGAAAACTGGGGCAACAAAGGCTATATCCTCATGGCTCGGAATAA	chr4	102353927	102353986	+	cathepsin K
A_72_P146381	ENSSSCG00000003776	ACADM	1972	GCCAGTGATTTTGTAGACTTAAGGGTTTTATGTTCATATTCTCCATTATACAATGACCAG	chr6	96130870	96130811	-	acyl-Coenzyme A dehydrogenase, C-4 to C-12 straight chain
A_72_P146386	ENSSSCG00000000769	BID	2118	AGTCATTCGGGACATTGCCAGGCATCTCGCCCGAATAGGGGACAGGATGGAGTATGGCAT	chr5	65540427	65540368	-	BH3 interacting domain death agonist
A_72_P146411	ENSSSCG00000008959	ENSSSCG00000008959	1086	AATGCCTTGTTTAGAGTTAATTACACTGTGTTTCCGCTCTGTCCTGAAATAGAGAGGTTT	chr8	59530385	59530444	+	CXCL2
A_72_P146421	ENSSSCG00000017252	KCNJ2	1284	ATTTTGCTATGAAAATGAAGTGGCCCTCACAAGCAAAGAGGAAGACGACAGTGAAAACGG	chr12	8647439	8647380	-	potassium inwardly-rectifying channel, subfamily J, member 2
A_72_P146426	ENSSSCG00000013401	DKK3	2403	TTCAGGTGTCATGGACTGTTTCCATCATGTATTCATCCAGAGTTATTAAATGTTAAACTC	chr2	44013429	44013488	+	dickkopf homolog 3 (Xenopus laevis)
A_72_P146436	ENSSSCG00000005918	DGAT1	1935	AGTCTGTCACCTACTTCTGGCAGAACTGGAACATCCCTGTACACAAGTGGTGCCTCAGAC	chr4	680943	680888	-	diacylglycerol O-acyltransferase homolog 1 (mouse)
A_72_P146471	ENSSSCG00000000606	MGP	456	ATAAGGAATGAAAGTGCCATGGAGTGAAGGTCAAAAGAGTTAAACATGTGATTATTCCAT	chr5	54978511	54978570	+	matrix Gla protein
A_72_P146481	ENSSSCG00000013543	ENSSSCG00000013543	627	CTGCTGCCTTCCAGAAATGCTGATGAGACCTTTTTTGGAGTTCAGCTGGTGCGCCCTTGA	chr2	49858472	49858531	+	CD70 antigen (CD27 ligand)(CD27-L)(Tumor necrosis factor ligand superfamily member 7)(CD70 antigen)
A_72_P146486	ENSSSCG00000010479	RBP4	1234	ACTCCTTCGTGTTTGCCCGAGACCCCCACGGCTTCTCCCCAGAAGTGCAGAAAATTGTGA	chr14	110304350	110304291	-	retinol binding protein 4, plasma
A_72_P146491	ENSSSCG00000007722	ENSSSCG00000007722	1374	TGAAAAAGCCCGAGACATACCTGATGGCCAGAGATGGCAAGAATAACATTGCAGACATCA	chr3	9884839	9884898	+	Neutrophil cytosolic factor 1
A_72_P146511	ENSSSCG00000005285	GNAQ	1084	TGAAGATGTTTGTGGACCTGAACCCTGACAGTGACAAGATAATCTACTCCCACTTCACGT	chr1	241341612	241341557	-	guanine nucleotide binding protein (G protein), q polypeptide
A_72_P146531	ENSSSCG00000014170	CAST	4038	GGATCGTGAAAAACTTGGTGAAAAGGAAGAAACGATTCCTCCTGATTATAGATTAGAAGA	chr2	92414626	92414685	+	calpastatin
A_72_P146541	ENSSSCG00000006681	TXNIP	1880	CAGAAGATCAGGCCTTCTATCTTGGGCTGCAACATCCTTCGAGTTGAATACTTCTTACTG	chr4	103435791	103435850	+	thioredoxin interacting protein
A_72_P146551	ENSSSCG00000013408	ADM	1538	GCCTCTTGGGGAAGAAGAAAACACCATATCTGTATAATCTATTTACATAAAATGGGTGAT	chr2	45375442	45375383	-	adrenomedullin
A_72_P146596	ENSSSCG00000006791	OVGP1	2022	TTCTTGGGCAAAGCAGGCCCCAGGCCACTGTGAGTTAATCTCTTTTCTGTTGAATAAACT	chr4	113301645	113301704	+	oviductal glycoprotein 1, 120kDa
A_72_P146601	ENSSSCG00000000616	ENSSSCG00000000616	721	ATCTGCTTCTGCTTCAGCTTCATCATCGGCGTTCTCTATCTGGTCCTGAGAAAGAAATAA	chr5	56335005	56334946	-	Epithelial membrane protein 1
A_72_P146626	ENSSSCG00000001808	CPEB1	1701	TCACCAAGAAGGTTCAGATTGACCCCTACCTGGAAGATTCTCTGTGTCATATCTGCAGTT	/	/	/	/	cytoplasmic polyadenylation element binding protein 1
A_72_P146636	ENSSSCG00000011618	GATA2	2586	TTTTTTCTGCTAACTTCTCAACCCCCTCCTCTCCAACTCCGAGACAAAAGAAAAAATATA	chr13	59555648	59555589	-	GATA binding protein 2
A_72_P146661	ENSSSCG00000010488	ENSSSCG00000010488	2057	AAATTCAGAAACTACCTCATCCCCAAGGGCACAACTGTGTTAACATCACTGACGTCTGTG	/	/	/	/	cytochrome P450 2C49
A_72_P146676	ENSSSCG00000006334	RGS5	2137	CTATGTATGAGGGCAACCAAAGTGAGGATACTGAGTTAAAAACGTATTTTGAAAGGATTA	chr4	91095368	91095427	+	regulator of G-protein signaling 5
A_72_P146681	ENSSSCG00000013597	ENSSSCG00000013597	680	TCTGGATCGACCATTTGGCCCATCATGATCTGCCGTTAATAAAGTGTTTATATTGTATGT	chr2	51620632	51620691	+	40S ribosomal protein S28
A_72_P146686	ENSSSCG00000014558	SIRT3	1484	TGAGCTCTCATTTTTCTTCCACAATCCCAAGCCGTTTTTCACTTTCGCCAAGGAGCTGTA	chr2	139853183	139853124	-	sirtuin (silent mating type information regulation 2 homolog) 3 (S. cerevisiae)
A_72_P146691	ENSSSCG00000014133	RPS23	613	CAATGTCTCTCTTTTGGCCTTATACAAAGGCAAGAAGGAGAGACCAAGATCATAAGTTTT	chr1	117444212	117444153	-	ribosomal protein S23
A_72_P146701	ENSSSCG00000013309	CD59	773	TTTGGATTAGAGAGAGAAACTTTGAGCGACTTTGAAGACCAGGCCTGTTGGCAGAGAAGA	chr2	25615226	25615285	+	CD59 molecule, complement regulatory protein
A_72_P146706	ENSSSCG00000016178	IGFBP5	1419	ATTCTACAAGAGAAAGCAGTGCAAGCCTTCCCGTGGCCGCAAACGTGGCATCTGCTGGTG	/	/	/	/	insulin-like growth factor binding protein 5
A_72_P146711	ENSSSCG00000011579	PPARG	1867	GGACATGAGCCTTCACCCACTCCTACAGGAAATATACAAGGACTTGTACTAGCAAAGAAG	chr13	56859244	56859303	+	peroxisome proliferator-activated receptor gamma
A_72_P146721	ENSSSCG00000017923	ALOX15	2881	AAATCTCATTATTTCAGAGTTCTTCAATGGTGCAGTGGGTTGGGTCACTGTTGTGGTGTG	chr12	49502855	49502912	+	arachidonate 15-lipoxygenase
A_72_P146741	ENSSSCG00000017801	TUSC5	636	GCCGTGACTGTCAACTTTGCAGTTCAGAAGAAATAAAACTAACTAGAGGGAGCTGCTAGC	/	/	/	/	tumor suppressor candidate 5
A_72_P146751	ENSSSCG00000007405	WFDC2	705	TTCTGGCCTCTGCGCTTGCTCCTGAGCTGACAGCAACTGCTTCTTTTACCAACCAATAAA	chr17	49840744	49840803	+	WAP four-disulfide core domain 2
A_72_P146766	ENSSSCG00000015384	TOMM7	674	GATGCATCTCTGGCAGAGTGGAACCTCTATTGACTTATTTATGATAGACTGTATTAAAAT	chr9	85734047	85733988	-	translocase of outer mitochondrial membrane 7 homolog (yeast)
A_72_P146776	ENSSSCG00000002760	NIP7	2136	TGACTAGATAAAAAGCACTAATCAGAGACCCTGACATAATTCAGCTCCTCCATTCTTCCC	chr6	12482918	12482977	+	nuclear import 7 homolog (S. cerevisiae)
A_72_P146806	ENSSSCG00000002873	ENSSSCG00000002873	1978	AGTGAAGGAATTTGGAATTGATCCTCAAAACATGTTCGAGTTCTGGGATTGGGTGGGAGG	/	/	/	/	Glucose-6-phosphate isomerase (GPI)(EC 5.3.1.9)(Phosphoglucose isomerase)(PGI)(Phosphohexose isomerase)(PHI)(Autocrine motility factor)(AMF)(Neuroleukin)(NLK)
A_72_P146811	ENSSSCG00000004875	CYB5A	1724	GTGGGAAAATGCCTGGCAGTGGAATCCTTTGTTCAGATTTTAATAAACATATATCTGAAA	chr1	157217476	157217535	+	cytochrome b5 type A (microsomal)
A_72_P146816	ENSSSCG00000006933	CLCA1	3079	AGCCTAGGGCTGAGTTTTCCTGAGATAAACAAATCATCCATCCTGCTTTTGATTATGAAA	chr4	134581484	134581425	-	chloride channel accessory 1
A_72_P146831	ENSSSCG00000005213	ENSSSCG00000005213	811	TCACTTATGCCTCTGTCACCCACTGATTATTAGCACTGTTTAGTGTTTAGGTTTTTCATT	chr1	226687143	226687202	+	Relaxin R-II1 A chain
A_72_P146841	ENSSSCG00000012818	F8	6539	GCAGAATAAAGCGATATCAGACTCACAGATCACGGCCTCCTCCCACCTAAGCAATATATT	chrX	123645240	123645299	+	coagulation factor VIII, procoagulant component
A_72_P146851	ENSSSCG00000004812	IGF1R	4236	AAATCGGAGATTTTGGGATGACGAGAGACATCTATGAGACAGACTATTACCGCAAGGGAG	/	/	/	/	insulin-like growth factor 1 receptor
A_72_P146871	ENSSSCG00000013481	FZR1	1873	TGGTGCTGGAGATGAAACCCTGAGGTTCTGGAATGTCTTTAGCAAAACCCGTTCAACAAA	chr2	47962033	47962092	+	fizzy/cell division cycle 20 related 1 (Drosophila)
A_72_P146891	ENSSSCG00000004842	KLF13	6818	AGAACTCACACAGGTGAGAGGCCTTTCGCCTGCAGCTGGCAGGACTGCAACAAGAAGTTC	/	/	/	/	Kruppel-like factor 13
A_72_P146896	ENSSSCG00000006182	ENSSSCG00000006182	857	GGGAAGACCAGATCAACAGACTTATTAGAAGGATGAATTAAGGTATCTCCATGATTATTT	chr10	33237853	33237794	-	ribosomal protein L7
A_72_P146901	ENSSSCG00000012409	CITED1	1150	AATTTATCCAACTTCTGCCAAGGCTCTGAAATGCCAACTATGTCGAGGCCTGCACTTGAT	chrX	57493933	57493874	-	Cbp/p300-interacting transactivator, with Glu/Asp- rich carboxy-terminal domain, 1
A_72_P146906	ENSSSCG00000016630	ENSSSCG00000016630	2258	AATATCAGACTGCCATCAGTGAGAATTATCAGACAATGTCGGACACTACTTTCAAAGCCT	chr18	27872400	27872353	-	/
A_72_P146931	ENSSSCG00000017251	SOX9	1835	ACATTCCAAGACAGAAACATTAGCTATCCAAACGCATTACCACCTTGTGGCGAGTCAGTG	chr12	6868018	6867959	-	SRY (sex determining region Y)-box 9
A_72_P146946	ENSSSCG00000004421	FYN	2232	AATGGCGTACATTGAGCGCATGAATTATATCCACAGAGACCTTCGGTCGGCAAACATTCT	chr1	81142582	81142641	+	FYN oncogene related to SRC, FGR, YES
A_72_P146951	ENSSSCG00000009962	TFIP11	2632	CCAAGTAGGCCACCCACCCAACACGGACATACTTGTGAATAAAATGCTATTTTAAATCTT	chr14	44838867	44838808	-	tuftelin interacting protein 11
A_72_P146971	ENSSSCG00000005311	CD72	801	GAGCGGATAGGGGCAGCCCGGAGCCAGCCAGGCAGTTTTATTGAAATATTTTTAAATAAA	chr1	247438308	247438251	-	CD72 molecule
A_72_P146976	ENSSSCG00000005466	ROD1	2032	AACCATGACCTTGGAGAAAATCACCACCTCAGAGTTTCCTTCTCAAAATCTACAATCTGA	chr1	265840474	265840415	-	ROD1 regulator of differentiation 1 (S. pombe)
A_72_P146981	ENSSSCG00000002004	ENSSSCG00000002004	895	ATGCAGTCAAGACCAAAGTAGAAGCCTTCCAGACCACCATTTCCAAGTACTTCTCAGAAC	chr12	31150707	31150766	+	Proteasome activator complex subunit 2 (Proteasome activator 28 subunit beta)(PA28beta)(PA28b)
A_72_P147006	ENSSSCG00000006854	ENSSSCG00000006854	1574	CTCAGTTTTCTATTAGTAACTCTGCTGAAGATCCATTTATTGCAATTCATGCTGAATCCA	chr4	119795232	119795173	-	Pancreatic alpha-amylase Precursor (PA)(EC 3.2.1.1)(1,4-alpha-D-glucan glucanohydrolase)
A_72_P147021	ENSSSCG00000012229	CYBB	1901	ATGTGGGTCGTACTGCCAAATGCCCAGATAATGCCAGTTGATAATAGAAGTTCCTTCCTT	chrX	33132613	33132672	+	cytochrome b-245, beta polypeptide
A_72_P147026	ENSSSCG00000011630	CCRL1	1852	ACTCTGAAACTCAAATCTCAAACACTGTAGTGGCAATGTATAAAAGAAAAGAGGTTGGGT	chr13	60588930	60588989	+	chemokine (C-C motif) receptor-like 1
A_72_P147036	ENSSSCG00000015479	ADORA1	1281	TATGCCTTCCGCATCCAGAAGTTTCGGGTTACCTTCCTTAAGATTTGGAATGACCACTTC	chr9	107019271	107019212	-	adenosine A1 receptor
A_72_P147046	ENSSSCG00000010276	UNC5B	3092	AAAGCTATCCATGGACCGGTACCTGAACTACTTTGCCACCAAAGCGAGCCCCACGGGTGT	/	/	/	/	unc-5 homolog B (C. elegans)
A_72_P147051	ENSSSCG00000014367	SLC35A4	1251	AACTTGGTGATCCACCTCCAGCACTACATGGATCCCAGCACCTACCAGGTGCTGAGCAAC	chr2	129331889	129331948	+	solute carrier family 35, member A4
A_72_P147081	ENSSSCG00000006756	ENSSSCG00000006756	946	GCAAACAAAGAAAACATACGGCAAGACTTCTGAAAAAGATTAATTTGGCGGGTAGGAAGG	chr4	110362222	110362281	+	/
A_72_P147091	ENSSSCG00000010299	ANXA7	1893	GGTATTGTGCTTGGTTTGCACATGTGATTATTGCCTTAATTCCAATGTTATTTTTTCCTC	chr14	79466109	79466050	-	annexin A7
A_72_P147151	ENSSSCG00000010416	ZNF32	1138	TTCAGTCAGAAGGGAAGTTTAATTGTGCATATCAGAGTCCACACAGGCCTGAAACCCTAT	chr14	96812762	96812703	-	zinc finger protein 32
A_72_P147206	ENSSSCG00000007320	C20orf24	934	TGGATACCATCATGAAACACCTATTTGCCGATTGGAGCTGTCCTTTAATTTGATGCATCT	chr17	42163346	42163405	+	Uncharacterized protein C20orf24 (Rab5-interacting protein)(RIP5)
A_72_P147311	ENSSSCG00000015097	DDX6	2524	TGTGGAGGAGTTGATATGCAGCTGCAGTTCATCCGCACTGTAAATACATGTATTTAAAAA	chr9	44619293	44619234	-	DEAD (Asp-Glu-Ala-Asp) box polypeptide 6
A_72_P147346	ENSSSCG00000014219	CDO1	1593	CAGTGGTCAAAGACTTTGTACTGCTGCCAAAATTGCCAAATCATTTTAATAAAACTGGAT	chr2	108663802	108663743	-	cysteine dioxygenase, type I
A_72_P147361	ENSSSCG00000008377	CCT4	2278	GTTCGTCATCCTGATCCTTTTCTTTGAGAACAACCATTGTTAATTGGAATCTCTTCAAAA	chr3	73496281	73496340	+	chaperonin containing TCP1, subunit 4 (delta)
A_72_P147421	ENSSSCG00000000856	PAH	2126	GTGATTCTAATTACTGCTTTGTTATTTTGCCTGTGTAGATTTTCTTTCATTCAGGAGCCT	chr5	76660669	76660610	-	phenylalanine hydroxylase
A_72_P147436	ENSSSCG00000014125	ENSSSCG00000014125	1579	CAAGAGCCAGGAATAGGTTACCAGCACCTGCCTAGAGTAGAATATCTACTATCTACCAAG	chr2	78545620	78545561	-	/
A_72_P147511	ENSSSCG00000004834	ENSSSCG00000004834	978	TGGAGATGTGAGAAAGCTTATCACTGAGGAGTTCGTACAGCAGAACTACCTGAAGTACCA	chr1	149819624	149819683	+	/
A_72_P147576	ENSSSCG00000015577	C1orf27	721	GAATTTCACAGAGGATGATGTCTCAGAACGAGTGACACTTCACATTTGCTCTTCTACAAA	chr9	119896392	119896451	+	Protein odr-4 homolog (hODR-4)(Transactivated by transforming growth factor beta protein 1)(LAG1-interacting protein)
A_72_P147601	ENSSSCG00000011642	RYK	714	CCAGAACATCGTGCCTTAGGAACGCTTTTAGAATCTGAACTTTTTAAGACAGACCTAATG	chr13	61704594	61704535	-	RYK receptor-like tyrosine kinase
A_72_P147631	ENSSSCG00000006358	NDUFS2	2019	TAGGCTTTCTGTGCATGTACTGGAAAAGGAGAAATTATAATAAATTAGCCATCTTCTGGC	chr4	92755491	92755432	-	NADH dehydrogenase (ubiquinone) Fe-S protein 2, 49kDa (NADH-coenzyme Q reductase)
A_72_P147736	ENSSSCG00000004625	LEO1	871	TCAGAGGATGAAGAGGAACAAGACCATAAATCAGAATCTGCAAGAGGCAGTGATAGTGAA	/	/	/	/	Leo1, Paf1/RNA polymerase II complex component, homolog (S. cerevisiae)
A_72_P147831	ENSSSCG00000009361	POSTN	3021	AGAAAATTCTTGTCCCTGGATTCATTACAACCCAAATCTCAGAGTGGTGAGCTATTATCC	chr11	12850216	12850157	-	periostin, osteoblast specific factor
A_72_P147841	ENSSSCG00000017177	ST6GALNAC2	865	TATTTCGAGCGAATAAAGAAGCCGCTGATATTCTATGTGAACCACGACCTGTCCCTGGAA	chr12	3277888	3277829	-	ST6 (alpha-N-acetyl-neuraminyl-2,3-beta-galactosyl- 1,3)-N-acetylgalactosaminide alpha-2,6-sialyltransferase 2
A_72_P148570	ENSSSCG00000012119	TMSL3	394	GCCAGTATGCACTGTACATTCCACAAGCATTGCCTTCTTATTTTACTTCTTTTAGCTGTT	chrX	8603312	8603371	+	thymosin-like 3
A_72_P148681	ENSSSCG00000006990	FGL1	2036	TTTATTCCAAATATTGTTTAATTGTCCCTGATGGGCTTTCATTTCAGCAGCTCATCTTGG	chr17	5493323	5493264	-	fibrinogen-like 1
A_72_P148696	ENSSSCG00000004033	AGPAT4	525	CTGGATGGCCAGAGCGTGAAAGGCACTTTAGGTAAGATGACTAAATTAAGCCCTCAAAAA	chr1	7674668	7674727	+	1-acylglycerol-3-phosphate O-acyltransferase 4 (lysophosphatidic acid acyltransferase, delta)
A_72_P148791	ENSSSCG00000017014	PANK3	423	ACTTTTGGCATATGCACTGGATTACTGGTCAAAAGGTCAACTGAAGGCATTGTTTCTAGA	chr16	52664992	52664933	-	pantothenate kinase 3
A_72_P148916	ENSSSCG00000009602	ATP6V1B2	3070	CCTGTCCCCACCTTTGTGTTGGAGTTTACTGTGTTACCCTGTAATTAAAAACAAAGACTA	chr14	4037000	4037059	+	ATPase, H+ transporting, lysosomal 56/58kDa, V1 subunit B2
A_72_P149151	ENSSSCG00000003181	ENSSSCG00000003181	1200	CACAGGGCATCTCCCCTATACATTGTGATCCTGAACTAATAAATTATTTTTGAAGGAAAA	chr6	38223739	38223686	-	60S ribosomal protein L13a Fragment
A_72_P149161	ENSSSCG00000017412	RAB5C	300	CCGAAGTGAGTTATTCCACCTGCACCTTTCTGTACAAATACTAATTCAATTTTAAGTCTT	chr12	18367695	18367754	+	RAB5C, member RAS oncogene family
A_72_P149171	ENSSSCG00000001678	ENSSSCG00000001678	773	CAGTCAATACATTTTGTTAAATGTGCCACAAAATGTGACTTTTATGCCTTTGTGAGGCTT	chr7	44549048	44549107	+	DNA-directed RNA polymerase Fragment (EC 2.7.7.6)
A_72_P149206	ENSSSCG00000004173	TBPL1	1552	GTATGCTAATATGGGCACCAAAGAACCTGTAAAAGTTATCTTTTTCAATTGAATGTGCAC	chr1	31322349	31322290	-	TBP-like 1
A_72_P149371	ENSSSCG00000014310	CXCL14	750	CATCACAAGCTGCTTTTTACTGAAAAGGGGGAATACTCATGCATTTCCTTTGTTTAAAAA	chr2	125190090	125190030	-	chemokine (C-X-C motif) ligand 14
A_72_P149411	ENSSSCG00000010772	ADAM8	2808	GTGCAACAATGTGAATTTATAAGATTTAAAGGTCCAACGCTTGGTAAAATAAAACGTCCC	chr14	147966589	147966534	-	ADAM metallopeptidase domain 8
A_72_P149446	ENSSSCG00000007280	ITCH	830	CATCTGGGTTAAAGAAACAATATTGAGGAATGTGGTTTGGAAATGTATTTCTCCGTTGAT	/	/	/	/	itchy E3 ubiquitin protein ligase homolog (mouse)
A_72_P149471	ENSSSCG00000011817	CCDC50	1280	CTTGAAAACGGACTCACTGTAGCAGAATTACTGGATAATACAAAATGCATTCCATGCTTA	chr13	96941103	96941162	+	coiled-coil domain containing 50
A_72_P149711	ENSSSCG00000006063	ENSSSCG00000006063	513	TATGTACCCGAGCAATGCCAGGTCTAGCAAACAGTGCTAGTCCTAGATTACTTGATTTAA	chr4	36618314	36618376	+	/
A_72_P149781	ENSSSCG00000015947	C2orf37	1707	AATCTGACTGGATTTATTTCCATCCTGATGCTTCTGGTAGAATAATACATGTTGGCCCCA	chr15	72796870	72796815	-	DDB1 and CUL4 associated factor 17
A_72_P149806	ENSSSCG00000012686	MOSPD1	766	TATGTTACAGACAGCAAGGATGCTTCTGAGTGACACTTAGGAAATTATTTGAAGAAATTC	chrX	108803320	108803261	-	motile sperm domain containing 1
A_72_P149831	ENSSSCG00000008428	ENSSSCG00000008428	607	GTGTTGGCAGTTGATGCTAATGGGATATCAAGGCAATAAAATATTTAGTATACTTTGCTC	chr3	86332362	86332303	-	/
A_72_P149936	ENSSSCG00000012102	ENSSSCG00000012102	489	ATAATCATTCAAAGCCAATGGAAATCGATGGGGACGTGGAGATTCCACCCAACAAAGCCA	chrX	5100448	5100507	+	/
A_72_P150061	ENSSSCG00000014619	ENSSSCG00000014619	793	AGATAAAAGGAGCACTGCGTCTGGGTGGTTGGATTTGTTCTGTGATAAACTGAGGAGTGA	chr9	2462306	2462365	+	/
A_72_P150086	ENSSSCG00000010966	CCL19	732	TCTGTGACTCAGCACCCCATCCCTGGGAATCTGGTTCGAGCCTTTCGCTACCTGCTCATT	chr10	30555770	30555829	+	chemokine (C-C motif) ligand 19
A_72_P150231	ENSSSCG00000003392	SLC25A33	1455	CGTTCTAGAAGGTTTCGATGCGTTAACGTTAACAGTTAATTATAACTCTTGGTTTGTTTC	chr6	47042489	47042548	+	solute carrier family 25, member 33
A_72_P150236	ENSSSCG00000002238	ENSSSCG00000002238	821	CAAATATTCTTGACACCGGATCACTATCAAGAAAGGCTTCAAGGTGCTCATGACCCAGCA	chr3	96077021	96076962	-	/
A_72_P150321	ENSSSCG00000000401	GLS2	2863	ATGCTGCTGCTACCACTAAGAGCAATTTTATAGACAGAGAAAGTATTTTGTGCTCAAATA	chr5	20795703	20795644	-	glutaminase 2 (liver, mitochondrial)
A_72_P150386	ENSSSCG00000002482	ENSSSCG00000002482	1606	AGAAAGGAAGTCCTTTGAGAATTTCATTGTGCGATTTGACAGCCCCTTTCTGTTCGCCAC	chr7	124383602	124383543	-	/
A_72_P150526	ENSSSCG00000008966	PARM1	1293	TGTCTTTATTTATCAGTGCTTATCCAGTAGAATTAATAACACGTACCTGATGCCCATCAA	chr8	60270388	60270447	+	prostate androgen-regulated mucin-like protein 1
A_72_P150601	ENSSSCG00000006648	CTSS	1493	TGAATATGCCTTAAAAGAAGCTGTGGCCAATAAGGGACCTGTGTCCGTTGCTATAGATGC	chr4	102377968	102378027	+	cathepsin S
A_72_P150881	ENSSSCG00000016554	MEST	2167	TTAGAAGCGATCTTTGCAGCTAATAACAGTCGCACTCTTCATACCTCGGTGCTTAGAAGC	chr18	16497322	16497263	-	mesoderm specific transcript homolog (mouse)
A_72_P151136	ENSSSCG00000015782	IRF2	2023	CTGAGTACGCGGTCCTGACTTCAGCTATAAAAAATGAAGTGGATAGTACGGTGAACATCA	chr15	42635795	42635736	-	interferon regulatory factor 2
A_72_P151151	ENSSSCG00000015318	CDK6	2202	GAAACCAAACTAACATTAGTGTTTGAACATGTTGATCAAGACTTGACCACTTATTTTGGG	chr9	68159198	68159147	-	cyclin-dependent kinase 6
A_72_P151171	ENSSSCG00000012935	ENSSSCG00000012935	695	TAGAGACTGTTGTAACCAACCTTTTCTAACACAATAAAGAGGTGTCCTGGGCCCCAAAAA	chr2	4138387	4138446	+	Cathepsin F Fragment (EC 3.4.22.41)
A_72_P151232	ENSSSCG00000015583	SMYD2	848	ATGCAGTTATTTTTCCTTTCATGCCTACTCTCATGTTCTGAACAAACCTAAATGATGACA	chr9	121753608	121753549	-	SET and MYND domain containing 2
A_72_P151236	ENSSSCG00000002722	DDX19A	1828	AGCAGATGGGCAAATTTTACCCTGAACTGAAGCTAGCTTATGCTGTTCGTGGCAATAAAT	chr6	9702795	9702736	-	DEAD (Asp-Glu-Ala-As) box polypeptide 19A
A_72_P151271	ENSSSCG00000010210	SLC16A9	1793	CCAGTCCTCTGATTGCCCTTTGCCTGAAAAAACAGCTCTGGAAAATATACCAGATAGATA	chr14	65655212	65655153	-	solute carrier family 16, member 9 (monocarboxylic acid transporter 9)
A_72_P151361	ENSSSCG00000015013	RDX	2320	TGAAAAGGAAGAGCTAATGGAACGTCTGAGGCAAATTGAAGAACAGACAATGAAAGCCCG	chr9	37266253	37266312	+	radixin
A_72_P151576	ENSSSCG00000014812	FOLR3	1391	TACACCTGCAAGAGCAACTGGCACAAGGGCTGGAACTGGACCTCAGGGTATAACCAGTGC	/	/	/	/	folate receptor 3 (gamma)
A_72_P151626	ENSSSCG00000007205	TBC1D20	2605	ATTTCCTTTATTAAAAGGGTTTCTGTCGAGGGTTTTCTATTCCTGCCACCCTTCCCCCTC	chr17	36637839	36637898	+	TBC1 domain family, member 20
A_72_P151641	ENSSSCG00000011077	MSRB2	1227	AGAATTTCACGGAATGACAGAGGGGCAGTCCTTTCCCTTAATCAACATCTGTGGGCTTTT	chr10	49407082	49407024	-	methionine sulfoxide reductase B2
A_72_P151656	ENSSSCG00000016667	BBS9	1904	TGGGGACAGCCTTTATAATACAAAGACCTAAATCCTATTTGATACCCCAATTTTTTCACA	chr18	39107367	39107308	-	Bardet-Biedl syndrome 9
A_72_P151731	ENSSSCG00000017570	LRRC59	2891	AGTTGTTACACAAAGCTGCGTAAGGGCAAGACTCATTTCTACTAAAGGTCAGCTGTCACT	chr12	24307089	24307148	+	leucine rich repeat containing 59
A_72_P151761	ENSSSCG00000000404	SPRYD4	888	ACAATAATGCAATCCTAACAGTCTTTCCCAATGGATAACAATCAGTGCAACCCCAACTAC	chr5	20804293	20804352	+	SPRY domain containing 4
A_72_P151821	ENSSSCG00000017023	NUDCD2	937	GGTGCCTTCAGGGAAAATTAAGTTTTTCTTTCAGTAAGTGTGATGCAAGAATAATACTCA	chr16	57835153	57835212	+	NudC domain containing 2
A_72_P151936	ENSSSCG00000017745	UTP6	842	GGCGAGTTGGCACGGATCATCTACAAAAATTCTGTAAGCATAATTAAAGGTGCAGAATTT	/	/	/	/	UTP6, small subunit (SSU) processome component, homolog (yeast)
A_72_P152146	ENSSSCG00000000366	DNAJC14	3527	ATGAGGAACCTCTTAAGTTCCCCAATGATTTTTCACGTGTGCCCAGTGGAAAGAAACCTC	chr5	20223636	20223577	-	DnaJ (Hsp40) homolog, subfamily C, member 14
A_72_P152276	ENSSSCG00000009144	AGXT2L1	712	AGTAGGCTTTGGCCGAGTTGGGAAACATTTCTGGAGCTTCCAAATGCTTGGTGAAGATTT	chr8	97382755	97382814	+	alanine-glyoxylate aminotransferase 2-like 1
A_72_P152751	ENSSSCG00000004055	RSPH3	1679	TTTGTCTGTTGCACTGGGCACATCACATCTGTTGAAATAATAAAACTAACTTTGAAAGTG	chr1	9379642	9379700	+	radial spoke 3 homolog (Chlamydomonas)
A_72_P152766	ENSSSCG00000005349	GRHPR	1328	CTTGCCACTGCTGTGCTGGAAACATCTGAGCCCAAAGTGTGTAATTCTATTAAATAATTC	chr1	249563886	249563827	-	glyoxylate reductase/hydroxypyruvate reductase
A_72_P152851	ENSSSCG00000011690	PLSCR4	651	TTTCCTCATTTACCAACATAGACAATCAGGTACCACCTCTGTATGAACATAGGGTCAGAC	chr13	70669004	70668945	-	phospholipid scramblase 4
A_72_P152881	ENSSSCG00000004151	UBE2NL	1214	ATCGATCCAGGCTTTGTTAAGCGCTCCCAATCCAGATGATCCATTAGCAAATGATGTAGC	chr5	84008486	84008545	+	ubiquitin-conjugating enzyme E2N-like
A_72_P153021	ENSSSCG00000001951	PSMA6	1035	TGAAAAAGGAACCTTTCCCACTCCTCCTGCCACTGAAGTGGTTAGGACTCTGTATAAATA	chr7	70500066	70500125	+	proteasome (prosome, macropain) subunit, alpha type, 6
A_72_P153186	ENSSSCG00000009330	ALOX5AP	868	GTTTCTTGACTTGTCCTGCTTTCTGAAGATGTTTTGTGACCAGATTTATGTTTTCCTAAA	chr11	6893638	6893579	-	arachidonate 5-lipoxygenase-activating protein
A_72_P153341	ENSSSCG00000007131	CST7	742	AGCACTGAGCAGACACTGTGGCCTCTCAGTGAACCATCAGGAATAAACAAAGAACTGAAT	chr17	32367472	32367531	+	cystatin F (leukocystatin)
A_72_P153431	ENSSSCG00000013553	VAV1	2886	TGTTGAAGTCAAGCATATTAAAATCATGACGGGAGAAGGACTCTACCGGATTACAGAAAA	chr2	50202824	50202883	+	vav 1 guanine nucleotide exchange factor
A_72_P153591	ENSSSCG00000004528	MBD2	902	GATTAGCATCAGGTAACTTTCGACCGACTTTCCCCAAGAAGCAATTCCTAGAATTGAACA	/	/	/	/	methyl-CpG binding domain protein 2
A_72_P153651	ENSSSCG00000016724	MRPS24	807	CTGAAGTGAAACAGAGGAAATTCATCCCCTCGGGTTACTGAGGCTTTGTCTTCAAAGTTG	chr18	47470512	47470571	+	mitochondrial ribosomal protein S24
A_72_P153681	ENSSSCG00000000253	ENSSSCG00000000253	638	AGTGGTGTCTGAGACCTCAGACACCAAAGTTCTGAGGCACTGAGGCAGCAGAAGCAGGGT	chr5	16790410	16790469	+	Keratin 18 Fragment
A_72_P153691	ENSSSCG00000003384	DNAJC11	2241	CCTTTTCCTGCTGAAATGTCACTAGAGGATTGCGTGGGTTTATAAATCTGCTTTTTATCT	chr6	45925280	45925221	-	DnaJ (Hsp40) homolog, subfamily C, member 11
A_72_P153751	ENSSSCG00000017217	KCTD2	379	AAATTCGAACAGCTCATCAGCATCGGATCGTCCTATAACTATGGGAATGAGGATCAGGCA	/	/	/	/	potassium channel tetramerisation domain containing 2
A_72_P153831	ENSSSCG00000002828	LPCAT2	2507	TCCAGTCTTGAAGTTTCTAGGCCGAGCCCTGTTCTTTTCAATGGGATTTATTGTTACCGT	chr6	20810082	20810023	-	lysophosphatidylcholine acyltransferase 2
A_72_P153861	ENSSSCG00000004651	GALK2	1404	GCTGTGTGGAAATGAACAAGGCAGCAACTTCTCATTTCAATATCAGGGTGATGGAGTGTC	chr1	127794194	127794135	-	galactokinase 2
A_72_P153926	ENSSSCG00000000840	KIAA1033	/	CAACCGTTTCATTGACATTCGAGCTTATGTAACTCACTACCTAGACAAGACTTTTTACAA	/	/	/	/	KIAA1033
A_72_P154211	ENSSSCG00000009705	GALNT7	2139	GTGGTCAACCCTCATGAGAACAGTCCACAGTGTAATTAAAAGGACTCCAAGGAAATACCT	chr14	16264324	16264383	+	UDP-N-acetyl-alpha-D-galactosamine:polypeptide N- acetylgalactosaminyltransferase 7 (GalNAc-T7)
A_72_P154391	ENSSSCG00000010275	PCBD1	708	TCTCACTCCCTTTCTAATTCATTTCCTGAGAAGCTAAGATAGATGCTGTGTCTGAAAAAA	chr14	76952302	76952243	-	pterin-4 alpha-carbinolamine dehydratase/dimerization cofactor of hepatocyte nuclear factor 1 alpha
A_72_P154626	ENSSSCG00000016968	BDP1	/	CTGACTTTATCAGCACAGGATTCAGAACAGAATGTAGTAGAACAAGACCAAAACCAAAAA	chr16	45232497	45232556	+	B double prime 1, subunit of RNA polymerase III transcription initiation factor IIIB
A_72_P154666	ENSSSCG00000001584	ZFAND3	2472	TGTAGTTTAGGGGTTGATGGTGGTTGAAATTGATTTCTGGCTGGTTACTAAGGTGCCTGC	chr7	38659244	38659303	+	zinc finger, AN1-type domain 3
A_72_P154716	ENSSSCG00000009389	TRIM13	1829	AAGAAGAATGAAATCCTGTCTGACTTTGAGACCATGAAACTTGCAGTTATGCAAGCCTAT	chr11	17641916	17641857	-	tripartite motif-containing 13
A_72_P154731	ENSSSCG00000015519	RASAL2	545	TTGAGTTCTACAGCCTTCCACCTCTTCATAGCATCACAGTTCACATTTATAAAGCCGTAA	chr9	113018447	113018506	+	RAS protein activator like 2
A_72_P154741	ENSSSCG00000006382	SLAMF6	2138	CACCGCCCAGATAACCACAACCTCCGTAGTGTTTTACAGTTATTATCTGAGGATCTTCAG	chr4	93440466	93440525	+	SLAM family member 6
A_72_P154796	ENSSSCG00000009658	BNIP3L	3469	AGAATTTCTTAAGGTGTTCATTCCATCTCTCTTCCTCTCTCATGTTTTGGCTTTGGGGCT	chr14	10481710	10481769	+	BCL2/adenovirus E1B 19kDa interacting protein 3-like
A_72_P154851	ENSSSCG00000006661	VPS45	706	GTCCCTAAACTGCAATTCTCTGTGGTACTGAGAAACTATGTATAGCTACAATAAAAATCC	chr4	102672263	102672322	+	vacuolar protein sorting 45 homolog (S. cerevisiae)
A_72_P155076	ENSSSCG00000008196	FAM178B	645	GTGTGTGTCACGTTGTGAGGGTTCTTTATGCACACTAAAGTCGCATTTCAGCATCAAAAA	chr3	52060483	52060542	+	family with sequence similarity 178, member B
A_72_P155091	ENSSSCG00000011904	UPK1B	1773	TAATATTCCACCTTTGTGCTCCTTGGGATTATATGGGTTCTTCCTCAAATGGCCATGTCA	chr13	105626899	105626840	-	uroplakin 1B
A_72_P155116	ENSSSCG00000008416	CHAC2	827	TAGCTTCACTGCACAATGGCAATATGATTTGTAAACATTTTTACTGGAAGATCTTAGCTG	chr3	81305468	81305409	-	ChaC, cation transport regulator homolog 2 (E. coli)
A_72_P155201	ENSSSCG00000006160	STMN2	2137	CCCCTGCCTATATTATAATGGATCATGCGATATCAGTATGGGAAATGTATGACATGGTTT	chr4	59026059	59026000	-	stathmin-like 2
A_72_P155251	ENSSSCG00000015485	C1orf9	/	ATCAGCTCCTGTTTCAACTCCTCTTCCATCACACGAGTTTGTAACCACTGAAGAACGTGT	/	/	/	/	Protein C1orf9 Precursor
A_72_P155306	ENSSSCG00000014227	TNFAIP8	1956	TAACATATGAGCATGTGAGTTAGGATTGTGACTGCTCATGATTTACTGGAAGGAGGAACA	chr2	111725754	111725813	+	tumor necrosis factor, alpha-induced protein 8
A_72_P155331	ENSSSCG00000001955	SRP54	2793	GAAGCTATACAGAAATGGATCCTGGTATCATTTGCCTCGGAAGGAGTGGAGAAATTCAAA	chr7	70639348	70639294	-	signal recognition particle 54kDa
A_72_P155431	ENSSSCG00000009030	PRMT10	775	GAGAAACTGGGTCAGGCCATGGATACGCAGTGTCAGAATAATGAGATAAACTGTGGTAGT	chr8	69956448	69956507	+	protein arginine methyltransferase 10 (putative)
A_72_P155691	ENSSSCG00000015311	CYP51A1	2394	AAATCAGAAGTCAGCTTAACGAGAAGGTGGCACAACTGTATGCGGATTTGGATGGTGGTT	chr9	67552029	67551970	-	cytochrome P450, family 51, subfamily A, polypeptide 1
A_72_P155711	ENSSSCG00000006757	TRIM33	2385	CCTGCTTCGATACCAAACTACTATAAAATTATAAAGAAACCAATGGATTTATCCACCGTG	chr4	110543941	110544000	+	tripartite motif-containing 33
A_72_P155721	ENSSSCG00000018091	ENSSSCG00000018091	740	CTAGAGCTAAACAACACAACCTACTACCTGAAATTTAAATACCCCTCACAAACATACAAA	chrMT	14438	14497	+	/
A_72_P155771	ENSSSCG00000004373	RTN4IP1	1592	TTTGCTATACAGGTAATGAAAGCATGGGATGCTCACGTGACAGCAGTTTGCTCTCAGGAT	/	/	/	/	reticulon 4 interacting protein 1
A_72_P155826	ENSSSCG00000013298	PDHX	673	CAGTTCCGTTTAAGTCCAGCTGCTCGCAATATTCTGGAAAAACATGCACTGGATGCTAAC	chr2	24474044	24473989	-	pyruvate dehydrogenase complex, component X
A_72_P155911	ENSSSCG00000003716	SS18	725	CTTACATTCCAATAGCCAGTATCTATTAGCAGCCATATTGTCACCTCAGCACTGTGGACA	chr6	76243766	76243707	-	synovial sarcoma translocation, chromosome 18
A_72_P156056	ENSSSCG00000004684	ENSSSCG00000004684	818	GTTGCCTGCTCTGAACACATCAAAGTACTTAAAACTTAATGGCCTTCCTTCCAAAGACAA	chr1	132817618	132817559	-	/
A_72_P156171	ENSSSCG00000006872	AGL	482	TGTGGAAATTGTGGGCCTGAGTAAATCTGCTGTTCGTTGGTTGCTGGAATTATCCAAAAA	chr4	123030472	123030413	-	amylo-1, 6-glucosidase, 4-alpha-glucanotransferase
A_72_P156366	ENSSSCG00000015545	GLUL	1959	AAGACTTCGGAGTGATCGCCACCTTTGATCCTAAGCCCATTCCTGGGAACTGGAATGGTG	chr9	116111400	116111341	-	glutamate-ammonia ligase (glutamine synthetase)
A_72_P156386	ENSSSCG00000009167	UBE2D3	2401	GAATAAATGATGCAAGTTGTCAATGGATGAGTGATCAACTAATAGCTCTGCTAGTAATTG	chr8	101255895	101255954	+	ubiquitin-conjugating enzyme E2D 3 (UBC4/5 homolog, yeast)
A_72_P156406	ENSSSCG00000016584	ENSSSCG00000016584	1354	TGTTGCAACTCTATCTCTTATGTGTGGTCCTGACCCTGCTCTCAGTTTTCGTTAGACTGA	chr18	18171426	18171367	-	/
A_72_P156706	ENSSSCG00000008245	TMSB10	526	CGGACTGCCAAATTATCCGGTTTGCCCTGGGATATTATAGAAAATTATTTGTATGATTAA	chr3	54738569	54738628	+	thymosin beta 10
A_72_P156796	ENSSSCG00000003991	ENSSSCG00000003991	646	CTTGCTTTGTGTGCAGTGAATGTGGGAAAACATTTAGGTACAAATCCTCATTTGTTGTGC	chr6	122723760	122723701	-	/
A_72_P156826	ENSSSCG00000011763	MRPL47	619	CTATCAGCTATTTCAAGTGTTACAGTACACGTTAATTTTGGAAGCTGTCAAAATCAGGTA	chr13	89383497	89383438	-	mitochondrial ribosomal protein L47
A_72_P156951	ENSSSCG00000009486	SLITRK6	3702	GTGCATTTAATGGCCTTGGCCTCCTTAAGAAGCTTCATATCAATCACAATTCTTTAGAAA	chr11	56416393	56416334	-	SLIT and NTRK-like family, member 6
A_72_P157006	ENSSSCG00000001575	ENSSSCG00000001575	757	CTAAGCCAGAAGAGGTGGTTGCGCAGAAGAAAAAGATATCCCAGAATAAACTGAAGAAAC	chr13	33551820	33551757	-	/
A_72_P157156	ENSSSCG00000002117	ENSSSCG00000002117	7418	GATCCCCGATTTCTAGCGTATATGGAGGATCGCAGAAAACAGAAATGGCAGAGATGTAAA	/	/	/	/	/
A_72_P157386	ENSSSCG00000000373	CDK2	2144	AATAGGTGAAATTGAAAGGAAGCTTCAGTATTAGATGCACTTAAGTCACCTCCACCACCC	chr5	20338087	20338147	+	cyclin-dependent kinase 2
A_72_P157441	ENSSSCG00000006493	PMF1	1089	ATAACTCAGTTGCAGACATCTATCCGGGAGGAAATCTCTGAAATCAAAGCAGAGGGGAAC	/	/	/	/	polyamine-modulated factor 1
A_72_P157626	ENSSSCG00000001938	SSTR1	2139	ATCACCCTGATGGTGATGATGGTGGTAATGGTGTTTGTCATCTGCTGGATGCCTTTCTAT	chr7	67641568	67641509	-	somatostatin receptor 1
A_72_P157636	ENSSSCG00000001390	PSORS1C2	408	GACCTGCCTGAATCTGGAGTCTGGCCTCCTGAACCCCCTAGTACTGATCCCCCTCAACCT	chr7	27498679	27498620	-	SPR1 protein precursor
A_72_P157666	ENSSSCG00000010712	ENSSSCG00000010712	518	ATATGTGGATGAGGCTTCCAAGAAGGAGATCAAAGACATCCTCATCCAATATGACCGGAC	chr14	138720892	138720837	-	/
A_72_P157701	ENSSSCG00000010070	SMARCB1	755	CCCAGGCAGGGCAAGCAACACTTTTTAAATAAAAGGCAACAAGTCCTGTTCTGTTTCATC	chr14	50889526	50889467	-	SWI/SNF related, matrix associated, actin dependent regulator of chromatin, subfamily b, member 1
A_72_P157721	ENSSSCG00000017496	C17orf37	768	TCCAGCTTAGCCGTACCTGTCAGATGCTACCATAGTTGTAATTTATTTTCACTAGCCCCA	chr12	20555534	20555593	+	Uncharacterized protein C17orf37 (Protein C35)(HBV X-transactivated gene 4 protein)
A_72_P157741	ENSSSCG00000008268	AUP1	1505	AAGGGGAGGGATGGGGCTCCCCCCAATATCTCATTAAATTCAGGGTTTTCACTCAAAAAA	chr3	62911440	62911499	+	ancient ubiquitous protein 1
A_72_P157791	ENSSSCG00000009617	REEP4	1492	GTTTGTGTTGGTGAATGGGGTCAGGTTTGTGGATGTTTTGATAAATAAATACATAAAAGC	chr14	6368146	6368087	-	receptor accessory protein 4
A_72_P157831	ENSSSCG00000016174	FN1	2543	GCCAAAGCTTTACTACTGTGGAAAGACAACTGTTTAGTAAAAGATTTACATTCCCCAAAA	chr15	110940185	110940130	-	fibronectin 1
A_72_P157961	ENSSSCG00000010114	DGCR14	1694	GCTGGTACAGTTTTTTATTGGACTCCCCCTCCTTTCTATTTAACCGTAATTAAAGAGCAT	chr14	52056117	52056058	-	DiGeorge syndrome critical region gene 14
A_72_P158106	ENSSSCG00000001509	DAXX	870	GGTCCCCGTTTGGTGGTTTCTTTTAAAAACACAAAGCTTAAGTTTTACACAGAAACATTA	chr7	34084308	34084249	-	death-domain associated protein
A_72_P158171	ENSSSCG00000007651	ENSSSCG00000007651	1933	GGTTTGGATTGTGAGAACAGCACAATAAACTTGATGTTTAGGGCAGTGGCCCCCAAAAAA	chr3	6476021	6476080	+	/
A_72_P158186	ENSSSCG00000015343	MIOS	793	CCTCAGAACAAGTCACTCATGACTTTCCTGTAATGGGAAAATAAATCATTCTATCAAATC	chr9	73189520	73189579	+	missing oocyte, meiosis regulator, homolog (Drosophila)
A_72_P158236	ENSSSCG00000004472	IRAK1BP1	674	GTCCTGGATATGTGTATATTTATAGTATATGAACTGTTTCTCTCCCAAGTCTGTCAGTCT	chr1	92067308	92067248	-	interleukin-1 receptor-associated kinase 1 binding protein 1
A_72_P158246	ENSSSCG00000015065	BUD13	2229	GGAAGTGTTGATTTCTCTGTCCCAGGGTTTGTTCTTGGTTAGAGTTTTTCTTTTTTAATA	chr9	42932737	42932678	-	BUD13 homolog (S. cerevisiae)
A_72_P158266	ENSSSCG00000015861	WDR33	1276	AATTCCAGGGATGGGAATACCAGAACAACTAAAATTAGCTATGGAACAAGAACAGATGGG	chr15	55723886	55723827	-	WD repeat domain 33
A_72_P158291	ENSSSCG00000006370	TSTD1	651	GTTGGGTAACTTCTTATAGTGCTGTGCACGCAAAAGCATCAAATAAAGAGCATTTAATTA	chr4	93003032	93002973	-	thiosulfate sulfurtransferase (rhodanese)-like domain containing 1
A_72_P158306	ENSSSCG00000000693	NCAPD2	853	AATAGATGAATTTGAGCAGAAGCTTCGGGCCTGTCACACCAGAGGTTTGGATGCAATAGA	chr5	60044726	60044785	+	non-SMC condensin I complex, subunit D2
A_72_P158601	ENSSSCG00000004544	SPG21	1758	ATCTTCGTGACAGGCGGCAGCTCTTCTAAGCCAGTGTAACTATTCCTTCTTCAGTTTTTT	chr1	110191935	110191994	+	spastic paraplegia 21 (autosomal recessive, Mast syndrome)
A_72_P158896	ENSSSCG00000001997	MDP1	738	GAACTGAGAGGAAATCAGGAGGGCATTTTCAGGTGCATTTGTAAATTATTATTAAAGTGT	chr7	81426255	81426314	+	magnesium-dependent phosphatase 1
A_72_P159031	ENSSSCG00000009885	ENSSSCG00000009885	6620	GTGTCTGTAGTAAATCAGAGTTTGTTTGATACACAGGGGAGCCCAGGGTTAGAAGATTAT	chr14	39501929	39501988	+	/
A_72_P159161	ENSSSCG00000009327	HMGB1L1	641	TAAGCTGAAGGAGAAGTACGAAAAGGATATTGCTGCATACGAGCTAAAGGGAAGCCTGAT	/	/	/	/	high-mobility group box 1-like 1
A_72_P159271	ENSSSCG00000016009	ITGA4	578	GTGGAAGGCTGGCTTCTTCAAAAGACAGTACAAACTATCCTACAAGAAGAAAACAGAAGA	chr15	81623848	81623908	+	integrin, alpha 4 (antigen CD49D, alpha 4 subunit of VLA-4 receptor)
A_72_P159291	ENSSSCG00000004363	ENSSSCG00000004363	731	TTCCCTGTTATGTTTTCTCAGGTCGTGATACGTTGGAAATATAAAATCACAGTAGTCTTC	chr1	74405564	74405504	-	/
A_72_P159711	ENSSSCG00000011876	DTX3L	466	ATTTCACTGAAACGTTTGGTCAAGAAAGAAAGCACTTACAAGGGGCCAAGTTCTCTGATG	chr13	103899153	103899213	+	deltex 3-like (Drosophila)
A_72_P159781	ENSSSCG00000014901	PCF11	598	TGCTCCAATAACAGTAGAAATATTCAGGCATCTCAGCAGGTTCTGACTGGTGTTGCTCAG	/	/	/	/	PCF11, cleavage and polyadenylation factor subunit, homolog (S. cerevisiae)
A_72_P160196	ENSSSCG00000007387	PI3	645	TACAAGATCCAGTGAAAGCCCAACCTGCAATCAAAGTCTAATCTTACTCACCAAGCCTGG	chr17	49327768	49327828	+	peptidase inhibitor 3, skin-derived
A_72_P160621	ENSSSCG00000010453	IFIT1	2065	AATGCTCTAAAACAGGCTGTCAGGCTAAATCCAGAAGATGCATATATTAAGGCTCTCTTT	chr14	106148994	106149053	+	interferon-induced protein with tetratricopeptide repeats 1
A_72_P160661	ENSSSCG00000003399	RBP7	784	TTTGGCACTTTCAGTGTTGTGGCCCAGGTTCGAATAAATAAATAAACAAATCAGTCCTAA	chr6	47357238	47357185	-	retinol binding protein 7, cellular
A_72_P160736	ENSSSCG00000016137	FAM119A	1127	CAGATCTTCTTCGAACATTGGAACATCTCTGTAGCAACCACTCTGTGATTCTTTTAGCTT	chr15	103654875	103654934	+	family with sequence similarity 119, member A
A_72_P160766	ENSSSCG00000002016	THTPA	2800	TTATAGGATTTCCACTTAGCCGTGATCAGTAGTTAAGCACAGGAAAATCCCTTGCCACCC	chr7	81883712	81883653	-	thiamine triphosphatase
A_72_P160776	ENSSSCG00000006136	FAM82B	1116	CAGAAGAGGAGAAAAAGCTTTTGGTGTATGAAGCCCTGGAGTATGCAAAAAGAGCCCTAA	chr4	52124476	52124535	+	family with sequence similarity 82, member B
A_72_P160946	ENSSSCG00000017796	BLMH	1447	GATGGCATTGTTTGTCTTAACTCTGTCCGAAAGGTTTGGTTCAGTGTCTGTTTTCATAAG	chr12	44286199	44286140	-	bleomycin hydrolase
A_72_P160976	ENSSSCG00000004464	FAM46A	3096	GTTAAAGTGTGCAATGACTCTGACCGATGGAGTCTTATATCTCTGTCAAACAACAGTGGG	chr1	89350445	89350504	+	family with sequence similarity 46, member A
A_72_P160996	ENSSSCG00000004104	KATNA1	1558	AACAAATCTCCTGCTGCAGTTACAGAACCAGAGACAAATAAATTTGATAGTACTGGATAT	chr1	17376107	17376166	+	katanin p60 (ATPase-containing) subunit A 1
A_72_P161001	ENSSSCG00000011574	ATP2B2	960	AAAGCAGATTTTTGGACAAAACTTCATACCTCCAAACAAGCCAACAACCTTCCTGCAGCT	chr13	55757155	55757214	+	ATPase, Ca++ transporting, plasma membrane 2
A_72_P161021	ENSSSCG00000011218	SLC4A7	812	ACCTCTTATCTGGAATTGACGAGTTTTTAGATCAAGTGACTGTCCTCCCTCCAGGAGAGT	chr13	11832852	11832911	+	solute carrier family 4, sodium bicarbonate cotransporter, member 7
A_72_P161176	ENSSSCG00000009565	GAS6	809	ACCAGATGCTTCTTTCTGACCTAAAACTATGGGAAAATAAAGTATTTACGGAACCTTTCT	chr11	79112348	79112289	-	growth arrest-specific 6
A_72_P161236	ENSSSCG00000009247	HNRPDL	1455	GTAAAAGACTTTCTAGTGTACAAGACACAACTGTGTCCAACTGTATATAGCCGCCAAAAA	chr8	116869008	116869067	+	heterogeneous nuclear ribonucleoprotein D-like
A_72_P161246	ENSSSCG00000002020	ENSSSCG00000002020	804	TTCACTGTATGTGTGTTTTTTCCCTTGGAATTCATTAATTAATTTGCTCTGGACATGTGG	chr7	81975710	81975769	+	/
A_72_P161311	ENSSSCG00000008398	ENSSSCG00000008398	2814	TTGGATATGACCCTGCGTTGGCTCAGCCAAAAAGACACAGAGAATTCTTGACCAAAACTG	chr3	79507597	79507656	+	/
A_72_P161321	ENSSSCG00000004435	NT5DC1	1651	TATCCAAACCCTCCATTGGTATTATTAAATGATGGGATGCTGACAGCTAAATAAACTATC	chr1	85857000	85857059	+	5'-nucleotidase domain containing 1
A_72_P161436	ENSSSCG00000017184	PRPSAP1	1973	ATCTTCACCAAAAGGAAATCCAAGGCTTTTTCAGCTTTCCCGTGGACAACCTTAGAGCCT	chr12	3521557	3521616	+	phosphoribosyl pyrophosphate synthetase-associated protein 1
A_72_P161526	ENSSSCG00000011662	COPB2	5644	TGGATTAAAAGAAGCCTTTGTTGTGGAAGATGGGTGAAAGAAAACATGCTGACCTGTGGC	chr13	65335942	65335881	-	coatomer protein complex, subunit beta 2 (beta prime)
A_72_P161666	ENSSSCG00000004298	ZNF292	801	TAAACACCGGGGGACAAAATACAGAGCTGGAAGGGAAGGAATCAAAATGCCTAAGACTAA	chr1	58346915	58346974	+	zinc finger protein 292
A_72_P161831	ENSSSCG00000004983	ENSSSCG00000004983	2858	GGAAAGCCAGAAACAGCTTTTACAAGAAGCTGAAGAATGGAGAGAACGAGTGAATGAACT	/	/	/	/	/
A_72_P161951	ENSSSCG00000005508	FBXW2	2165	GGCTTGTTTTATGGACATATACTGCAGCATGCTGATGGGGTGCACCATTGACTTCATTTG	chr1	274394379	274394320	-	F-box and WD repeat domain containing 2
A_72_P162006	ENSSSCG00000011207	SGOL1	1722	AGTTAACTCATCACCAAAGCTAATTCACCCAGGACAATCTACTAAAACAAAAGAAGACAT	chr13	6138041	6137982	-	shugoshin-like 1 (S. pombe)
A_72_P162081	ENSSSCG00000001803	FAM103A1	644	CCAAAGAAATAGAGGCAATCGGTTCAAGATAACAGACAGTTTAGAGGTAGGGATAGCAGA	/	/	/	/	family with sequence similarity 103, member A1
A_72_P162121	ENSSSCG00000008492	ENSSSCG00000008492	747	GTTATCAAGGTCATCGTCTTCTGAATCTTCGTCTTCCGAGTCATCCTTAGCTCCTTTTGC	chr3	96017018	96017077	+	/
A_72_P162126	ENSSSCG00000007473	ADNP	5032	CTGAATATCCTTGACATTACAGCTGACAAAAACAAAAACTGGTATTTCAGAGGTTTTCTG	chr17	54512324	54512265	-	activity-dependent neuroprotector homeobox
A_72_P162236	ENSSSCG00000005985	ENSSSCG00000005985	1273	AATTGAAGATAAAATGAAAGGGTTCAGCTTCAAAGAAGACACTTTGCTGTTGATAGCAGA	chr4	15728722	15728781	+	/
A_72_P162251	ENSSSCG00000016427	XRCC2	851	TCTGAAGAAATGTTCTCAACTCTTGGAGAAGCTCGTCAGTGAGTATCGATTGGTGCTTTT	chr18	3921082	3921141	+	X-ray repair complementing defective repair in Chinese hamster cells 2
A_72_P162266	ENSSSCG00000011373	QRICH1	917	TTTCAGACTGCTTCTGTTTAAAATGTAAAAGGAAACTTTGCCCCCGTGCATCTTCATAAA	chr13	26614509	26614450	-	glutamine-rich 1
A_72_P162401	ENSSSCG00000009420	NUFIP1	1260	CGGACATTCGACATGAAAGAAATGTAATTTTGCAGTGTGTTCGGTATATCATCAAAAAAG	chr1	10272562	10272503	-	nuclear fragile X mental retardation protein interacting protein 1
A_72_P162411	ENSSSCG00000008495	PRKD3	814	TATTCCGCTAATGAGAGTTGTACAGTCCATCAAGCACACAAAGAGGAAGAGCAGCACGAT	chr3	96085336	96085277	-	protein kinase D3
A_72_P162491	ENSSSCG00000015423	DNAJC2	2125	CTGAATGCAAGTAGAGCCAAGAAATGACTTATGACAATCTTTGTTGTGTGTGCATTTTTA	chr9	96372405	96372346	-	DnaJ (Hsp40) homolog, subfamily C, member 2
A_72_P162606	ENSSSCG00000001921	NEO1	4368	CTACAAACAGCGCTATTACACCATTGAAAATCTGGATCCCAGCTCTCACTATGTGATTAC	/	/	/	/	neogenin homolog 1 (chicken)
A_72_P162746	ENSSSCG00000016824	RAI14	4894	TTTCTATGCAAACTGGCCTCCTGCTGTTCGTTATCCAAGAAGCTCAGGAAATCCAAACAT	chr16	17971859	17971918	+	retinoic acid induced 14
A_72_P162771	ENSSSCG00000004996	KLHL28	2132	CTACTTAATAGTGTGCGATTACCACTGCTGAGTGTTAAGTTTCTCACTAGATTATATGAA	chr1	183639585	183639526	-	kelch-like 28 (Drosophila)
A_72_P162781	ENSSSCG00000006733	TTF2	3820	TACACAGATTTGTTTGTGAAGGCACAGTGGAAGAGAAGATCTTGCAGCTCCAAGAAAAAA	chr4	107745358	107745307	-	transcription termination factor, RNA polymerase II
[truncated: 2,310 more rows]
