# Supplementary material for: Breed, sex and anatomical location-specific gene expression profiling of the porcine skeletal muscles
Source: BMC Genet. 2013 Jun 15;14:53. doi: 10.1186/1471-2156-14-53 (PMC3703266; doi:10.1186/1471-2156-14-53)
Supplement: Additional file 4: Table S3 — Differential expressed genes among the (A) breeds, between the (B) sexes and the (C) anatomical locations. [file 1471-2156-14-53-S4.xls]

## Sheet: A.DE genes in breed
ProbeID	Ensembl/Gene/ID/(ENSSSCG)	Ensembl/GeneSymbol	P-value	Length	Probe_seq	Ensembl/Chromosome/No.	Ensembl/Genome/location/start/5'	Ensembl/Genome/location/end/3'	Ensembl/Chromosome/strand	Ensembl/GeneName
A_72_P000101	ENSSSCG00000008617	FAM49A	7.11e-05	960	TAGACATTGAGAATGAAGTCAACAATGAGATGGCCAATCGAATGTCCCTCTTCTACGCGG	chr3	112304914	112304973	+	family/with/sequence/similarity/49,/member/A
A_72_P000536	ENSSSCG00000016919	C5orf35	0.000805	895	TTCTAGTGTTAGTTTTCACCTAAGTACACAGGAGCCTACTAAATTAAAACCCACTGTCTG	chr16	33572395	33572454	+	Uncharacterized/protein/C5orf35
A_72_P001306	ENSSSCG00000004951	AAGAB	0.0377222	899	GTTAAATCACAAGTTAAGGCCCACCAAGCCATTTACTGGTCAGTCTTTGCAGTACCAGTC	chr1	172329306	172329365	+	alpha-/and/gamma-adaptin/binding/protein
A_72_P001891	ENSSSCG00000002404	SPTLC2	4.16e-05	2021	CTTCACATCCTTCCTTTGCTACAGTTCACCGTTTAAAAAAGAGGTGACTCACTTTGCTTT	chr7	108724807	108724866	+	serine/palmitoyltransferase,/long/chain/base/subunit/2
A_72_P002151	ENSSSCG00000012056	CHAF1B	0.0231635	707	CGTCTCACCACCAGAAGGAACCCTTGGTCATGTTTTGGTGTATTTCCTTCTTAAAGTTTT	chr13	140502727	140502786	+	chromatin/assembly/factor/1,/subunit/B/(p60)
A_72_P002161	ENSSSCG00000014023	RUFY1	0.0318736	2657	ATACAAAAGTTGAGCTGGAGACTTACAAGCAGACACGGCAAGGTCTGGACGAAATGTACA	chr2	68337658	68337599	-	RUN/and/FYVE/domain/containing/1
A_72_P002226	ENSSSCG00000017066	GEMIN5	0.00214378	717	TCCATGCAAGAACATTCCCGGCCTCCTCAAGGCAAGAAAAGTATTGAATTAGAGAAAAAA	/	/	/	/	gem/(nuclear/organelle)/associated/protein/5
A_72_P002311	ENSSSCG00000010451	IFIT2	0.018698	3411	GAATCCTGACAACCAATATGTCAAAGTCCTCTTGGCTATGAAACTTCGAAAGATGAATGA	chr14	106102427	106102486	+	interferon-induced/protein/with/tetratricopeptide/repeats/2
A_72_P002476	ENSSSCG00000002245	C15orf29	7.33e-05	2804	AACTCCAGTGATTCTAGTTCGTCACAGACAGAAAGCCCATCATCAAAATATAGTGGGTTT	chr7	88115096	88115155	+	Uncharacterized/protein/C15orf29
A_72_P002531	ENSSSCG00000017643	40425	0.0218789	1461	ATGAGGACTTCAAATTACAGGACCAAGCCCTAAAGGAAAGCATCCCATTTGCCGTCATTG	/	/	/	/	septin/4
A_72_P002667	ENSSSCG00000000843	TXNRD1	2.04e-08	792	AAATATAAGCAGTCAATTTTTATCCAAAAGCAAGTGGTGGCTACCGCGTGCAAATAAGGC	chr5	75143059	75143000	-	thioredoxin/reductase/1
A_72_P003181	ENSSSCG00000006016	EIF3H	0.00071	1226	AACTGCCCAAGGATCTCTCTCACTAAAGGCATACAGACTGACTCCTAAACTGATGGAAGT	chr4	21852273	21852332	+	eukaryotic/translation/initiation/factor/3,/subunit/H
A_72_P003256	ENSSSCG00000000243	ENSSSCG00000000243	0.0207532	785	TTAATAGAGCAAAGAAATGAAGGTGACGCATTACAGTTTCATAGAAGGAAACATCTCCAA	chr8	59479760	59479701	-	Platelet/factor/4/(PF-4)(C-X-C/motif/chemokine/4)
A_72_P003396	ENSSSCG00000017861	ASPA	0.00100798	942	GTGAAGATTCCTATGACATTATTTTTGACCTTCACAACACTACTTCTAACATGGGGTGCA	chr12	46911529	46911588	+	aspartoacylase/(Canavan/disease)
A_72_P004021	ENSSSCG00000000194	TUBA1C	0.000189	898	TCGATATTGAACGCCCAACCTACACTAATCTGAACCGCCTTATTAGCCAAATTGTGTCCT	chr5	13898378	13898319	-	tubulin,/alpha/1c
A_72_P004046	ENSSSCG00000012007	HSPA13	0.00011	3905	TTAAGACAAGCTGTGGAAATGGTCAAATTAAATCTGACTCTTCATCAGACTGCTCATATG	chr13	129059697	129059638	-	heat/shock/protein/70kDa/family,/member/13
A_72_P004421	ENSSSCG00000007253	MAPRE1	0.00243197	786	AACATTGAATTGATTTGCCAGGAGAATGAGGGGGAAAACAACCCTGTATTGCAGCGGATT	chr17	38423422	38423481	+	microtubule-associated/protein,/RP/EB/family,/member/1
A_72_P004801	ENSSSCG00000007140	SMOX	0.0242947	672	TCTGTAGAATGGATTTGTATCTTTTGTAGAGCTAGACACCTGACTGGCTTCAGACCTGGC	chr17	33111171	33111112	-	spermine/oxidase
A_72_P004946	ENSSSCG00000015973	ATP5G3	0.00381351	536	ACTGGTGTCATGGAAGTGTACGTTATTTCCCAAAGTCATTTCATTAAAGATGAAAACGTT	chr15	76039671	76039613	-	ATP/synthase,/H+/transporting,/mitochondrial/F0/complex,/subunit/C3/(subunit/9)
A_72_P005311	ENSSSCG00000015676	LYPD6	0.000607	217	AGACTCCCCACAGCATTCATGTCAATATGGGATTAATGCCTAAATTTTGTAAATACTGTA	chr15	7492063	7492004	-	LY6/PLAUR/domain/containing/6
A_72_P005581	ENSSSCG00000005366	NCBP1	0.0197716	894	CCCCTAAAAAGCAGATATTCCCTAATGACAATAATGTGATGATGACCATAGGATGTATTA	chr1	251037399	251037458	+	nuclear/cap/binding/protein/subunit/1,/80kDa
A_72_P005736	ENSSSCG00000011820	HRASLS	3.38e-05	683	TCATTATTGTTCCAAATTCCACTGATGGATGGCAGGCTCTTTAATAAATTGCTTACTGGG	chr13	98474157	98474216	+	HRAS-like/suppressor
A_72_P006031	ENSSSCG00000011467	FAM116A	2.56e-08	4361	TCAGCAGGGAGACACACATATATCTGTTATTTTACCTACTGTTCATGAGGTGGATCTTTT	chr13	33102076	33102027	-	family/with/sequence/similarity/116,/member/A
A_72_P006236	ENSSSCG00000015772	AGA	0.0301503	1307	CTGGTGTAATGTGCCTCATGTATCCTAGAGTCTTTGTGTAAAATAAGCACAGAAAAATAA	chr15	36757254	36757195	-	aspartylglucosaminidase
A_72_P006401	ENSSSCG00000014114	PAPD4	0.00434879	1603	CTCGTACATCAAGCTCCATATAATGTTCCTCCTTACCTCTCAAAGAACGAATCAAATCTT	chr2	77527088	77527147	+	PAP/associated/domain/containing/4
A_72_P006926	ENSSSCG00000010457	KIF20B	0.00601815	5631	TAGAGATTCAGTTTACACCTTTACAGCCAAACAAAATGGCCGTGAAACACCCGGGTTGTA	chr14	106486207	106486266	+	kinesin/family/member/20B
A_72_P007186	ENSSSCG00000002843	LONP2	0.00591371	2850	AATCACAGTAACAAATCTCACTCGGGTGGTGGCTAGTGTTTATTACAGAAATGTTAATTT	chr6	24733065	24733006	-	lon/peptidase/2,/peroxisomal
A_72_P007421	ENSSSCG00000004216	ECHDC1	0.0348204	1942	TTGGGGTGGACCTGCCAATTTTAGAGGCTGTTGCTAGGAGAGGAAAGTTTTAAGAAATAG	chr1	37515562	37515619	+	enoyl/Coenzyme/A/hydratase/domain/containing/1
A_72_P007526	ENSSSCG00000000357	METTL7B	0.00275406	1014	AGCCCTATTTCTTTCCTGACCACAGGGAGAACACCATTAAACCCTGTTGTATACTAAAAA	chr5	20033250	20033309	+	methyltransferase/like/7B
A_72_P007576	ENSSSCG00000002521	C14orf73	0.000147	2511	CCTTCCAGCACCACCCTCGTCTGAAAGTGAAGAAAAGAGTATTTATTTTTAAAATAAACA	chr7	130698192	130698133	-	SEC6-like/protein/C14orf73/
A_72_P007726	ENSSSCG00000012559	ENSSSCG00000012559	8.93e-05	1978	CGACACCTTATCCTGATGTTATGTCTCCAGGATTTGGATTTTGATTTTTCAAATGTAGCT	chrX	86100498	86100557	+	TSC22/domain/family/protein/3/(Glucocorticoid-/induced/leucine/zipper/protein)(Delta/sleep-inducing/peptide/immunoreactor)(DSIP-immunoreactive/peptide)(DIP/protein)
A_72_P007811	ENSSSCG00000009379	NEK3	1.97e-07	369	ACCTCTTTGAGCCTGAAATTCCTCAACTACAAAACGAGGCTAAGAATGCCTGCGTCATAG	chr11	15817373	15817432	+	NIMA/(never/in/mitosis/gene/a)-related/kinase/3
A_72_P008051	ENSSSCG00000017629	DYNLL2	1.32e-12	702	GCTGTGCTACTGCATGGACTGTATACTCGATTTCATGTGTATGTCGCAGTAAACAAAACC	chr12	32223584	32223525	-	dynein,/light/chain,/LC8-type/2
A_72_P008221	ENSSSCG00000017818	SERPINF1	1.58e-05	1520	AAACCTATCAAACTTACTCAAGTGGAACATCGCATTGGCTTTGAGTGGAACGAGGATGGG	chr12	45405679	45405620	-	serpin/peptidase/inhibitor,/clade/F/(alpha-2/antiplasmin,/pigment/epithelium/derived/factor),/member/1
A_72_P008231	ENSSSCG00000017593	UTP18	0.0221873	2038	TTAACCCACTGAGCAGTGAGGGATCTCCAACAAATGTTTTAATAAACCCATAACTTCTGT	chr12	25209010	25209069	+	UTP18,/small/subunit/(SSU)/processome/component,/homolog/(yeast)
A_72_P008311	ENSSSCG00000009774	C12orf65	0.00423678	1365	TGCAAGAGAAAGTGGATGTTTTCTACAATGGTGAAAACAGTCCTGTTTACAAAGAAAACG	chr14	29584045	29584104	+	Uncharacterized/protein/C12orf65
A_72_P009661	ENSSSCG00000011281	ENSSSCG00000011281	0.0339532	233	GATGTGCGAGTTATTGACTGTGGGGTGCTTGCCACGAAATCAACAAAAGACGTTTTTGAG	/	/	/	/	NK-tumor/recognition/protein/(Natural-killer/cells/cyclophilin-related/protein)(NK-TR/protein)
A_72_P009851	ENSSSCG00000010251	SUPV3L1	0.0164526	2773	GGAACTTACTCAAAAGGGACAAGAAGAAAGAAGAAGGATCCTGATTCAGATTAGTTTTAT	chr14	75421192	75421251	+	suppressor/of/var1,/3-like/1/(S./cerevisiae)
A_72_P009891	ENSSSCG00000005045	ENSSSCG00000005045	4.81e-05	1687	CTCACTCACACACTACACAGACCGCTTCCTTATAGCTGGACTTTTATCTTTAAGAAAAAA	chr1	191959133	191959074	-	Bone/morphogenetic/protein/4
A_72_P010001	ENSSSCG00000007043	GPCPD1-203	0.00205357	628	TGTGGTATATCATGATCTCACCTGTTGTTTGACTATGAAAAAGAAATTTGATGCTGATCC	/	/	/	/	Putative/glycerophosphodiester/phosphodiesterase/5/(EC/3.1.-.-)
A_72_P010326	ENSSSCG00000012077	ENSSSCG00000012077	0.0241409	2545	GGATGGATGCACATAGAAGCCTATTTCTTTTATTTGTAATAAACTTGGTTCTACCAGCAA	chr13	144424083	144424142	+	Interferon-induced/GTP-binding/protein/Mx1/(Myxovirus/resistance/protein/1)
A_72_P010656	ENSSSCG00000011421	ARMET	0.000123	942	AATTTATTTTTTAGGTGGGCTCCTGACAAAGTCAGGTGTGAAGCCTGGAGGAGCTTTCCT	chr13	28523492	28523433	-	mesencephalic/astrocyte-derived/neurotrophic/factor
A_72_P010681	ENSSSCG00000009335	B3GALTL	0.00256124	752	GAATCACAGCCTTGACGGCGTAGCGTGGTTAGTCATTGTGGATGATGACACATTAATAAG	chr11	7342211	7342270	+	beta/1,3-galactosyltransferase-like
A_72_P010806	ENSSSCG00000010566	FBXW4	0.00591137	2582	CTCAGGCTAGCTGTTGAGACATGCTACAATATTCATTTTCGTAAAAATAAAGCTTAACTG	chr14	117501914	117501855	-	F-box/and/WD/repeat/domain/containing/4
A_72_P010991	ENSSSCG00000014915	EED	0.00164756	1571	AATGTAGTGATGTTTACATTGTTTACACTCTTTGTACTGTCTCCTGCTCAGATTCTACTG	chr9	20412476	20412417	-	embryonic/ectoderm/development
A_72_P011136	ENSSSCG00000010759	GLRX3	0.000722	1252	GCGGATGCGACGTGTTTTCCACCCAAATGAGAACACAATAAACATCTTCAAGTTCAATTG	chr14	146369456	146369515	+	glutaredoxin/3
A_72_P011331	ENSSSCG00000009363	UFM1	0.0239814	1089	CCAGCGGTGTTTTATAACTGGAGGATGCTTCTGATAATTCTTTCTGACAGTATTTGGAAA	chr11	13452874	13452933	+	ubiquitin-fold/modifier/1
A_72_P011346	ENSSSCG00000009096	EXOSC9	0.0358583	889	AATATTATTGATGCTGCCAGCATTGCTGCAATTGTAGCCTTATGTCACTTCCGAAGGCCT	chr8	87864434	87864377	-	exosome/component/9
A_72_P012491	ENSSSCG00000003916	CCDC163P	0.00653603	389	CTTGTCGCTGCCTGTCTGTCCCAACCCACCAACTCCAATAAATGGTTTTATTGTAAAAAA	chr6	118793977	118794037	+	coiled-coil/domain/containing/163,/pseudogene
A_72_P012716	ENSSSCG00000009479	RBM26	0.0260053	3840	GCAGCCATCATCAGGAAGCTTAAAGGTAGAATTTTTTCAGCACCAAGATAAAGATATAAA	chr11	50416048	50415989	-	RNA/binding/motif/protein/26
A_72_P013761	ENSSSCG00000012486	CSTF2	0.00990523	559	TCACCTTCTCTCAGAACAAAATCAGTCCATTCTGTTGTCTTAGTTTGTAAATTTTCTGTG	chrX	75805122	75805063	-	cleavage/stimulation/factor,/3'/pre-RNA,/subunit/2,/64kDa
A_72_P014681	ENSSSCG00000002290	PLEK2	0.0113138	1904	GCACTCTCTGAAATGCTGTCAGCAACTCCTAACTCCTTTGGAAATAATAAAAATTTGACA	chr7	99518970	99518911	-	pleckstrin/2
A_72_P015026	ENSSSCG00000013874	OCEL1	0.0404629	1580	ATTAAATACCTACTGTGTACAGCTGCATAAAACTCCTGATTTCACTCTTTGCCCCAAAAA	chr2	61687393	61687333	-	occludin/ELL/domain/containing/1
A_72_P015276	ENSSSCG00000014873	ACER3	9.56e-07	851	TACCTGAGATACAGGCCAAAAGTGAAGTTTCTCCTTCGAATCTGGCCAGTGATCTTGGTT	chr18	41016734	41016793	+	alkaline/ceramidase/3
A_72_P016146	ENSSSCG00000013351	NAV2	0.000343	2257	GACACTGAAAGATACTTCTCGGGAAAGGATCATCACCGTTGAAATAAAAGGGTGCAAAAA	chr2	36689550	36689491	-	neuron/navigator/2
A_72_P016191	ENSSSCG00000014194	ENSSSCG00000014194	0.000567	351	GACCTCTTAATAAAATGTGATGACTATGATGGAGAGCATGACTGTATGTTCTTGGATCTG	chr2	102853646	102853587	-	E3/ubiquitin-protein/ligase/Praja2/(Praja-2)(EC/6.3.2.-)(RING/finger/protein/131)
A_72_P016216	ENSSSCG00000011361	SLC26A6	0.0397307	2279	TTCCATCAATGTAAACACTGGTATCACAAACATCGAGAGCAACGATGTGGAGGGCTCCAA	chr13	26254456	26254515	+	solute/carrier/family/26,/member/6
A_72_P016441	ENSSSCG00000009193	SMARCAD1	5.41e-05	907	ACACCCCCAGGTCCTCACAAGTACTTCTGTTAAAACAAATTTGTTTGGTTAGGCACTAAG	chr8	107465992	107465933	-	SWI/SNF-related,/matrix-associated/actin-dependent/regulator/of/chromatin,/subfamily/a,/containing/DEAD/H/box/1
A_72_P016631	ENSSSCG00000015024	C11orf1	0.000755	975	TGACATGTCCAAGTTTTTCCAGTATGGGTGGAGATGCACCACTAATGAGGACACCTATTC	chr9	38485531	38485590	+	UPF0686/protein/C11orf1/
A_72_P016646	ENSSSCG00000011511	FRMD4B	5.29e-06	534	TCTACCTGGACATGAGCAGTTTAGACAGTATTTTGAAATTACTTGAAAAGCTGGATTTTC	chr13	42482506	42482447	-	FERM/domain/containing/4B
A_72_P016666	ENSSSCG00000005267	ANXA1	0.0112655	1574	GAACTGATGAAGACACTCTGAATGAAATTTTGGCATCAAGAACTAACAGAGAAATCAGAG	chr1	236960225	236960284	+	annexin/A1
A_72_P016781	ENSSSCG00000005636	SLC25A25	0.00645659	1632	AATCATTCTCTACTGGAAGCATTCCACGATCTTTGATGTGGGTGAGAATCTGACAGTCCC	/	/	/	/	solute/carrier/family/25/(mitochondrial/carrier;/phosphate/carrier),/member/25
A_72_P016961	ENSSSCG00000003463	AGMAT	0.00533618	1274	AGTGACAGTCGTCTGAACATTGTGCTTTTCAAGATAAAACAACAGATTGCACGGCCACCA	chr6	51368659	51368718	+	agmatine/ureohydrolase/(agmatinase)
A_72_P017131	ENSSSCG00000000633	CSDA	0.0468393	876	CGTCCAAGCAATAAAGTGGAAGAACAATAACCAAGATGTGGACATTAGAATGTTTACTAT	chr5	57897499	57897558	+	cold/shock/domain/protein/A/pseudogene/1
A_72_P019231	ENSSSCG00000011825	ATP13A3	5.21e-05	681	TTCACAGCCTCTTTATTAGAAAAGGTCATCACTTATATACAGCCCCTAAATTTGTGATTG	chr13	98954492	98954433	-	ATPase/type/13A3
A_72_P020366	ENSSSCG00000013335	LGR4	0.035293	643	ATGGGAAAAGCGATCATCTCAAACAGTTCCAGATTGCTGCCTTTTTTGCTTTTCTGGGGG	chr2	31011208	31011267	+	leucine-rich/repeat-containing/G/protein-coupled/receptor/4
A_72_P020566	ENSSSCG00000005056	DLGAP5	0.0010977	534	CGCAGTATTCATCAAAGTGTGTTTTAGATATGATACTGTTTTTCAAGGGTAGTTGGGATA	chr1	193078226	193078167	-	discs,/large/(Drosophila)/homolog-associated/protein/5
A_72_P020791	ENSSSCG00000008111	NPHP1	6.62e-06	486	GCAAGTAACTGTCACATTATAACTTAGGCTTTATGCGTCTTTGTACATGCCACATTCTAT	chr3	41139314	41139255	-	nephronophthisis/1/(juvenile)
A_72_P021111	ENSSSCG00000005437	KLF4	0.0088936	3044	AACCTTACCACTGTGACTGGGATGGCTGTGGGTGGAAATTTGCCCGCTCAGATGAACTGA	chr1	261220621	261220562	-	Kruppel-like/factor/4/(gut)
A_72_P021651	ENSSSCG00000010574	LDB1	0.00875944	1776	GTTGGATCACCTCTCCAAAAATATCACCCGATGTGGGCTGTCCAATTCCAATCTCAACTA	chr14	118096911	118096852	-	LIM/domain/binding/1
A_72_P022196	ENSSSCG00000013523	SAFB2	6.71e-05	728	TCTGTAGAGAAGGCCAAAAATGAACCTGCTGGGAAAAAGCTATCTGACAGAAAAGAATGT	/	/	/	/	scaffold/attachment/factor/B2
A_72_P022211	ENSSSCG00000008724	ACOX3	0.0125815	549	CGTGTGGAACTAGACGTTTCCATCAAGGAAATGTTTCCAATGGAAAAAATAAATTCATGA	chr8	3583888	3583829	-	acyl-Coenzyme/A/oxidase/3,/pristanoyl
A_72_P022356	ENSSSCG00000014249	40240	0.00272038	604	AGCGTAACAACTGCAGAACACGTCGTATTTGAAGGATGTTTTGTACTAAACTTCATTTAA	chr2	117577408	117577349	-	membrane-associated/ring/finger/(C3HC4)/3
A_72_P022671	ENSSSCG00000000219	LARP4	0.00302607	1631	ATGAGAAGGGTGAGAAAGTACGACCAAGTCATAAGCGTTGTATTGTGATTCTTAGAGAGA	chr5	15025018	15024959	-	La/ribonucleoprotein/domain/family,/member/4
A_72_P023806	ENSSSCG00000001229	ENSSSCG00000001229	0.0405878	1842	ACTGGACCATCTCCATCCTTACTTAACTTGACTGCCCTGAGTAATGACTTTCTGTTGAAT	chr7	24529547	24529485	-	MHC/class/I/antigen
A_72_P023946	ENSSSCG00000017732	ZNF207	0.0118612	2124	GACCTGTTGGTACAGATTTCAAGCCTTTAAATAGTACCCCTGCAACAACTACAGAACCCC	chr12	40276636	40276577	-	zinc/finger/protein/207
A_72_P024791	ENSSSCG00000015691	LCT	0.0233067	521	GATTAAAATGGAAATATCCCCATCTTGCCCCAGAATCAGGAATTCATTTGGGCGTGAGAT	chr15	14467692	14467639	-	lactase
A_72_P024986	ENSSSCG00000004294	SYNCRIP	0.042677	3575	TAAGCCACCCGATCAGAAAAGGAAAGAAAGAAAAGCTCAGAGGCAAGCTGCAAAGAATCA	chr1	57022572	57022513	-	synaptotagmin/binding,/cytoplasmic/RNA/interacting/protein
A_72_P025116	ENSSSCG00000009337	ENSSSCG00000009337	2.09e-06	3630	CTTTAAATACAAAGAAGGGTACCTTGGTCCTAACACTGGCAATATGCACATTGTCGCCGA	/	/	/	/	Protein/furry/homolog/
A_72_P025376	ENSSSCG00000010554	SCD	0.0013501	585	GAGGCGTGACTAATGCTTTTTATAAAGCATTTTGGGATCCTTCACAGAAGAATTCTCTTA	chr14	116346380	116346440	+	stearoyl-CoA/desaturase/(delta-9-desaturase)
A_72_P025866	ENSSSCG00000016653	DNAJB9	2.14e-08	1940	ACAAAGGCACCACTTCCAGGAGTTTTCTTTTGGAGGTGGGTTGTTCGATGACATGTTTGA	chr18	35820201	35820142	-	DnaJ/(Hsp40)/homolog,/subfamily/B,/member/9
A_72_P026511	ENSSSCG00000010688	C10orf119	0.0376861	2272	AGAGAACATGAACCACTTGAAATTCATTCCCCACAAAGACTACACAGCCAATCGCTTGGT	chr14	135664025	135663966	-	UPF0557/protein/C10orf119/
A_72_P026551	ENSSSCG00000010221	ENSSSCG00000010221	0.0180422	2829	TTGATGGCATGGTTGGTTTCAGTGCTGATGAAACCTGGGACTCTGCAATTGATACATGGA	chr14	68424032	68423975	-	/
A_72_P026666	ENSSSCG00000004705	MAP1A	0.0326589	4421	TACAAAATTAGGATATGAAGTCATGTGATGCCTGAGAACCCTGGAGTGACACCCTCTCAG	chr1	133990052	133989993	-	microtubule-associated/protein/1A
A_72_P026821	ENSSSCG00000001527	C6orf106	0.0366131	862	ATGAAAACAACTTAAAAGACCCTGGGGGTTCCGGGTTCGACTCGATCAGCAAAAACACAT	chr7	34890213	34890154	-	Uncharacterized/protein/C6orf106
A_72_P028156	ENSSSCG00000000574	ENSSSCG00000000574	0.0432234	404	CCATTCTGACTGCCGACTTAGTTATTGTGATGAAGCGAGGAATATTTTAGAATATGACAC	chr5	49737298	49737238	-	/
A_72_P028401	ENSSSCG00000001802	C15orf40	0.000567	832	TTTTGGCCTCCACAACTCCGGAAGAGATCTTGGAGAAATTGAAAAAGCAAGTTGAAAAAA	chr7	57979263	57979322	+	UPF0235/protein/C15orf40/
A_72_P028501	ENSSSCG00000015226	ENSSSCG00000015226	0.0147878	628	GAGCAACCCGGCCCAGATTACTGACTTGCCTCCTTGTTCATCAGTCAATAAATGTGATTA	chr9	51693840	51693781	-	/
A_72_P028526	ENSSSCG00000007146	SIGLEC1	0.0286188	630	TTTTCTCCATCCCTAAAATGTTGCCTTTGATTATGAAGTTCACAATGACCCCACTGTATT	chr17	33507095	33507036	-	sialic/acid/binding/Ig-like/lectin/1,/sialoadhesin
A_72_P028886	ENSSSCG00000004172	SLC2A12	0.0278432	938	CTAGGTTAGGACAGGGTTCTGGTTAGGATTCTAGTGATAATTTCTAACTACAAACAAGTA	chr1	31319041	31319100	+	solute/carrier/family/2/(facilitated/glucose/transporter),/member/12
A_72_P029176	ENSSSCG00000011098	ENSSSCG00000011098	0.00107722	1456	CCTGAGGTCTTTTGAACTAAATCGATGTGAAAGCACTTGATCCTTTTGAATAAAAAAGCA	chr9	51598004	51598063	+	/
A_72_P029731	ENSSSCG00000015215	CHEK1	0.00231735	857	AGTTGATGTTTGGTCCTGTGGAATAGTACTTACTGCAATGTTGGCTGGAGAATTGCCGTG	chr6	15932425	15932366	-	CHK1/checkpoint/homolog/(S./pombe)
A_72_P029861	ENSSSCG00000012133	ASB11	9.01e-08	1214	TGAATATATGTATTCTAGGATGTGTTCTGATTGAGTTCTTCCCTCCTTCCCCCTGTCTTT	chrX	11103080	11103021	-	ankyrin/repeat/and/SOCS/box-containing/11
A_72_P030376	ENSSSCG00000011061	PDSS1	1.49e-07	824	GATGGTTCTATGTGGTATTGTTTACACAGTTAATATCCACATGGAAAGCCATTACACAAA	chr10	46886526	46886585	+	prenyl/(decaprenyl)/diphosphate/synthase,/subunit/1
A_72_P030491	ENSSSCG00000013510	UBXN6	0.00231735	682	CATGAGGGCGACACTGGGCCTGTCAAGGACATAATTATATAAAACTGTAAACTTGAATAA	chr2	48650865	48650806	-	UBX/domain/protein/6
A_72_P030541	ENSSSCG00000006928	LMO4	0.00371869	1575	CAATGTATGTATATGCATGTAAGTGTTTTTGTCCTGATGTTGCTACTCCCATGGCAAAGG	chr4	133891794	133891735	-	LIM/domain/only/4
A_72_P031356	ENSSSCG00000007076	C20orf7	0.00965487	1056	CAGAGAAAATACATTTGATCTAGTGGTTAGCAGTTTAAGTTTGCACTGGGTGAATGACCT	/	/	/	/	Probable/methyltransferase/C20orf7,/mitochondrial/Precursor/(EC/2.1.1.-)
A_72_P031591	ENSSSCG00000012594	IL13RA2	0.0303032	1372	TAGTGAAAGCTGGAAGACGATCATTACTAAGAATCTACATTACAAAGATGGGTTTGATCT	/	/	/	/	interleukin/13/receptor,/alpha/2
A_72_P031826	ENSSSCG00000012171	PRDX4	0.0257471	1049	AATACTTCCTCAGGTCAAGATGCTTGAAACTTTTCAATAAAGTTCACCGTTTTATGTGAC	chrX	18653675	18653734	+	peroxiredoxin/4
A_72_P032341	ENSSSCG00000000624	ENSSSCG00000000624	0.0015686	1616	GGCAAAGTGTGGGACAGGTATTTGTTGACCTCGTGAGGGTGAAATGATAAATTGTGCATG	chr5	57348252	57348311	+	/
A_72_P032686	ENSSSCG00000006043	TM7SF4	0.000175	1761	AATAGGATTACAACCAGGCCCTTCGTGGATGTGTCTCAGCACAGTGTAATATTCAAAAAA	chr4	33221751	33221698	-	transmembrane/7/superfamily/member/4
A_72_P033936	ENSSSCG00000011449	GNL3	3.05e-05	1917	CAGACTGTCAAGCTGTTCTGTATGTTATACCAGTATGACATGAACTGTGTAGAAAATATT	chr13	29446659	29446600	-	small/nucleolar/RNA,/C/D/box/19B
A_72_P034181	ENSSSCG00000013223	NUP160	0.0332279	792	GTCCAGAACTGACATGTATTTTCTGTATTGCAAACAGAGGCTAATGATTTTGCATACTCT	chr2	12860063	12860004	-	nucleoporin/160kDa
A_72_P034201	ENSSSCG00000010026	PIK3IP1	7.98e-05	2462	ACCCTCCTAGAGTTGGGAGGATCTACATTTTTTGTTGTGGTTAAAACCCCCCACTTTTTT	chr14	48927122	48927063	-	phosphoinositide-3-kinase/interacting/protein/1
A_72_P034276	ENSSSCG00000016128	EEF1B2	0.00769274	1085	TGGCCGCGTTCAACAAAATCTAAAATCCATCGTGGACTGTTGCCCTTCAATAAAAGTTTG	chr15	102226852	102226911	+	small/nucleolar/RNA,/H/ACA/box/41
A_72_P034371	ENSSSCG00000010340	C10orf57	0.00529958	1568	AGAGAAAAAGTTCTATGGTCCCCAAAGGCGGAAGATGATGTTTATGGGGTTTGTCCGTCT	chr14	85749385	85749444	+	Uncharacterized/protein/C10orf58/Precursor
A_72_P034471	ENSSSCG00000005476	SLC31A2	0.0408054	1775	TACGAATTTCCAAGATCAGACAGGGAGATGGTTCTGGGTGATGAACTGGATATCTCTGCT	chr1	266724015	266724078	+	solute/carrier/family/31/(copper/transporters),/member/2
A_72_P035116	ENSSSCG00000010122	CDC45L	0.00068	620	CTAAGTTATAGGCGTAGTTCTAGATGTAGGAACAGTGGTTTTTAATGGAATAAAATGCTG	chr14	52269677	52269736	+	CDC45/cell/division/cycle/45-like/(S./cerevisiae)
A_72_P035306	ENSSSCG00000000688	LAG3	0.0248325	1937	TTTCACGTGTGGAGAAGACGGTGGCGCCCGAGAAGATTCTCTGCCTTAGAGCATGGGACT	/	/	/	/	lymphocyte-activation/gene/3
A_72_P035316	ENSSSCG00000004248	PLN	0.0270513	832	CTGCACTGCTAACTAGTTCACGTCATATATAAAGCATTAGCTTCACTCTTTGGGGTAAAT	chr1	45243742	45243683	-	phospholamban
A_72_P035341	ENSSSCG00000004093	IYD	8.81e-10	1170	AGAAGAAGATCCACTACTACAATGAGATCAGCGTTTCCATCGCTTGCGGCATCTTTTTAG	chr1	16565135	16565076	-	iodotyrosine/deiodinase
A_72_P035411	ENSSSCG00000011848	TFRC	0.000464	2413	CTCTCTGGTGACATTTGGGACATTGACAATGAATTTTAAATGTGATACTCATAACCTATC	chr13	100799756	100799815	+	transferrin/receptor/(p90,/CD71)
A_72_P035426	ENSSSCG00000005494	TNC	0.000849	5746	ATTCAGCAAAAATCTCCCGGTGACAGCATCACAATGATTTTCCTTCTCTTGGGTGGCTCT	chr1	268415578	268415519	-	tenascin/C
A_72_P035441	ENSSSCG00000017348	ENSSSCG00000017348	0.0377325	1332	CACTGAATAATGACTTCCATTGAGTAAACATTTGGCTCTGGTTATCTTCAGGGATGCTGT	chr12	16408524	16408583	+	Gap/junction/gamma-1/protein/(Gap/junction/alpha-7/protein)(Connexin-45)(Cx45)
A_72_P035461	ENSSSCG00000014063	SFXN1	1.99e-07	1134	GCTAATTGCATTAATATTCCATTAATGAGGCAAAGGGAACTCAGAGCTGGCATCCCCGTC	/	/	/	/	sideroflexin/1
A_72_P035536	ENSSSCG00000015894	DPP4	2.04e-09	2400	AAAGCCACTTTTGCTCTCATTATCTCCAAACTGCACTGTCAAGATGATGATCTTAAAAAA	chr15	63990040	63990099	+	dipeptidyl-peptidase/4
A_72_P035556	ENSSSCG00000005589	NR6A1	0.000799	1850	TTATTTCACGACAGAGTTGAATGTATGGCCTTCAACATGATGCACATGCTTTTGTGTGAA	chr1	279960983	279960924	-	nuclear/receptor/subfamily/6,/group/A,/member/1
A_72_P035611	ENSSSCG00000009334	HSPH1	8.18e-07	3616	GTGCGTTGTCATGTGAAGGTGTAAAATGGAAGAAACATTTGTTTGTAACTGATATTGTGA	chr11	7124800	7124741	-	heat/shock/105kDa/110kDa/protein/1
A_72_P035656	ENSSSCG00000013524	C19orf70	0.0462875	915	TTGGACCCCATGCTTGAGGGCAGCTCCCAGCCTTGCCGGCTCAATAAAGGACTTGGAAAT	chr2	49381173	49381114	-	Protein/QIL1/(Protein/P117)
A_72_P035696	ENSSSCG00000010537	GOT1	0.0272761	2037	ACCCACACGTTAACTGAAATAAAAGTTTCACAGAGTCAAATTTACCCTTACTATGTGGAG	chr14	115310609	115310550	-	glutamic-oxaloacetic/transaminase/1,/soluble/(aspartate/aminotransferase/1)
A_72_P035761	ENSSSCG00000006652	MCL1	0.00556638	2427	GTGGGCTGTAAAAAGTAGTGTGTTTCCCTAACTTTCTGTTTTTCCTGAGAAGAAAATAAT	chr4	102518192	102518133	-	myeloid/cell/leukemia/sequence/1/(BCL2-related)
A_72_P035771	ENSSSCG00000016557	CPA1	0.0151511	620	TCTCTGTATGGGACCAAGTTCCAGTATGGCAGCATCATCACTACAATTTACCAAGCCAGT	/	/	/	/	carboxypeptidase/A1/(pancreatic)
A_72_P035786	ENSSSCG00000016646	IFRD1	8.49e-05	2197	CCTCCCCTTTTTGTAATTTCTAATGTATTTACTCTAGAGACAGTTTTTATCTTGGGCCAA	chr18	31939933	31939874	-	interferon-related/developmental/regulator/1
A_72_P035791	ENSSSCG00000008898	HOPX	2.8e-06	1142	ATAACTAGAAAAGTAACCAAAGGAAGCTGTGGGCAGCTTCTGTGTAAAGCAGTGGCTTGG	chr8	47002736	47002795	+	HOP/homeobox
A_72_P035816	ENSSSCG00000015679	RND3	0.0210636	988	CAAATAAAAACGTTAAGCGGAACAAATCGCAGAGGGCAACAAAGCGGATTTCACACATGC	chr15	8843906	8843965	+	Rho/family/GTPase/3
A_72_P035901	ENSSSCG00000016192	PLCD4	0.0150509	3113	AAGATCTGACCTCAAGACTGTACAATGACACTCAAGAGAACAGCGAATGGTCCTCAGAGT	chr15	113591884	113591825	-	phospholipase/C,/delta/4
A_72_P035916	ENSSSCG00000009278	FGF9	0.0130153	843	TAAGCCAAAGTTGACAAAGACTCTTTCTTCACTTGAGCCCTTAAAAAAGTAACCACTAAA	chr11	446691	446750	+	fibroblast/growth/factor/9/(glia-activating/factor)
A_72_P035931	ENSSSCG00000008888	NPY1R	0.049944	1271	CTGAAGCAAGCAAGCCCAGTCGCACTGAAAAAGATCCACAGTGATGATAATGAAAAGATC	chr8	45066539	45066480	-	neuropeptide/Y/receptor/Y1
A_72_P035936	ENSSSCG00000013396	ARNTL	0.00258834	2073	CAGAGCCATTGATACAAGTCAATCTTACTATGTGTAACTTCAGACAAAGTGGAACTAAGC	chr2	42870169	42870110	-	aryl/hydrocarbon/receptor/nuclear/translocator-like
A_72_P036036	ENSSSCG00000003788	PTGER3	0.00495277	1713	GTGGGAAGGTGTGATTTTGTCACTTCTATGTATAGTTTTTCTGGGAGTTATCTTAAGTGT	chr6	99761201	99761260	+	prostaglandin/E/receptor/3/(subtype/EP3)
A_72_P036056	ENSSSCG00000015522	ANGPTL1	0.00153263	1856	AAAGGTAGTTTCATCTTCCCTCAATATACTACAGAAGATTAGGTGTCTATAATCCTAGCT	chr9	113351311	113351252	-	angiopoietin-like/1
A_72_P036071	ENSSSCG00000006296	ATP1B1	0.0249501	2222	GGGACCTACACTTAATCTATATGCTTTACACTAGCTTTCTGCATTTAATAGGTTAGAATG	chr4	85270386	85270327	-	ATPase,/Na+/K+/transporting,/beta/1/polypeptide
A_72_P036291	ENSSSCG00000013252	ENSSSCG00000013252	0.00406346	2004	CAGAATCGCAGAAGCCAATCCAGTGAAAGAATTATTTTTGTGGTTTGTTCTTAAAAGTGT	chr2	13990362	13990421	+	Prothrombin/Precursor/(EC/3.4.21.5)(Coagulation/factor/II)/[Contains/Activation/peptide/fragment/1;Activation/peptide/fragment/2;Thrombin/light/chain;Thrombin/heavy/chain]
A_72_P036476	ENSSSCG00000011779	PARL	0.0154444	1427	CATTATCTTCCTTCCAATGTTCACGTTCACCGCAGGGAATGCCCTAAAAGCCATTATTGC	/	/	/	/	presenilin/associated,/rhomboid-like
A_72_P036601	ENSSSCG00000013327	MPPED2	0.0473352	1289	GCGAGGGAAGGTCTAAAACTGCCATTTTTCTAATTATAAACTTACATTCTCTTCCTTGTT	chr2	28211281	28211340	+	metallophosphoesterase/domain/containing/2
A_72_P036986	ENSSSCG00000011197	OXNAD1	0.0145336	1610	AATGGGTTGATTTCTTTATCCCGGGAGTCTCTGTGGTTGGTGGATTCTCAATATGCTCCA	chr13	2849785	2849844	+	oxidoreductase/NAD-binding/domain/containing/1
A_72_P037531	ENSSSCG00000006642	FAM63A	5.14e-06	2739	TTCTAACTGCATTATTTGTAATGCCTTCCTAGGAGTTTGGAAATAAAACTTCTTTCCTGG	chr4	102186678	102186737	+	family/with/sequence/similarity/63,/member/A
A_72_P037616	ENSSSCG00000016620	TSPAN12	0.00164117	2563	TTAATGTCCATCAGTGTGCTGGCAGTTTCTGCTTGGATGAGGGACTACCTGAATAACGTT	chr18	24219285	24219344	+	tetraspanin/12
A_72_P037796	ENSSSCG00000000599	DERA	0.0139815	1184	GCTTATCATGATCTTCCGATGTCTTAAAACAGCAATAAGTCCTTCCCAACAATGTTTAAA	chr5	54067904	54067845	-	2-deoxyribose-5-phosphate/aldolase/homolog/(C./elegans)
A_72_P038226	ENSSSCG00000009605	ENSSSCG00000009605	0.00231842	650	ATTTCTGAAAGCTACACAGATGAGGACACCCGCCTGACAAAATGGAAACACATACAGGCA	chr14	5589736	5589677	-	GDNF/family/receptor/alpha-2/Precursor/(GFR-alpha-/2)(Neurturin/receptor/alpha)(NRTNR-alpha)(NTNR-alpha)(TGF-/beta-related/neurotrophic/factor/receptor/2)(GDNF/receptor/beta)(GDNFR-beta)(RET/ligand/2)
A_72_P038371	ENSSSCG00000015776	RWDD4A	1.34e-05	1599	CGTCTTTTAAGTCCTCATCCGTTCTTTCTCTTAATGACTGAAGCATAAATTGCTTCAGAG	chr15	41976154	41976095	-	RWD/domain/containing/4A
A_72_P039026	ENSSSCG00000014206	SRP19	0.022039	1091	CCATGTGTTACCTGAAATCCTGTATTTGTTTGTCGTCTTTGTAAACATGTTTCAGTTTAG	chr2	105620936	105620877	-	signal/recognition/particle/19kDa
A_72_P039066	ENSSSCG00000011270	EIF1B	7.26e-05	964	ATCTGCATGATTACAGAAAACATGGGGTATGTAGGCTAGTAACACATAAGAAAATTTCAG	chr13	20291573	20291514	-	eukaryotic/translation/initiation/factor/1B
A_72_P039131	ENSSSCG00000011266	ENSSSCG00000011266	0.0029648	866	AAGTCATGCCTGACCTCTACTTCTACAGAGATCCTGAAGAGATTGAAAAGGAAGAGCAGG	chr6	83842112	83842171	+	40S/ribosomal/protein/SA/(Laminin/receptor/1)(LamR)(37/67/kDa/laminin/receptor)(LRP/LR)(Laminin-/binding/protein/precursor/p40)(LBP/p40)(37/kDa/laminin/receptor/precursor)(37LRP)(67/kDa/laminin/receptor)(67LR)
A_72_P039136	ENSSSCG00000018051	COPS3	1.88e-07	1639	TGGGTTTATTTACCCTCAGGTCAATGTCATGGCATTAAACCCACCTTTCTGTTTAAATTA	chr12	56897455	56897396	-	COP9/constitutive/photomorphogenic/homolog/subunit/3/(Arabidopsis)
A_72_P039216	ENSSSCG00000004146	REPS1	0.0197357	2589	CCCAGACATTCAGTTCACTGCTTAAATTCAGCATTAAATTTTATGATTCTGTTTTGCCCT	chr1	26896893	26896952	+	RALBP1/associated/Eps/domain/containing/1
A_72_P039226	ENSSSCG00000007907	USP7	0.00398606	4216	GAGGGCATGCCCACTAGTGTTAGCAAGCTGTTGACTTTGTATAAAAAAGTTAAATAAAAA	chr3	29792479	29792420	-	ubiquitin/specific/peptidase/7/(herpes/virus-/associated)
A_72_P039291	ENSSSCG00000014033	RMND5B	6.63e-05	1648	CCGGGTTAGAACTGAATGCCATCGTTTTATAACGCTGAGCAAATATATTCACAGGCCTTC	chr2	69470996	69470937	-	required/for/meiotic/nuclear/division/5/homolog/B/(S./cerevisiae)
A_72_P039331	ENSSSCG00000012160	SH3KBP1	7.27e-07	1289	AAACGAGAGATTAAGCAGTTACTGTCAGAGTTGGACGAAGAGAAGAAAATCCGGCTTCGG	chrX	15100146	15100091	-	SH3-domain/kinase/binding/protein/1
A_72_P039336	ENSSSCG00000002697	NUDT7	0.000807	1103	TGTCTATCACCAGAATCACATAACACAATCTGGTTATCATGTTATTGTCCATTGCTTTGA	chr6	7259146	7259087	-	nudix/(nucleoside/diphosphate/linked/moiety/X)-type/motif/7
A_72_P039766	ENSSSCG00000002496	GLRX5	2.39e-05	1005	GGACAAGGAAGAACATATGATAACCGGGCTGTTGTTTTTTAAATAAACCAATCCAGGGAT	chr7	125626261	125626320	+	glutaredoxin/5
A_72_P039841	ENSSSCG00000004405	FIG4	0.000233	1355	CTCTACATCAGAAGGTTTTCCCTCTTTTTGTAACTGGTGAATTACAGATCATTGGTAATA	chr1	80010505	80010564	+	FIG4/homolog,/SAC1/lipid/phosphatase/domain/containing/(S./cerevisiae)
A_72_P039921	ENSSSCG00000013643	CDKN2D	0.0307023	1376	TTTGTGGCTTGTTGGTGTTGATTTCTGGGGTGTGTGTGTTTGAGGTGCATTTCTCATTTT	chr2	52951859	52951918	+	cyclin-dependent/kinase/inhibitor/2D/(p19,/inhibits/CDK4)
A_72_P040506	ENSSSCG00000005291	TLE1	0.000968	3156	CCATGAGAGCTGTGTGCTGTCCCTAAAATTTGCTTATTGTGGTAAATGGTTTGTAAGTGC	/	/	/	/	transducin-like/enhancer/of/split/1/(E(sp1)/homolog,/Drosophila)
A_72_P040761	ENSSSCG00000002955	C19orf15	0.000597	436	TTTACAGCATCCCGTCCAACACCAGGGCCTTAAACAAAACGTACTTAACCAAATCTGGGA	chr6	32490869	32490928	+	cation/channel,/sperm-associated,/gamma
A_72_P041011	ENSSSCG00000009907	GATC	0.00862386	1070	TGGCCTTCATGGTTGTGATTTCATACCAGTATACTTAACCCCAAACTCATTGAATTGTAT	chr14	40541372	40541313	-	glutamyl-tRNA(Gln)/amidotransferase,/subunit/C/homolog/(bacterial)
A_72_P041321	ENSSSCG00000004051	SOD2	0.000541	3535	AGGTATAAAACCATCCCCAACCATCATAAAACCATCAAAATGGTTCATCCCTCTACTGTG	chr1	8813461	8813521	+	superoxide/dismutase/2,/mitochondrial
A_72_P041611	ENSSSCG00000015195	TBRG1	0.0255196	779	GGAGGTTCCCATGGTGACAGCTTTCCTGAGAAAAATTTCAGCTGCTTTATTTTTAGTAAT	chr9	50335816	50335875	+	transforming/growth/factor/beta/regulator/1
A_72_P041866	ENSSSCG00000014903	CCDC90B	0.00308637	1591	CAGGCTTTGGTATCTGCTGCAAATTTGAAAACTATTCCCAAGCCTATATACTTGTTATTG	chr9	17524669	17524610	-	coiled-coil/domain/containing/90B
A_72_P041881	ENSSSCG00000005192	C9orf150	0.0156462	1762	GAGCAAGGGGTCAGGGATTCTAAGAAAGACTTTGCTAAATTTTACAATAAACCAAAGTCT	chr1	218994038	218993979	-	Uncharacterized/protein/C9orf150
A_72_P042621	ENSSSCG00000017062	TIMD4	0.00288746	832	AACCTCTCAAAGAAGCACTGAGGTGACTTCTACAGACACTGCCTCACTCATTTCCAAAGA	chr16	63925751	63925694	-	T-cell/immunoglobulin/and/mucin/domain/containing/4
A_72_P042661	ENSSSCG00000008979	ENSSSCG00000008979	0.0380481	910	CGAATCTGAAATGAGTCATTTAACTGCTCTTCAGAGATAGCCTTTGAAAGATTTACATCT	chr8	61217412	61217353	-	/
A_72_P042691	ENSSSCG00000011930	ATG3	0.000136	701	GATGAAGAAGATTATTGAGACTGTTGCAGAAGGAGGGGGAGAACTTGGTGTCCATATGTA	chr13	109916408	109916467	+	ATG3/autophagy/related/3/homolog/(S./cerevisiae)
A_72_P042821	ENSSSCG00000008878	PPID	0.0175781	1501	CACAACGGATAATGATGTCCAGCCTGTTTTTAAACTCCTAAAGACACAAATCTTGTTTGA	chr8	41236480	41236421	-	peptidylprolyl/isomerase/D
A_72_P042836	ENSSSCG00000008224	MRPL35	0.0425884	883	AAACATGATGTAAACTGTCCCATCGGATATGGAAATACACAGTACCAACATTACAACATT	chr3	53485619	53485560	-	mitochondrial/ribosomal/protein/L35
A_72_P042861	ENSSSCG00000015570	IVNS1ABP	0.049266	2672	AGTTTGATGATCTCAATCCAGAAGCTGTTGAAGTCTTACTGAATTATGCCTACACTGCCC	chr9	118920640	118920581	-	influenza/virus/NS1A/binding/protein
A_72_P042996	ENSSSCG00000002289	EIF2S1	0.0102351	1790	AGTGCCTCCATGAAATTTACCGGGGCATCCAAAGCAGATAGTCCCAACCTTTCTATATAA	chr7	99515997	99516056	+	eukaryotic/translation/initiation/factor/2,/subunit/1/alpha,/35kDa
A_72_P043051	ENSSSCG00000005196	C9orf123	0.0158805	653	GTTTGTGGCTTTCTTTTCAGGTTCCACAGGGACCAATAAATCCCTCAGAGAAGAGAGGAA	chr1	224029354	224029413	+	Transmembrane/protein/C9orf123
A_72_P043076	ENSSSCG00000014371	NDUFA2	0.0019981	732	TGGACTGAGCACAATGTGGAGAAACGTGTTCTGTTCTTTATAAAGCTTGTGCTGAAAGTG	chr2	129367341	129367282	-	NADH/dehydrogenase/(ubiquinone)/1/alpha/subcomplex,/2,/8kDa
A_72_P043161	ENSSSCG00000008756	DHX15	0.000715	3036	TGAACTCAAAAGTTCAAGTTGTGCTCTTCACGTTGGTTCAATAATGGCCTTTATTTGAAA	chr8	15244314	15244373	+	DEAH/(Asp-Glu-Ala-His)/box/polypeptide/15
A_72_P043356	ENSSSCG00000007109	XRN2	0.0129136	2553	CCTCAGCCAACTAGAGTGTATATTGTTCACTATTTCTTTGGGAACATTTCATTAATGTAC	chr17	30411140	30411199	+	5'-3'/exoribonuclease/2
A_72_P043771	ENSSSCG00000014117	THBS4	0.0243961	443	GCTTTCTTTTACCCACCCCATATACCAAACTTTTTATATGAATGTGGCAATAAAGAAGAG	chr2	77969945	77969886	-	thrombospondin/4
A_72_P044616	ENSSSCG00000006052	FZD6	0.0305718	2622	TTAAGACTTCTGGGGGACAAGGCTATAAGTTTCTTGGAATTGACCAGTGTGCACCTCCAT	chr4	34197280	34197221	-	frizzled/homolog/6/(Drosophila)
A_72_P045646	ENSSSCG00000004313	SFRS13B	0.00448379	873	TCAAGATCACATGGAAGACATTCTGACTCATAGCAAGATCCCCATGTAAATCTCCCAAAG	chr1	59919325	59919265	-	splicing/factor,/arginine/serine-rich/13B
A_72_P045931	ENSSSCG00000005286	CEP78	4.32e-07	732	GTACCAGTGGATAACTTCTCCATCAGTGAAGGAACCATTCAAAGGCGCTAGACAGAAAAA	chr1	241830099	241830158	+	centrosomal/protein/78kDa
A_72_P046071	ENSSSCG00000014818	STARD10	0.000162	2050	ATCATCATGAACTACTCAGTCAAACATCCTAAATACCCGCCTCGGAAAGACTTGGTCCGA	/	/	/	/	StAR-related/lipid/transfer/(START)/domain/containing/10
A_72_P046151	ENSSSCG00000003697	NDC80	0.018582	872	AGGGCCTCAGTGAAGCTATGAATGAGTTAAATGCTATTCAGCGGGAATACCAGCTAGTTG	/	/	/	/	NDC80/homolog,/kinetochore/complex/component/(S./cerevisiae)
A_72_P046936	ENSSSCG00000006202	CSPP1	0.000338	4732	AAATGTAATTATGGAGTTGTCAGAAATGAGAAGGCAGCTTCGTAGTGAAGAGCGGCGTCT	chr4	70140891	70140832	-	centrosome/and/spindle/pole/associated/protein/1
A_72_P047886	ENSSSCG00000011391	CDH29	0.0013049	705	CAAGAAGCTGCTTCACATTTGTGGAATTTTTTCTTCACATGATCATGTGTTTTCAAACTG	chr13	27081608	27081549	-	cadherin-like/29
A_72_P048926	ENSSSCG00000006968	LONRF1	0.00159427	800	TGTTCTGCTGAAAAGAAAGTTGTCTCTTTTAGACCAGGATGTGGTTTGTAATGAAGATGG	chr17	539010	538951	-	LON/peptidase/N-terminal/domain/and/ring/finger/1
A_72_P048931	ENSSSCG00000015206	CCDC15	0.00316515	875	GACCAGAATATTCTACTCAAATGTCAAGACAAGGATGTTCTTCCCAAAGAGCAGTATGTA	chr9	50626498	50626557	+	coiled-coil/domain/containing/15
A_72_P049206	ENSSSCG00000004499	ATP5A1	0.027812	1874	AGGATTACTCATACTGCAGATGTACAGTGACTGCCTTAAAATAAAGGTTCCATAATGTTG	chr1	99757392	99757451	+	ATP/synthase,/H+/transporting,/mitochondrial/F1/complex,/alpha/subunit/1,/cardiac/muscle
A_72_P049361	ENSSSCG00000009536	ARGLU1	0.00382427	1752	TACTGTTGCTCTTGATGTTCCTGACACAGGTAAGGAAACAGTCGGTCAGCTCTGATACAA	chr11	74937149	74937090	-	arginine/and/glutamate/rich/1
A_72_P049576	ENSSSCG00000000795	ENSSSCG00000000795	0.00252485	3986	TCTCCCGATTCAAGTCATATGAACATTCAGAAGCAGGCAATGTGTCCCAAAGAGGAGACA	chr5	70514662	70514603	-	ADAM/metallopeptidase/with/thrombospondin/type/1/motif/20/Fragment/
A_72_P049716	ENSSSCG00000014032	NHP2	1.51e-05	811	ATTTCATGACAGCAAAGCCAGCATCTTCTCCATCAATGCAGTTTCCTGTTGAGCTTCAAT	chr14	19653651	19653710	+	NHP2/ribonucleoprotein/homolog/(yeast)
A_72_P049741	ENSSSCG00000010612	ENSSSCG00000010612	0.0386193	1167	GGGCAGTCTATCTCTGTTCATTTTCTTTGAGGCTCCCAATAAACATGAGGACAGAAAAAA	chr14	120348578	120348637	+	/
A_72_P049791	ENSSSCG00000001057	CCDC90A	0.0209894	1220	TTAAACGAAAGGAAGCTGCTGGAAGTAAAAACAGAAATGGTGTCATTGCACGCCCAGCAA	chr2	75079997	75080051	+	coiled-coil/domain/containing/90A
A_72_P050016	ENSSSCG00000008077	C9orf89	0.00137371	835	CTCACTATTTATAATTTCTGTAACAAGCACTTTACCTTCATTGTACAGAGGTGCTCATCA	chr3	37788078	37788137	+	Bcl10-interacting/CARD/protein/(BinCARD)
A_72_P050041	ENSSSCG00000011555	RPUSD3	0.0017512	1477	TGCTTTCTGCTGAGTTCAGCATGTGGCCTTTGTATTTGTTTCTGGTCCAATTCTAGCTGA	chr13	55313675	55313616	-	RNA/pseudouridylate/synthase/domain/containing/3
A_72_P050341	ENSSSCG00000016532	WDR91	0.000402	2097	GCTCTGTTGGCCCAGAAGAGATTGAAAGTATTTTGTATATATTCGCTCACTTTTCTTTTT	chr18	12383154	12383095	-	WD/repeat/domain/91
A_72_P050477	ENSSSCG00000003153	ENSSSCG00000003153	0.00204546	563	TACCTCTTCGAAAGGCTCACACTCAAGCACGACTAGGAATCTCTGGAGCCCAGGGGCCTT	chr6	37764845	37764904	+	Ferritin/light/chain/Fragment/(Ferritin/L/subunit)
A_72_P050646	ENSSSCG00000015083	ENSSSCG00000015083	0.000656	1604	TGTGTCCGATGACTGTGATCTTCGTGGCTGCTTATTTGTGAATGATGTTGTGTTTAGTGC	chr9	44013322	44013263	-	/
A_72_P050672	ENSSSCG00000010946	ENSSSCG00000010946	0.000166	494	TTTGACCCCCCATTCTGTGGATTGGAGAGAGAAAGGCTATGTAACTGCTGTGAAGAATCA	chr10	26751373	26751432	+	/
A_72_P051026	ENSSSCG00000010181	C1orf198	0.0449501	2662	TCCTCTTAGGAATTCAGTACACCTGGTAAATAAAACTTCCATTCCTGCCCCACTCAATAT	chr14	61879929	61879988	+	Uncharacterized/protein/C1orf198
A_72_P051051	ENSSSCG00000004586	FAM81A	0.00476352	1600	CCAAGAAATGTGTTTTCATGGGTCTAAATGTTTACCTTGAGTCTTGAAAACACTCTCTTT	chr1	116433504	116433445	-	family/with/sequence/similarity/81,/member/A
A_72_P051326	ENSSSCG00000016522	ENSSSCG00000016522	0.00164028	890	GCAAACGGGATCAGTTAACTATTGCATTTATACCTACCGTAGGCTTTTTATTCCAAAATT	chr18	10717700	10717759	+	Pleiotrophin/Precursor/(PTN)(Pleiotrophic/factor/beta)(PTF-beta)
A_72_P051376	ENSSSCG00000001946	MBIP	0.00053	852	GTTGCAGACAGGTGGTCCAGTGCCAAGAGACATTTATCAGAGAATTAAAAAACTTGAGGA	/	/	/	/	MAP3K12/binding/inhibitory/protein/1
A_72_P051386	ENSSSCG00000013776	DDX39	1.3e-06	1571	TCTCTTTCTAGGCAACAGTGGGCCTTTCTTTTTACTGTTTAAAAACTGTAGATTTGTGTA	chr2	57186706	57186647	-	DEAD/(Asp-Glu-Ala-Asp)/box/polypeptide/39
A_72_P051401	ENSSSCG00000010002	SF3A1	0.0212931	2958	TTGTTGTTATCATCATCCTTGATCATTTTGTGTCTTGCCATCGGCTAATAAACCTCTTGG	chr14	48124731	48124672	-	splicing/factor/3a,/subunit/1,/120kDa
A_72_P051531	ENSSSCG00000002770	NUTF2	0.0145336	888	GTAACCCAAAGAAGTGAAGGAAAAAGCAGCTGCCTCACCGCCCAGATATTGATTTGTTCA	chr6	12915131	12915190	+	nuclear/transport/factor/2
A_72_P051671	ENSSSCG00000015997	PRKRA	0.000335	1616	AGGGAACACTATTGGTCTGCTGTGTATTCGGATTCATGTAATAAAGAGGTGTTGTTACAA	chr15	79089074	79089015	-	protein/kinase,/interferon-inducible/double/stranded/RNA/dependent/activator/pseudogene/1
A_72_P051741	ENSSSCG00000016246	MFF	0.0139854	1316	AATGGTCATGTATTCAATCACCGTAGCATTCTGGCTGCTTAATAGCTGGCTCTGGTTTCG	chr15	121233113	121233054	-	mitochondrial/fission/factor
A_72_P051996	ENSSSCG00000011881	IQCB1	0.00409633	872	TTCCAGAGTTTCCTCTCCACACAAGACTCAAAGCAGTAAGCAAAAGAATACCTTCTACCT	chr13	104276116	104276175	+	IQ/motif/containing/B1
A_72_P052126	ENSSSCG00000011740	SERPINI1	2.03e-05	1591	CCAACTTGTCAAGGAATGTTATCAGTATTATTGAAGTAATAGTCCCATCATGTCATTGTG	chr13	81675138	81675197	+	serpin/peptidase/inhibitor,/clade/I/(neuroserpin),/member/1
A_72_P052451	ENSSSCG00000004782	BUB1B	0.0112646	718	GGTCCCTCTGGAAACTTAGCCAAAATATTTCTGAGCTAAAAGATGGTGAATTGTGGAATA	/	/	/	/	budding/uninhibited/by/benzimidazoles/1/homolog/beta/(yeast)
A_72_P053446	ENSSSCG00000011385	APEH	0.00181541	2385	CATGGATGGGTGAGCTGAGGAATGTGGGCTGTATACTATAATAAATAAGGACACAGAAAA	chr13	26973898	26973958	+	N-acylaminoacyl-peptide/hydrolase
A_72_P053746	ENSSSCG00000010219	ARID5B	0.00021	3055	CCTCCTCCAATCAAACCTCGAAAACAGGAGAACAGTTCACAGGAAAATGAGAATAAAACA	chr14	68178002	68178061	+	AT/rich/interactive/domain/5B/(MRF1-like)
A_72_P054806	ENSSSCG00000000696	NOP2	0.00059	755	CTCCGTGAGGATGGCTTTCCCACCGTGGATGTGAAATTTTTAATACACAATTTGCAATCT	chr5	60065497	60065440	-	NOP2/nucleolar/protein/homolog/(yeast)
A_72_P055006	ENSSSCG00000005050	SAMD4A	0.0103385	1910	CACACAGCTCTTGGTCTCCAGACCCGATGAGGAAAATATAAGTTCCTATTTACAGCTCAT	chr1	192681343	192681402	+	sterile/alpha/motif/domain/containing/4A
A_72_P055401	ENSSSCG00000008988	CCNG2	0.00813129	861	TGGGAGGAGGGAAGGTGCTGATATCTTCAATTTATTACTTTTCAAGAAGCTTTTTAAAGA	chr8	62247333	62247392	+	cyclin/G2
A_72_P055481	ENSSSCG00000014725	HBB	0.0137695	605	CCTTTAGAAAAGGAATCAAGCTTGATTGGCGAGTTCGATTACTGTGATGTTTCATTAAAA	chr9	3969825	3969766	-	hemoglobin,/beta
A_72_P055941	ENSSSCG00000000071	ENSSSCG00000000071	0.0238108	1689	AAGAAGTTCAACCAAGGGCCCAAAAAATTGCTGAACATCGGCGCAAGTATGAGCGAAAAC	/	/	/	/	/
A_72_P056216	ENSSSCG00000007503	RAE1	0.000872	1844	ATCCCCAGAAGAAAAATTACATTTTCCTGCGTAACGCAGCTGAGGAGCTAAAACCCCGAA	chr17	60302937	60302996	+	RAE1/RNA/export/1/homolog/(S./pombe)
A_72_P056426	ENSSSCG00000001769	MORF4L1	0.0184866	1974	CCCCTGGAAAGAAGACATCTGGTCTGCAACAGAAAAACGTTGAAGTGAAAACAAAAAAGA	/	/	/	/	mortality/factor/4
A_72_P057096	ENSSSCG00000006279	PRRX1	0.00067	1348	AAGAAGAAATCAAAAACCATAAGACACCTATCCTGCTCTGTCATTTCTTCATCTGCTGGG	chr4	83493443	83493384	-	paired/related/homeobox/1
A_72_P057356	ENSSSCG00000016892	FST	0.000636	839	TTTCAAGTGGATGATTTTCAATGGAGGTGCCCCCAACTGCATCCCATGTAAAGAAACGTG	/	/	/	/	follistatin
A_72_P057471	ENSSSCG00000001759	DNAJA4	9.34e-05	3014	GGCAAGAATGTTGTACATCAGTTGTCTGTAACTCTTGAAGATTTATATAATGGAGTCACA	chr7	53691261	53691202	-	DnaJ/(Hsp40)/homolog,/subfamily/A,/member/4
A_72_P057581	ENSSSCG00000016912	PPAP2A	0.000813	1713	TGCACAAAAAGTGAAGGAGGGCAGATTATCCTTCTACTCAGGCCACTCTTCATTCTCCAT	/	/	/	/	phosphatidic/acid/phosphatase/type/2A
A_72_P057671	ENSSSCG00000011395	RBM5	0.0256153	3188	AGCCCAGCAGATTGCCAAAGACATGGAACGCTGGGCTAAGAGTTTAAACAAGCAGAAAAA	/	/	/	/	RNA/binding/motif/protein/5
A_72_P057696	ENSSSCG00000004195	ARG1	4.36e-05	2014	ACTGTATCAATTCCCTCTTGGTGTGAAAATCAAGATATGGAACTGCTAGCTTTTGTGAAA	chr1	33296679	33296738	+	arginase,/liver
A_72_P058081	ENSSSCG00000017704	CCL16	0.0311434	696	CAGAGTCACATTCAGAGAAGCAGACCAGGATCTAAAAAGTAATTAAAAGTGGTATCAAAT	chr12	37385751	37385811	+	chemokine/(C-C/motif)/ligand/16
A_72_P058101	ENSSSCG00000004916	ENSSSCG00000004916	0.0108134	2440	GCTATACATGGTGCCTTATGTGGATTTGGAGCATCAAGGAACCTATTGGTGTCGTGTATA	chr1	168954724	168954782	+	/
A_72_P058226	ENSSSCG00000002001	REC8	0.000331	2221	ATAGTAAACTATGTCTTGCTTCACTCTGAACAAGCATCTCTATCCTTCCTGCTCTCAGCT	chr7	81459670	81459610	-	REC8/homolog/(yeast)
A_72_P058356	ENSSSCG00000003805	PDE4B	0.00290204	2966	TACTTTCTTAGACAAGCAGAATGACGTGGAGATTCCATCTCCTACCCAGAAAGACAGGGA	/	/	/	/	phosphodiesterase/4B,/cAMP-specific/(phosphodiesterase/E4/dunce/homolog,/Drosophila)
A_72_P058546	ENSSSCG00000014560	ENSSSCG00000014560	0.0315585	652	TCCGCCGCACTGCTCCAGGCAGACTGGAGACGGGATTAAAGCTTCCTTACTCCTAAAAAA	chr2	139873357	139873305	-	COX8H/
A_72_P058681	ENSSSCG00000006220	ARMC1	0.0021682	391	GACAGAGGCTACAGGTAGAGTTACTTTGTTTATGAAGGTATTTTGGTTTTGTTTTCCTTT	chr4	71593876	71593935	+	armadillo/repeat/containing/1
A_72_P058701	ENSSSCG00000010849	WDR26	2.37e-06	1266	GTTTTGTACTTTTCACATAGCTTGTTGCCCCGTAAAAGGGTTAACAGCACAATTTTTTAA	chr10	13579373	13579314	-	WD/repeat/domain/26
A_72_P059086	ENSSSCG00000004665	ENSSSCG00000004665	0.042124	1757	GCTGCCCAGGATGCATCTGATTCTTTGGAAACATTTAAATGAAAGAATAGACTTCAAATT	chr1	131676681	131676622	-	/
A_72_P059311	ENSSSCG00000012139	TMEM27	5.94e-09	866	GACTCAGTCTCTAATAGGACAGTCTATTCATTGGATATTTCTGCAATTTGTGAAAGTACA	chrX	11514704	11514645	-	transmembrane/protein/27
A_72_P059646	ENSSSCG00000000453	XRCC6BP1	6.89e-05	1163	TACGCTCATAGAGACTTTCAGAACCGGGATCGGTACTATTCAAATATATGAAGGCAGTGA	chr5	22105427	22105486	+	XRCC6/binding/protein/1
A_72_P059801	ENSSSCG00000012405	ENSSSCG00000012405	9.11e-05	1532	CGGCCAAACAGAGCAGTGGATAAAATGATCTATAGGTGACATGATTGGAAAAGTCTTTAT	chrX	57345292	57345351	+	Ribosomal/protein/S4/Fragment
A_72_P059971	ENSSSCG00000016502	PARP12	0.02469	819	TCACTTTAAAGTCATTTTTGGGTTTGCTGGTGGACTCACTGGTCGCGATTATAGGCGAAC	chr18	8097386	8097445	+	poly/(ADP-ribose)/polymerase/family,/member/12
A_72_P060481	ENSSSCG00000004420	TRAF3IP2	0.0155081	2276	GCTGGGTGTGCTCAGACCAAACTGATGCATGGACAAATAATAAAATATTGACTCTTTTGT	chr1	81057842	81057783	-	TRAF3/interacting/protein/2
A_72_P060516	ENSSSCG00000005935	ENSSSCG00000005935	0.0309642	2139	ATAGTGGCGGGACAGAGATGTATAAAAAAGCTGACCGACAATCAGACCTCAACCATGATC	chr4	1668508	1668449	-	/
A_72_P061471	ENSSSCG00000014292	HSPA4	0.000419	2407	GTCAAGGCAAAAGAGATTGAAGCTAAAATTAAAGAGCTGACGAATATCTGTAACCCCATA	/	/	/	/	heat/shock/70kDa/protein/4
A_72_P061721	ENSSSCG00000007456	SULF2	0.0111132	2920	GAACGGACTTCGCTGTATATATGTGACTATTTACACACAACCAGCTTGGCTGGGAAACTC	chr17	51936925	51936876	-	sulfatase/2
A_72_P061831	ENSSSCG00000012159	PA2G4	0.01363	2528	TTCATCGCTAATGTGGCTCACACTTTTGTGGTTGATGTAGCTCTGGGAACCCAAGTAACA	chrX	15074157	15074216	+	proliferation-associated/2G4,/38kDa
A_72_P061901	ENSSSCG00000003692	MYL12A	8.44e-06	649	AAAGACAAAGATGACTGAAAAAACTCAGATTCCAGCCAAACGTTCCTTGTTGCCACTTGG	chr6	70753443	70753387	-	myosin,/light/chain/12A,/regulatory,/non-sarcomeric
A_72_P062016	ENSSSCG00000014569	RPL27A	0.00129428	698	GGTAGCTTGAAACCACATGGTGGGAAACTCATTAAATGTTGACAAGTGCTTTTCAAAAAA	chr1	216712848	216712907	+	ribosomal/protein/L27a
A_72_P062936	ENSSSCG00000017768	ENSSSCG00000017768	0.00806454	684	GCTAACAAAATTGGGACATCTAAACTGAGTCCAGCTGGCTAATTCTAAATATAAAAGTCA	chr1	113787868	113787808	-	/
A_72_P063231	ENSSSCG00000012123	RAB9A	3.58e-06	1608	TGGTGCAGGGACAACGGCGACTATCCTTACTTTGAAACAAGTGCAAAAGATGCCACAAAT	chrX	9461623	9461682	+	RAB9A,/member/RAS/oncogene/family
A_72_P063376	ENSSSCG00000001638	MRPS10	8.64e-07	1435	CAAACCCTTACAGGGCTGTCTAGAAGGGTCACCAACATGGAATTTGAACATTCATGAGAT	chr7	42945191	42945132	-	mitochondrial/ribosomal/protein/S10
A_72_P063496	ENSSSCG00000003637	MAP7D1	4.95e-07	1351	GAATCAGTGTTATTGCATCCGATCAAATTTCTCCAGAAATAAAGTGAGAATAATTCTGCC	chr6	62664408	62664349	-	MAP7/domain/containing/1
A_72_P063751	ENSSSCG00000010920	TIMM17A	2.54e-06	917	GGCTTTGTTCTCAGTCACACAATAAAAAGACGCCCAGACATCGCTCATTCTTCTAAAAAA	chr10	24358337	24358396	+	translocase/of/inner/mitochondrial/membrane/17/homolog/A/(yeast)
A_72_P063891	ENSSSCG00000004969	KIF23	0.00346952	838	TTGTGTTGGTGATTTCTCCAAAGCCATGTCAGAAGCTGTCTTCTGAGTCACCCTGTAAGA	chr1	174866538	174866597	+	kinesin/family/member/23
A_72_P064001	ENSSSCG00000009611	XPO7	0.0439241	4843	CCCCCAGTGTCCTGCCACAACCTGCCTTGTATAAACATGTACATTTTTTCATAACATTTT	chr14	6183502	6183443	-	exportin/7
A_72_P064146	ENSSSCG00000016430	GALNT11	0.00201352	799	GACGTGTCTCTTCATATTTATTTCTGCTCCTTTTAAATCCCCTGTAAGAATGGAGTGGCA	chr18	4499225	4499166	-	UDP-N-acetyl-alpha-D-galactosamine:polypeptide/N-/acetylgalactosaminyltransferase/11/(GalNAc-T11)
A_72_P064241	ENSSSCG00000007942	HMOX2	7.9e-05	879	AAAGGAGATGTGCGCAAGTGCCCCTACTACTCTGGCGAACAAGACAAAGGTGCCCTGGAG	/	/	/	/	heme/oxygenase/(decycling)/2
A_72_P064726	ENSSSCG00000003797	DIRAS3	0.0200426	669	GGGTGGGAGCAGAGAAAATTGTGAAAATGGAAATTGCTTACTAAATATATGCTGATTGTT	chr6	102144584	102144525	-	DIRAS/family,/GTP-binding/RAS-like/3
A_72_P065236	ENSSSCG00000012853	IRF7	0.000233	1951	GATGGAGGTGGAGCAGCCGGCCTAGGGTGGACCCTGGACCCCTCCCAATCCAATAAAAAA	chr2	294339	294398	+	interferon/regulatory/factor/7
A_72_P065621	ENSSSCG00000014382	ENSSSCG00000014382	0.0151403	740	CAAAGAAGAAGTACATTGAGTCTCCGGATGTGGAAAAAGAAGTGAAGCGCTTGCTGAGCA	chr2	129745338	129745279	-	/
A_72_P066056	ENSSSCG00000008503	FEZ2	0.00161872	606	ACAGCTTTATTTCTGTTCTCATTGAAGTGCAGAACAAACAGAAAGAGCACAAAGAAACAG	chr3	96878269	96878328	+	fasciculation/and/elongation/protein/zeta/2/(zygin/II)
A_72_P066466	ENSSSCG00000013622	TMEM205	0.0005	665	GACTCTCTGTCTCTGCTGGTGTCCCCAAATGTCAATAAATGCTTCTTTGGAAACGAAAAA	chr2	52311088	52311147	+	transmembrane/protein/205
A_72_P066761	ENSSSCG00000015897	IFIH1	0.0447321	3072	AGGACTGAGGAATCAGCACGAAGAATAATTTTCACAAAAACACGACAGAGTGCATATGCC	chr15	64204438	64204379	-	interferon/induced/with/helicase/C/domain/1
A_72_P066846	ENSSSCG00000003757	SSX2IP	0.00576348	799	CAGTGGAGAATTTTGAAAAGTCATGTAGAAAAACTTGATAACCAGGTTTCCAAGGTACAC	/	/	/	/	synovial/sarcoma,/X/breakpoint/2/interacting/protein
A_72_P067261	ENSSSCG00000002367	ISCA2	1.39e-05	847	AGGCCAAGCCTCTAGATGCTGAGACTTATTAACTGGTTGAAACCCAGTATAATCTGTAGA	chr7	105975656	105975721	+	iron-sulfur/cluster/assembly/2/homolog/(S./cerevisiae)
A_72_P067341	ENSSSCG00000010241	TET1	0.0138522	6537	GATTCCTTCTCATAAATCATTAACATTAACCCATGACAATGTTGTCACCGTGTCCCCTTA	chr14	74828601	74828660	+	tet/oncogene/1
A_72_P067646	ENSSSCG00000012757	CETN2	5.24e-05	1344	AGCACCTGGAACTAGACTGAGTGCCTGCCATTGTGTGAAACCTGGTTTTTGAGAACATAA	chrX	122073015	122072956	-	centrin,/EF-hand/protein,/2
A_72_P068046	ENSSSCG00000017735	RHOT1	0.0340131	641	GACTGAACAAGAGTCTCAAGCTTCAGCCATCACAGTAACAAGAGATAAGAAGATAGACCT	/	/	/	/	ras/homolog/gene/family,/member/T1
A_72_P068481	ENSSSCG00000011000	DNAJA1	9.26e-06	2394	AGAGACTGATGAAATGGACCAGGTAGAACTAGTGGATTTGATCCAAATCAGGAGAGACGA	chr10	31956300	31956240	-	DnaJ/(Hsp40)/homolog,/subfamily/A,/member/1
A_72_P069881	ENSSSCG00000000660	A2M	0.00291335	4801	CTCCTTGCAGCAAAGATCCCGGAAATGTTTAAAGGCCACATCAATAAAAACTGCTTTGCT	/	/	/	/	alpha-2-macroglobulin
A_72_P070086	ENSSSCG00000018005	MYH1	0.00161088	637	GGGAGGTTCACACAAAAGTCATAAGTGAAGAGTAATTCATCTAAATGCACAAAAGTGACC	chr12	52264985	52264926	-	myosin,/heavy/chain/1,/skeletal/muscle,/adult
A_72_P070116	ENSSSCG00000009904	DYNLL1	0.000198	856	TTTCATTCTTAGCCATCCTGCTTCTGTTGTGCATAGAAGAGTAATACTCAGAAGTGTATG	chr14	40506339	40506280	-	dynein,/light/chain,/LC8-type/1
A_72_P070146	ENSSSCG00000010627	PDCD4	0.00508792	3186	GCTGGAACATCTATTTTTCTACAAAACTGGAAAAATGAACCCGGTTCTAGAGAATGTATG	chr14	126931524	126931583	+	programmed/cell/death/4/(neoplastic/transformation/inhibitor)
A_72_P070776	ENSSSCG00000001496	ENSSSCG00000001496	4.24e-07	877	CTTCCAGTGAGGGACATGTCCCAGTGTTGTTAGTTTTATGAATAACAATTAAAACTAGCA	chr7	33016208	33016267	+	/
A_72_P071076	ENSSSCG00000013102	MS4A7	0.00580414	1199	AGTTTCCACCATTCTGATGTCCGGGTACCCATTTTTAGGAGCTCTGTGTTTTGCCATTAC	/	/	/	/	membrane-spanning/4-domains,/subfamily/A,/member/7
A_72_P071346	ENSSSCG00000008261	HK2	0.000505	3118	CATGTCCAAGTATAATCCTACAGGATGAGGACACTAATGACAAGATACGGTTGCTTCACC	chr3	62545515	62545458	-	hexokinase/2
A_72_P071516	ENSSSCG00000015781	ENPP6	0.0108399	1586	CATGGTGGGAGGGTTTTGGGTTTCTATTGAATAATAGCTTCATTAATTCAATCAAAGCCA	chr15	42439737	42439678	-	ectonucleotide/pyrophosphatase/phosphodiesterase/6
A_72_P071791	ENSSSCG00000006717	PHGDH	0.000271	1904	TGCTGCAGACTCCTGCAGTGCAATGATAACCACTCAATAAAGAGCTTACCCAATAAAAAA	chr4	105641785	105641736	-	phosphoglycerate/dehydrogenase
A_72_P071856	ENSSSCG00000015422	PMPCB	0.00626608	1542	CTGAGCTTGAAGCAAGAATTGATGCTGTAAATGCTGAGACAATTCGAGAAGTATGTACCA	/	/	/	/	peptidase/(mitochondrial/processing)/beta
A_72_P072711	ENSSSCG00000010685	ENSSSCG00000010685	0.0242591	4720	GGACACATGTCTTCTAGTTCTGCCTTTTTAAGTTTTTGTTCATGATGGATATGAACATGA	chr14	135428909	135428850	-	Nucleolysin/TIAR/(TIA-1-related/protein)
A_72_P072826	ENSSSCG00000007167	VPS16A	0.000422	649	TGGGGGTGGGAGCCAGTTCTGATTGTAAATAAAGTTGGAATATTTGAGAGTGTTTAAAAA	chr17	34376533	34376486	-	vacuolar/protein/sorting/16/homolog/(S./cerevisiae)
A_72_P073116	ENSSSCG00000010370	ENSSSCG00000010370	3.16e-06	1997	AAATCTCATCAAGGGTCAGTTCAACAAGATGTACGGCAAGACCCTCAGCAGCATGATCAT	chr14	92044244	92044185	-	/
A_72_P073206	ENSSSCG00000011601	LSM3	0.000105	720	ATGCAGAACTTTTTCAGGAGTTGATTTGCTCCATTGTTTTTCAGACAATTTCTGGGAGTT	chr13	58544276	58544217	-	LSM3/homolog,/U6/small/nuclear/RNA/associated/(S./cerevisiae)
A_72_P073276	ENSSSCG00000014831	PAAF1	0.0340206	1590	CAAGGTGATGGAAGCTCTTTCATTGTCCAGCAAGACTTAGACTATGTCATTGAGCTCACT	chr9	8014178	8014237	+	proteasomal/ATPase-associated/factor/1
A_72_P073316	ENSSSCG00000006697	ACP6	0.000264	500	ACAGGTGACGGGGCTTGGAAATGGAGAGTAATTTGTACAAGCAGGATGTGTTGATTTTTT	chr4	104065034	104065093	+	acid/phosphatase/6,/lysophosphatidic
A_72_P073616	ENSSSCG00000013383	C11orf58	0.0229273	1036	CTTTGTATTAAAAGTAAGCCTTATTGTTATAATGCACAGTGGAGGACTGCTTATAGAGCA	chr2	39669770	39669711	-	Small/acidic/protein/
A_72_P074686	ENSSSCG00000011516	EIF4E3	3.84e-05	723	AAGCCACCGTTTTAGAAAGATCTATGAACTTCTGCCCCACATATCTTTTTAAGCAGTATT	chr13	45065533	45065473	-	eukaryotic/translation/initiation/factor/4E/family/member/3
A_72_P075026	ENSSSCG00000015477	CHIT1	0.01841	186	ATAGTTGTGCAGAGGGGAGGCTGTTCCAGCAAAGCTGCCCAAAGAGCCTGGTGTTCAGCT	chr9	106930178	106930119	-	chitinase/1/(chitotriosidase)
A_72_P075451	ENSSSCG00000008624	LPIN1	1.06e-05	5559	TAGAACTCTTTCTAGTGAGATCCCTCCATTCCAGGAAGACGTCCCTAAAGAAAACCTGTC	chr3	115779980	115780039	+	lipin/1
A_72_P076811	ENSSSCG00000006523	MTX1	0.0370001	1137	ACATACTTTTTGGGTAGATGCCAAGAACTATGTGGAAGTGACTCGGAAGTGGTACGCAGA	chr4	98687049	98686990	-	metaxin/1
A_72_P077311	ENSSSCG00000009642	STC1	0.00279609	2827	TCACCAAACTACTATCATTTTAAGGGTGTTCACGCACCACGTTTGAGTGTACTGTGCCTG	chr14	7920748	7920689	-	stanniocalcin/1
A_72_P077411	ENSSSCG00000005254	KLF9	0.00161543	4468	AAAGTCTATGGAAAATCCTCCCATCTCAAAGCCCATTACAGAGTGCATACAGGTGAACGG	chr1	234048178	234048237	+	Kruppel-like/factor/9
A_72_P077431	ENSSSCG00000014305	SAR1B	0.00710287	1289	GAGCAACTTTCCAGACTACATTTGAAGCACTTTTTAACAACACGAAACTACAAACATGAA	chr2	124675540	124675599	+	SAR1/homolog/B/(S./cerevisiae)
A_72_P077466	ENSSSCG00000008217	CD8A	0.0016204	2673	TGCGTGCTCGCTGGAAGAAAAAACTAAATAATAAGAGTCACCCATAATTCTTTACTTCTG	chr3	52919570	52919511	-	CD8a/molecule
A_72_P077491	ENSSSCG00000006987	SLC7A2	3.82e-05	3147	TTGGATAGGGAGATCCCAAGCCTCCATGTTTGAAAAATCACTTAAAGAGTTCTCTTGTGG	chr17	5032342	5032283	-	solute/carrier/family/7/(cationic/amino/acid/transporter,/y+/system),/member/2
A_72_P077506	ENSSSCG00000006911	TGFBR3	0.017132	2547	AAGGTCCAAGCACGAAGGAATCGAATCCAATTTCTCCACCGATTTTTCATGGTCTGGACA	/	/	/	/	transforming/growth/factor,/beta/receptor/III
A_72_P077516	ENSSSCG00000008777	ENSSSCG00000008777	0.00164822	2801	ATACATCCTTTTGGGTCCCAGGTCCCCATGTATACATGGTAATAAAAGTTGATGAAGTGA	chr8	25583887	25583946	+	Toll-like/receptor/1
A_72_P077621	ENSSSCG00000000774	ENSSSCG00000000774	0.00585195	1710	CATGTGACTGTACTGGCATGTCCTGGTTGTATTTCACTTCTGTTTGTAATTTGAAAAATT	chr5	66010985	66010926	-	Ubiquitin-specific/protease
A_72_P077661	ENSSSCG00000009407	ESD	0.000171	1151	AATGCTATAAATGCTTCCTTCTCCAATTGAATCACCCTCTGAATAAATATATCAAACCGC	chr11	20117550	20117609	+	esterase/D/formylglutathione/hydrolase
A_72_P077711	ENSSSCG00000013368	HPS5	0.0166073	3418	AGCCTTGATACAAAGCATGCTTGAAAAATGTGATCGGTTTCTCTGGTCTCAGCAGGCATA	chr2	38182130	38182189	+	Hermansky-Pudlak/syndrome/5
A_72_P077786	ENSSSCG00000013241	NR1H3	0.0215778	1698	AATGAGCTGCAACTAAATGATGCTGAGTTTGCCCTGCTCATTGCCATCAGCATCTTCTCT	chr2	13169180	13169121	-	nuclear/receptor/subfamily/1,/group/H,/member/3
A_72_P077806	ENSSSCG00000008609	KCNS3	1.74e-08	2199	GAGGCCCATTAAATGCCTTGCTCTGAAAGTTATTTTTTACCAGAGAGGATTGTGATATGA	chr3	111277919	111277978	+	potassium/voltage-gated/channel,/delayed-rectifier,/subfamily/S,/member/3
A_72_P077871	ENSSSCG00000001050	EDN1	1.02e-05	1838	ATACGGTTGTTGATGAGAGCTATTGAAGGGAAAACATTGGTTATGCTTTAAAGCAGTAAA	chr7	9080521	9080580	+	endothelin/1
A_72_P077926	ENSSSCG00000017473	TOP2A	0.0441138	5724	CACTTGTCAACTTTTTTAAGACCTTCCTGTATTTGTTACATGTGTGTGACTTGAGTAGTA	chr12	19858825	19858884	+	topoisomerase/(DNA)/II/alpha/170kDa
A_72_P077956	ENSSSCG00000003799	IL12RB2	0.0253557	2835	AACATGGATTATCTCCCTTCACATGAAGCTCCCATAACAGACTCTCTGGAAGAACTGCCT	chr6	102223143	102223084	-	interleukin/12/receptor,/beta/2
A_72_P077966	ENSSSCG00000012699	FHL1	0.00182931	2579	GTCATTAGCTTTGATCATCTAACGTTTCAGTGTATCCTTACGGAAATAAAGCAGCATATA	chrX	109504076	109504135	+	four/and/a/half/LIM/domains/1
A_72_P078001	ENSSSCG00000005518	ENSSSCG00000005518	0.000285	3684	GTTGGCCACAAAGTCATCTTTTACATCATGGTGGATGATATCTCCAGGATGCCTTTGATA	chr1	275107785	275107726	-	N-acetyllactosaminide/alpha-1,3-/galactosyltransferase/(EC/2.4.1.87)(UDP-galactose:beta-D-/galactosyl-1,4-N-acetyl-D-glucosaminide/alpha-1,3-/galactosyltransferase)(Galactosyltransferase)
A_72_P078096	ENSSSCG00000011150	ENSSSCG00000011150	4.53e-06	1344	CCCACAAGGATGTTTGATGGCTCATAAGTTCACATGTTAAAAAAGTGTGTTATGGAAATA	chr10	62019294	62019235	-	1,5-anhydro-D-fructose/reductase/(AF/reductase)(EC/1.1.1.263)(Aldo-keto/reductase/family/1/member/C-like/protein/2)(Aldo-keto/reductase/family/1/member/CL2)
A_72_P078166	ENSSSCG00000000895	SNRPF	1.19e-06	670	TAACTGTCTATGGAGGTGAATGTCAGCCCTTTTCTTGTGATTATATATTAACTGAGACCT	chr5	82632052	82631993	-	small/nuclear/ribonucleoprotein/polypeptide/F
A_72_P078376	ENSSSCG00000010468	CPEB3	0.0361195	2439	ACAGTGTTCTGGAAATCTGTGCATTCGTTCTCGATTTTTAAAGAAGAAATGGGTCTTTTT	chr14	108798518	108798459	-	cytoplasmic/polyadenylation/element/binding/protein/3
A_72_P078446	ENSSSCG00000009906	SFRS9	0.0186876	2750	AGATCAGCAGTTACTGTGACTGAGTTGGCCCATTCTGTTTAGAAATATATTTTAAACGTT	chr14	40539769	40539828	+	splicing/factor,/arginine/serine-rich/9
A_72_P078481	ENSSSCG00000004826	ENSSSCG00000004826	0.0080286	883	CTTGCTGGCAGAAAAGTCTCTGTGACAGGTTGCGTTGAATGATGTCTTCCTTGTAAATGG	chr1	147567639	147567580	-	/
A_72_P078616	ENSSSCG00000002349	ACOT4	2.9e-05	1872	CAACTATCCCCTGGGTAACATTAAATTCTTGTCATTGGTCCATCGTTAAAATGTCTACAA	chr7	105047572	105047513	-	acyl-CoA/thioesterase/4
A_72_P078706	ENSSSCG00000001549	FKBP5	1.11e-05	1505	CTTAAGAGCTTCGAAAAGGCCAAAGAATCCTGGGAGATGGACACCAAAGAAAAATTGGAG	/	/	/	/	FK506/binding/protein/5
A_72_P079056	ENSSSCG00000007588	ENSSSCG00000007588	0.00604615	651	CTCCATCTCTGTCATTCCATTCTTTTGACATTACGTGAATATTTTACTGGAACATAAGAC	chr3	4012757	4012816	+	/
A_72_P079156	ENSSSCG00000017067	CNOT8	0.00863497	1417	CCATGCCTCATTTGATACCTTTTAAAATCCAGGACAAGTCAGAAACATACTAGTAAAATG	chr16	65689346	65689287	-	CCR4-NOT/transcription/complex,/subunit/8
A_72_P079266	ENSSSCG00000005423	ABCA1	6.42e-11	3555	TTGTGGGAAGAAGCAAACTGGATACTGTACTGATACTATTCAATGCAATGCAATTCAATG	chr1	258101397	258101338	-	ATP-binding/cassette,/sub-family/A/(ABC1),/member/1
A_72_P079656	ENSSSCG00000003861	ORC1L	0.00548676	2276	AGTCCTAGCAGCAAAGTATCCTGAATGGAAATGGATGTCACGTATTTTGGAATTTTCCAT	chr6	113633286	113633345	+	origin/recognition/complex,/subunit/1-like/(yeast)
A_72_P079791	ENSSSCG00000015073	TAGLN	0.00837647	904	TTCACAGAGAGCCAACTGCAGGAGGGAAAGCATGTCATTGGCCTGCAGATGGGCAGCAAC	chr9	43291384	43291325	-	transgelin
A_72_P079841	ENSSSCG00000010258	ENSSSCG00000010258	4.99e-05	1503	CCAGGGGGACACAATTGATTCTCCAAACTGAGGAAAATGTTGCAATAAAAGAATATGTGT	chr14	75995131	75995076	-	/
A_72_P079966	ENSSSCG00000004048	TCP1	0.0154146	693	AATTCCATTAATATCCCTGAAAGCCCACGGGAGAAGTCAGACGGAGAGTATGCTCATCAA	chr1	8721211	8721269	+	small/nucleolar/RNA,/H/ACA/box/29
A_72_P079981	ENSSSCG00000002143	ENSSSCG00000002143	0.0202991	1647	GCAGCTGTGGTAAATGTTGATATTAAATAAACCAGAGAAGAGTCTTCAAGCAAGAAAACA	chr7	84973953	84973894	-	/
A_72_P080021	ENSSSCG00000013647	CDC37	0.0243172	1646	GTCTCCTCTATAGTAAAGAGCAATTAGCTTCCAATAAAGGATTTCAGATGCTCCCAAAAA	chr2	53103754	53103707	-	microRNA/1181
A_72_P080411	ENSSSCG00000015936	PHOSPHO2	0.044514	624	CCTATGGAATCTTCTGTTGTGTCTTGGTCTTCAGGCATTGAAATAATTTCTCATTTACAA	chr15	71443075	71443134	+	phosphatase,/orphan/2
A_72_P080541	ENSSSCG00000002959	FAM98C	0.0405878	716	CCCCATCTACCATTCAACACCAAGGACCATGTTCTTTGGAAAATAAATTTAATTTATGAC	chr6	32527863	32527922	+	family/with/sequence/similarity/98,/member/C
A_72_P080781	ENSSSCG00000000662	M6PR	0.000113	2528	ACCTCAGCGTGGGTTCTATCTTACTTGTTACGTTTGCATCACTGGTCGCTGTCTATATCA	/	/	/	/	mannose-6-phosphate/receptor/(cation/dependent)
A_72_P080806	ENSSSCG00000010261	PPA1	0.002322	1512	AAACCTGAGAACCAGTTTGCTTTCAATGCAGAATTTAAAGATAAGGACTTTGCAGTTGAT	/	/	/	/	pyrophosphatase/(inorganic)/1
A_72_P080821	ENSSSCG00000015889	TANK	0.00637744	2215	GCATTGGAAAACAGACATATCAAGTTCTGTGTGGTAATTTGGGGTCTGTAATACTATATA	chr15	63235092	63235033	-	TRAF/family/member-associated/NFKB/activator
A_72_P080901	ENSSSCG00000003701	SNRPD1	4.96e-05	859	TCTTCCTACAAGTGGAGTAAGTTCTTTTAGGCACTTCAGAAACTAAAGTCCTATGGAATG	chr6	72867935	72867876	-	small/nuclear/ribonucleoprotein/D1/polypeptide/16kDa
A_72_P081246	ENSSSCG00000010300	ZMYND17	3.28e-06	540	CTACCTTGCTCTATCTTCTGACATTACTTGAATATACTGAAGTTTGTTATCACCTGGTCT	chr14	79540834	79540775	-	zinc/finger,/MYND-type/containing/17
A_72_P081791	ENSSSCG00000013427	CIRBP	0.00273163	1376	GTGCCATCTGTTTTTGAGGATTTTGAACATGTTTTGCAAAGCACTTCAGGTTTTACTTTT	chr2	46403078	46403137	+	cold/inducible/RNA/binding/protein
A_72_P082476	ENSSSCG00000007463	PTGIS	0.00323301	940	TTTAAATACAACCGATTCCTGAACCCGGATGGGTCAGAGAAGAGGGACTTTTACAAGGAC	chr17	53357546	53357489	-	prostaglandin/I2/(prostacyclin)/synthase
A_72_P083621	ENSSSCG00000005515	GSN	0.0056028	2674	GTCCTTGCAAAATTGTCTCCAGTATCTGTGCTTTGGGAAATTGAATTCAATAAAAGCTTT	chr1	274974036	274974095	+	gelsolin/(amyloidosis,/Finnish/type)
A_72_P085406	ENSSSCG00000004518	C18orf24	0.0379632	1130	GAACCAGCCAACAGTAGGGTATAGAGGTTATTCCTAGAATTGTCTTATATGTAATTTCTT	chr1	103072570	103072629	+	spindle/and/kinetochore/associated/complex/subunit/1
A_72_P085476	ENSSSCG00000003964	PPIH	0.000188	835	ATTGATGGGCTTCTAGTGATGCGAAAGATTGAGAATGTTCCCACAGGCCCCAACAATAAG	/	/	/	/	peptidylprolyl/isomerase/H/(cyclophilin/H)
A_72_P085596	ENSSSCG00000016173	ATIC	7.25e-07	2030	CATCACACTTTATTTTATACCCTGCTTATGTGTAGGTGAAAAGTCATGTATGGGATTCTG	chr15	110930975	110931034	+	5-aminoimidazole-4-carboxamide/ribonucleotide/formyltransferase/IMP/cyclohydrolase
A_72_P085601	ENSSSCG00000001927	HEXA	0.000214	2261	TCATCCAGGTGTGGCGAGAAGAGATACCAGTAAAGTACATGAAAGAGATGGAACTGGTCA	chr7	66275974	66276033	+	hexosaminidase/A/(alpha/polypeptide)
A_72_P085641	ENSSSCG00000011275	ULK4	0.000126	1844	TTGAGGCAATTACTCTCCTAACGGAATTAATTAGGGAAAACTTCAGGAACAGCGAAAAAA	chr13	21443249	21443198	-	unc-51-like/kinase/4/(C./elegans)
A_72_P085961	ENSSSCG00000006989	MTUS1	8.58e-06	2095	CCTTCTTATGATTTGTATTTTGGTCTGACTGGGGATGTGTGAATGAAATGTTTGTACCCG	chr17	5189283	5189224	-	microtubule/associated/tumor/suppressor/1
A_72_P086191	ENSSSCG00000009714	NEK1	0.0362201	686	GGAAAGCAGAGTCCCTCTGAAACAGGTGCAATAAATATACTTGAAGATGCCAAAGAGCAG	chr14	20187576	20187635	+	NIMA/(never/in/mitosis/gene/a)-related/kinase/1
A_72_P086471	ENSSSCG00000012693	CXorf48	6.19e-08	837	TTTGCGTAGAGAGCATCCAGTCCTGCTATATTTGGAGAGCAATTTCTATGACTCTAGTGA	chrX	108940460	108940520	+	chromosome/X/open/reading/frame/48
A_72_P087661	ENSSSCG00000009788	DENR	0.0422449	1304	GGGCATATTAACATATTGTTGGGTAACAGTTGTTCAAGCTATTCTGGAGATTATTTGGTA	chr14	30146786	30146727	-	density-regulated/protein
A_72_P087951	ENSSSCG00000015879	ENSSSCG00000015879	0.0358001	618	TTAGGCCCACTTGCTTGGTAAATAAAACAGCTTTTGTATCTTCTCTTTTGACTTTAGACA	chr15	61258543	61258602	+	/
A_72_P088056	ENSSSCG00000006175	LY96	0.0243865	638	GGAATAGTGAAGAAATGCTGTTTTGCCTGAACTTCACCATCATACATTACTCCAGTTTAA	chr4	64109884	64109825	-	lymphocyte/antigen/96
A_72_P088061	ENSSSCG00000004127	ENSSSCG00000004127	0.0172143	2238	CCAGTAAGGGAACTATGGAAAGGTTTGGATCTCTCCAAAATGGGAGGATTTTTAAAATAT	chr1	22350302	22350361	+	Zinc/finger/protein/PLAGL1/(Pleiomorphic/adenoma-/like/protein/1)
A_72_P088071	ENSSSCG00000001552	CLPS	0.04347	510	TGGCACCTCCGTCTTCTCATTGGGTTCTTGGCAATTAAAGCCCCTCTTGCAAACCTTAAA	chr7	36239831	36239778	-	colipase,/pancreatic
A_72_P088101	ENSSSCG00000007693	HSPB1	3.69e-05	920	AGGAGCGGCAGGATGAGCACGGCTTCATTTCCCGGTGTTTCACTCGAAAATACACGCTGC	chr9	24072225	24072284	+	heat/shock/27kDa/protein/1
A_72_P088156	ENSSSCG00000010311	CAMK2G	0.000764	1941	TTGAGGTTTAAAACAATTAAATTACAAAGCGGCAGCAGCCAATGCACGCCCCTGCATGCA	chr14	79839370	79839311	-	calcium/calmodulin-dependent/protein/kinase/II/gamma
A_72_P088286	ENSSSCG00000003190	C19orf76	9e-05	710	TCAGTTTACCCGTCTGTGTATTGAGGCTGTGACCTCAAGTTTCTTTTGCCCTAACTCCAT	chr6	38164956	38164897	-	HCG1998069Putative/uncharacterized/protein/ENSP00000393631/;
A_72_P088291	ENSSSCG00000003753	PDZK1IP1	0.00300633	1206	TGCAGTAAGGAGCCAAATCCTCCAACCCCCACATCTGCCTTGTCCTAGCCAAGGTCAGAG	chr6	88681774	88681833	+	PDZK1/interacting/protein/1
A_72_P088331	ENSSSCG00000001959	CFL2	0.0373847	3012	GAAGCAGGGAGCTCTTACTGCGTATTTAGTCATAAAATAATTTGTAAAATGTTGTCCTTC	chr7	70884207	70884266	+	cofilin/2/(muscle)
A_72_P088376	ENSSSCG00000007440	CD40	0.0318612	1361	CATATACATGACTGTCCACCACTGCATTGTTCGTGACAGTGAGTGACTGGAAACTGCTTA	chr17	50408231	50408290	+	CD40/molecule,/TNF/receptor/superfamily/member/5
A_72_P088496	ENSSSCG00000003588	SFRS4	0.00154059	1845	AAGTCCGCATCAAAAACCCGATCTCGGTCCAAGTCCAGATCCAGGTCTGCGTCCAGATCG	chr6	58949409	58949350	-	splicing/factor,/arginine/serine-rich/4
A_72_P088501	ENSSSCG00000015688	CXCR4	0.000353	1806	TTTTCCACTGTTGCCTGAATCCTATCCTCTACGCTTTCCTTGGAGCCAAATTTAAAACCT	chr15	14084143	14084202	+	chemokine/(C-X-C/motif)/receptor/4
A_72_P088546	ENSSSCG00000007362	SFRS6	0.000724	1038	CAAAAAGAGCTTCAAGATCCCGTTCTCGATCTCGTTCAAAGTCAAGGTCACGATCCAGAT	chr17	47907701	47907760	+	splicing/factor,/arginine/serine-rich/6
A_72_P088601	ENSSSCG00000002429	FOXN3	0.0010693	2843	CAGGATTCATCTTTGCAAAAATCAATGATTTCCACATTCAGCCAGTGTAGCCAGCAGAAA	chr7	118914525	118914466	-	forkhead/box/N3
A_72_P088631	ENSSSCG00000011257	ACVR2B	0.0139321	1563	TAAAAGCAAGAATGTATTGCTGAAGAGTGACCTTACAGCTGTGCTGGCTGACTTTGGCCT	chr13	19192453	19192512	+	activin/A/receptor,/type/IIB
A_72_P088641	ENSSSCG00000010991	AQP3	0.00982584	1741	TTTTTGGGCTGTATTATGATGCAATCTGGGCCTTCGCCAACAACCAGCTTATAGTCTCAG	/	/	/	/	aquaporin/3/(Gill/blood/group)
A_72_P088661	ENSSSCG00000006522	ENSSSCG00000006522	0.000359	2630	AAGGACACATTCTACAAACAGCCCATGTTTTACCACCTTGGCCACTTCAGCAAGTTCATT	/	/	/	/	/
A_72_P088666	ENSSSCG00000014369	CD14	0.0104268	1571	ATGAGTTCCTTTTAAAGAGCGCCAGCGCCAACCCGAAGCAGTACGCGGACATGCTCAAGG	chr2	129357230	129357175	-	CD14/molecule
A_72_P088761	ENSSSCG00000011803	EIF4A2	0.0125501	1805	CATACCTGCCTTTATTGTGTTTGTCAGTAGCCTGAATTAGAAAGGCCTTTATAATTGATT	chr13	94186965	94187024	+	microRNA/1248
A_72_P089031	ENSSSCG00000007295	ENSSSCG00000007295	0.0011856	1377	CAAACCCCTATTCAGAGGTCGGTCACAGCCCCAGGTTGGTAAATGTATTGATTGGAAAAA	chr17	40746288	40746347	+	/
A_72_P089051	ENSSSCG00000008856	CPE	7.78e-05	780	CCTGCTGTTAAGGTTGATTTTGAGCTAGAGTCATTTTCTGAAAGGAAACAGGCGGAAAAA	/	/	/	/	carboxypeptidase/E
A_72_P089186	ENSSSCG00000000981	CRELD2	0.0212854	1530	GATTTGTATATTTTGATACCGTCGTTTATAATAAAATTGGCCACTGAAGGTAGTCAGGCA	chr5	100022714	100022773	+	cysteine-rich/with/EGF-like/domains/2
A_72_P089246	ENSSSCG00000011082	COMMD3	0.0409821	748	CATTGATCCCACTTGATTTTTTCAAGTCTTACAAGAGGAAGCAGACAGTATTACATTTTG	chr10	50114464	50114405	-	COMM/domain/containing/3
A_72_P089776	ENSSSCG00000000722	RAD51AP1	8.81e-07	1757	CCAGCGTGTGTCTCCTACTTAAAAGTAGATGGCTATTGTATAGCAAATAGAATTTTGTGA	chr5	61615988	61615933	-	RAD51/associated/protein/1
A_72_P089856	ENSSSCG00000006631	TMOD4	0.0217577	1329	GAATGCTTAAATTAAATCCTCATCTATCCCCCTTTCCTGTAAATAAAGGCCCTCTGTCCA	chr4	102033580	102033639	+	tropomodulin/4/(muscle)
A_72_P090121	ENSSSCG00000012166	SMS	0.00157963	680	GGATGTTCTTAAGGGAGTTTATTTCACCCCCAAATTGACATAGATATTAAAATTTGGTGC	chrX	16893676	16893735	+	spermine/synthase
A_72_P090126	ENSSSCG00000008876	C4orf46	0.00653233	527	CTTCAGGACACTCTGATATGGAATCTTAATTCTTTGTAGGTATGAGGTATGTATAGAACT	chr8	41185260	41185200	-	Uncharacterized/protein/C4orf46
A_72_P090141	ENSSSCG00000017501	PNMT	0.000695	892	ATCACCATGACTGATTTCTTGGAGGTGAACCGCCAGGAGCTGGGACTCTGGCTGCGAGAA	chr12	20619360	20619419	+	phenylethanolamine/N-methyltransferase
A_72_P090406	ENSSSCG00000015710	ACTR3	0.00438005	2742	CTGCAATAGTTCTTTAAAGTCACAACAGTTAGCAAGCTGACTTTTTTATGTGCTCTAAAC	chr15	18526440	18526499	+	ARP3/actin-related/protein/3/homolog/(yeast)
A_72_P090861	ENSSSCG00000001861	FBXO22	4.75e-05	1416	AATGGCTCTCATTCATCTTGGGTCATCTAAATAAAGCTACTTCTACAGTGGCTTTCACAA	chr7	61548768	61548827	+	FBXO22/opposite/strand/(non-protein/coding)
A_72_P090876	ENSSSCG00000015138	C11orf63	0.0402265	791	AAAGGCTTTGGAATATGCCAAGACCATCCCCAAACCCAAACCTTCAAATCTGAGTGATCA	chr9	48435399	48435458	+	Uncharacterized/protein/C11orf63
A_72_P091031	ENSSSCG00000009047	SMARCA5	0.0461427	872	CCGAGCTAGAAACATAGTATGTAGTTTCACTTTTTTAAATGCAACAGCTGTGCTGAAATT	chr8	72649660	72649601	-	SWI/SNF/related,/matrix/associated,/actin/dependent/regulator/of/chromatin,/subfamily/a,/member/5
A_72_P091071	ENSSSCG00000004543	MTFMT	0.0478694	1073	TCCAGCCCCTATAATCCATACTGTGCTTCACGGAGACACAATTACTGGAGTCACGATTAT	chr1	110130649	110130708	+	mitochondrial/methionyl-tRNA/formyltransferase
A_72_P091851	ENSSSCG00000010497	ENTPD1	3.99e-05	2325	CACTAAAAGAAGAGTCTTGGGAACTGATTAAGTTGTGGTCTTACAGACCCGCTCTCTCTC	chr14	112444754	112444813	+	ectonucleoside/triphosphate/diphosphohydrolase/1
A_72_P092296	ENSSSCG00000015199	VSIG2	0.00157326	485	TGATTTCTCTCCCAATCCCCGAGGATGATTATCAATAATTAAAGACTCTGGCTACAACAA	chr9	50435297	50435244	-	V-set/and/immunoglobulin/domain/containing/2
A_72_P092771	ENSSSCG00000009462	KLF5	0.00623066	1374	AATTCCCAAAACATCCAGCCTGTCAGATACAATAGGAGGAGTAACCCCGATCTGGAGAAA	chr11	44718188	44718247	+	Kruppel-like/factor/5/(intestinal)
A_72_P092786	ENSSSCG00000004094	PPP1R14C	0.00470189	651	GTTTGGTAACACGTTTTCTCCTAAGTTGTACATTTGACTCAGATGTCGAATTTCTCATAT	chr1	16670428	16670369	-	protein/phosphatase/1,/regulatory/(inhibitor)/subunit/14C
A_72_P092826	ENSSSCG00000012597	PLS3	0.00239403	1857	TGAACCCAAATACCGATGACCTCTTTAAAGCTGTTGGTGATGGAATTGTGCTTTGTAAAA	chrX	92898430	92898489	+	plastin/3/(T/isoform)
A_72_P093046	ENSSSCG00000014015	C5orf45	0.00573617	766	GTGACTAGCACACAGATCATCTCTGTTGTGACATTTTTTGATTAAAGTGCTTATACCATT	chr2	68101240	68101299	+	UPF0544/protein/C5orf45/
A_72_P093176	ENSSSCG00000017403	ENSSSCG00000017403	0.0146103	2476	TTTAGATTCATTGATCCAGTTTGGAAATAATGGTGAAGGTGCTGAGCCCTCAGCAGGAGG	chr12	17951490	17951431	-	/
A_72_P093916	ENSSSCG00000011306	ZNF502	2.1e-05	662	ATTGTGGGAAAACCTTTAGTCGTAGCTCATTCCTTGTTCGACATCAAAGAATTCACACTG	chr13	23875969	23876028	+	zinc/finger/protein/502
A_72_P094946	ENSSSCG00000007481	ZFP64	0.0254084	2526	CGAGTAGGGGTTGGAATTAAATGAATGGAGTAGTGAATACATTAATTTGCTTCCAACTTA	chr17	55651643	55651584	-	zinc/finger/protein/64/homolog/(mouse)
A_72_P095176	ENSSSCG00000013055	PLA2G16	2.66e-05	848	GGGTTTGAGGTTTGGTTTGTAGCTTTCATTCTGTTTTATAATGAGGTTTATTTTCACCGA	chr2	6973087	6973146	+	phospholipase/A2,/group/XVI
A_72_P095226	ENSSSCG00000005982	WDYHV1	1.32e-05	1458	CATCTGGGACAGCGAACATTATGGTACATTTGGTTTGGAATTATGTTTTCCGTTTTATTT	chr4	15559155	15559096	-	WDYHV/motif/containing/1
A_72_P095311	ENSSSCG00000012172	ACOT9	3.4e-09	975	CAAGTGTATTGGTTTCAGTGTTTATTCTTATCCTCCCTAGAGAAGAAGAACGTATTCAGC	chrX	18669990	18669931	-	acyl-CoA/thioesterase/9
A_72_P096306	ENSSSCG00000003981	ZNF642	0.0333226	602	ATCACTTACTCGACACCATGAAATACACAGGAGGAATGCCTTCCAAATAATATGTAAAAA	chr6	122083463	122083403	-	zinc/finger/protein/642
A_72_P096546	ENSSSCG00000008806	YIPF7	0.0142236	618	GTTACGTGTATGGCATGAGTGCCATTGCTGCCTAGGGATTCATGGCTTACTAAACTTGAT	chr8	29994057	29993997	-	Yip1/domain/family,/member/7
A_72_P096591	ENSSSCG00000000808	ENSSSCG00000000808	0.00464761	4369	GCTATGTTGATTTTCATTCTTCCATCTCCTTCTATATCAAGTTGGTGAAGAAAGAACCTA	chr5	72849676	72849616	-	/
A_72_P096701	ENSSSCG00000004190	STX7	0.00192142	2224	CCGTTAATCATGGTGGGTTTTTATTATTATTTTAAAGCTGTTGCCTAAAGAGTGGTTCCT	chr1	32727787	32727846	+	syntaxin/7
A_72_P096826	ENSSSCG00000007615	CPSF4	2.9e-05	1322	GGCAAGTGGGCCTATCCAAGTTCATTTACAAGAACAATTTTTATGAAGTTGATTAAAGCT	chr3	5624982	5624923	-	cleavage/and/polyadenylation/specific/factor/4,/30kDa
A_72_P096996	ENSSSCG00000010796	UBFD1	0.00476352	1260	TTGCAGTCAGCTTCATACCATTTTTAAAGTCAACAGTGGAAATCAATAAATCTGAATCCC	chr10	74495	74442	-	ubiquitin/family/domain/containing/1
A_72_P097926	ENSSSCG00000010031	SFI1	0.000279	818	GAACAGAACGCACAGCTGCAATGAGTTTTTATTCCAAAATGTTGCAATTAAATGAATCAC	chr14	49188400	49188459	+	Sfi1/homolog,/spindle/assembly/associated/(yeast)
A_72_P098156	ENSSSCG00000002620	EFHC1	0.0235598	2150	TCTGAGTCTTATATTCCACTACCACTGAAGCCTAAATTAAATTGGATCTTGTAGGAGCTA	chr7	135450134	135450193	+	EF-hand/domain/(C-terminal)/containing/1
A_72_P098611	ENSSSCG00000004730	TMEM87A	0.00715655	2940	TTTATACCGACATTTCACCAACACGCTTATCTTGGCGGTGGCAGCATCTATCGTGTTTAT	/	/	/	/	transmembrane/protein/87A
A_72_P098901	ENSSSCG00000003806	LEPROT	0.000751	2123	GGGATGAGACGATAGATGAGATACCCTGAAGGAAGAATGGTGCAAAGTGGTATTTTAGCC	chr6	103462763	103462706	-	leptin/receptor/overlapping/transcript
A_72_P098986	ENSSSCG00000008857	SC4MOL	0.00316424	668	GTTTGAGGTGATTCTCTTTCTTCGAGGAGTCTTTTTGCAATATACTACTGTTATCTGTAA	chr8	37778295	37778236	-	sterol-C4-methyl/oxidase-like
A_72_P099041	ENSSSCG00000000529	DNM1L	0.0330784	2402	CTTGGAATCCGTTGATCCACTAGGTGGCCTTAACACTATTGACATTTTGACTGCCAAAAA	chr5	40744132	40744081	-	dynamin/1-like
A_72_P099341	ENSSSCG00000008977	CXCL10	0.0258325	1511	CTGCATCAAGATCAGTGACAGACCTGTTAATCCGAGGTCCTTAGAAAAACTTGAAATGAT	chr8	61079537	61079478	-	chemokine/(C-X-C/motif)/ligand/10
A_72_P100056	ENSSSCG00000005477	FKBP15	0.000342	1428	TGCAGTCCTGAGACGTCTTGTCTTTTTTCCTGCCTTAAATCTAAGAGGTCAATGAATATT	chr1	266727532	266727473	-	FK506/binding/protein/15,/133kDa
A_72_P100456	ENSSSCG00000006511	RUSC1	4.25e-05	3271	TTGCCTGTATTTATGATGTACTCATGCTATACTAGGTGCTGAAGTTTGGACACCCCTGGT	chr4	98546944	98546885	-	RUN/and/SH3/domain/containing/1
A_72_P100566	ENSSSCG00000010146	LGALS8	0.00922473	955	AGGAAAATCCAAGGATATTGCTCTTCACTTTGACCCACGCTTGAATGTTAAAGCATTTGT	chr14	56080966	56080907	-	lectin,/galactoside-binding,/soluble,/8
A_72_P100706	ENSSSCG00000010201	RASGEF1A	5.69e-09	2169	ATATGGGTTGAGATGAGGAGGCCTCACTGGTTGGGGTCCATTTTGTACATACCTTTTATG	chr14	63807304	63807245	-	RasGEF/domain/family,/member/1A
A_72_P100716	ENSSSCG00000016116	WDR12	0.0024746	840	GGGCATGAGAGTGAATGATAATTTGACAAGAAAGATTCCTTCTGTAAATGAAATCGATAG	chr15	99968962	99968903	-	WD/repeat/domain/12
A_72_P100816	ENSSSCG00000003363	C1orf174	0.0141196	1294	CAGCCACCTTGGACGCTTAGCAAAGTACACGTGGGACAGAAATAAAATCTATTTTGAAAG	chr6	44001849	44001908	+	UPF0688/protein/C1orf174/
A_72_P100851	ENSSSCG00000016488	SSBP1	2.22e-05	905	GGCCATCGTTTGGTACAGTCTCATTTCCAAATCATGATAGTCTTTATAGTTTCTCAAGAC	chr18	6642723	6642664	-	single-stranded/DNA/binding/protein/1
A_72_P101481	ENSSSCG00000004611	PIGB	0.049158	774	GCACTTCTGTCAGCTATAGCAGACTTGAGGCTTTACCCACTAATGAAGCAACTAGAAAAT	chr1	121244531	121244472	-	phosphatidylinositol/glycan/anchor/biosynthesis,/class/B
A_72_P101771	ENSSSCG00000017288	FTSJ3	0.0261828	836	ATTCTTTGACCCCAAGTTTGCCTTCAAGGAGGTTGAAATTCAGGCCAAGACTGTTACCGA	chr12	12681633	12681692	+	FtsJ/homolog/3/(E./coli)
A_72_P102781	ENSSSCG00000002028	CMTM5	0.0356012	961	TTTTAGGGACAAAGGGGAAGGTGCAGGAGGAAGCAAATCGTTCCCAAATTAAAAGCTTCG	chr7	82107251	82107310	+	CKLF-like/MARVEL/transmembrane/domain/containing/5
A_72_P103436	ENSSSCG00000016792	FAM134B	1.37e-11	1746	TGTGTGCACATTTTTCACAATCTTGGGAAGTTACATTCCTGGGGTTATACTCAGCTATCT	chr16	5216857	5216798	-	family/with/sequence/similarity/134,/member/B
A_72_P103591	ENSSSCG00000002452	ENSSSCG00000002452	0.0141783	1941	TACCAAAAGATGGTGTTTTACATTGAAGCCTGTGAGTCTGGGTCCATGATGAACCACCTG	/	/	/	/	/
A_72_P104596	ENSSSCG00000000800	ENSSSCG00000000800	0.0480016	1579	TACAGACAAAGAGCACAGAAAAGCTGTCCACCATTTTGTCAACAAAAAATTTGGAAATCT	chr5	70818620	70818679	+	/
A_72_P104861	ENSSSCG00000008484	SFRS7	1.13e-05	1075	AGATGCTATGAGTGTGGCGAAAAGGGACATTATGCTTATGATTGTCATCGCTATAGCCGG	chr3	94673606	94673665	+	splicing/factor,/arginine/serine-rich/7,/35kDa
A_72_P104886	ENSSSCG00000000744	ENSSSCG00000000744	0.0194264	617	GTTCCTAAGCCAGAAGAGAGGTTGCACAGAAGAAAAAGATATCCCAGAAGAAACTGAAGA	chr1	199988348	199988408	+	/
A_72_P105141	ENSSSCG00000011331	ENSSSCG00000011331	0.0461787	794	AAGAGCAAATACAAGTTCCCTCCTGCTGCTTTGCCTTGTGAATTCAGCACCTTCTTCAGA	chr13	24924381	24924440	+	/
A_72_P105246	ENSSSCG00000010308	CHCHD1	0.00128417	1228	TATATGAAGAGCTTTTTTGCCATTATCTGTAAATACTCACTGACTATCTGTGCATAGCCA	chr14	79811130	79811189	+	coiled-coil-helix-coiled-coil-helix/domain/containing/1
A_72_P105911	ENSSSCG00000002820	RSPRY1	0.00216893	875	TGAAGAGAAAATCATTTTGCCAAGGCACAGGCGTCTTGCTCTGCTGAAAGCAGTCAGTAT	/	/	/	/	ring/finger/and/SPRY/domain/containing/1
A_72_P106541	ENSSSCG00000010082	YPEL1	0.000196	704	ATTGAGCTTGCTCACATGATCAAAGACAATGGTTGGGAGTAAAGTGGAAACTTCCTGTTC	chr14	51279693	51279752	+	yippee-like/1/(Drosophila)
A_72_P106571	ENSSSCG00000008894	ENSSSCG00000008894	0.0166433	563	ATTTTCTGAGAGGAGGTGTGGCAGAGAGCCCTGGGTAATGACTGATAATTAAAGCAAACA	chr8	46741176	46741117	-	/
A_72_P106971	ENSSSCG00000001500	COL21A1	0.0135694	1990	GAGATGGATATGCTTCTTATCCCATCGGCAAATTTGCCAATCATTTGATGAATGATGATG	chr7	34015879	34015938	+	collagen,/type/XXI,/alpha/1
A_72_P107001	ENSSSCG00000003885	CMPK1	0.0242947	1012	GAACAAGACCATGGATGGGAAAGCTGATGTATCTTTCGTTTTGTTTTTTGACTGTAATAA	chr6	117493256	117493197	-	cytidine/monophosphate/(UMP-CMP)/kinase/1,/cytosolic
A_72_P107151	ENSSSCG00000005355	EXOSC3	0.000138	1479	CACCCATGTTCTTGTGGGTGAAAGAAAGCAGTGTAAAAATAATGATGTAGTTTTCTGTTT	chr1	249940013	249939954	-	exosome/component/3
A_72_P107156	ENSSSCG00000014370	TMCO6	4.67e-05	722	GGAGGACCAGAAGGAACTCATTGTGGCCTACTTAATCTGAGTGTCTGGGATTGCTTTTTT	chr2	129367088	129367147	+	transmembrane/and/coiled-coil/domains/6
A_72_P107226	ENSSSCG00000015057	RBM7	0.00451869	795	AATTTGGTTCTCCACACCTGGATCCATCAGGATTTTCGCCATCAGTTCAGTCCCATAATC	chr9	40748211	40748152	-	RNA/binding/motif/protein/7
A_72_P107306	ENSSSCG00000010243	ENSSSCG00000010243	0.00844077	4233	CATATTAAATTTGGAGAATTCCCACACAAACCTCTCTGGTGAACTCAGAGAAGTTAAAAA	chr14	74908146	74908205	+	/
A_72_P107826	ENSSSCG00000006092	C8orf37	0.00462259	1705	ATCATGGAAAAGAGAGGAAATTTCCTTTCGTGGCTGCGCACATTTTTGAAGACGAAATGG	chr4	41933418	41933477	+	Uncharacterized/protein/C8orf37
A_72_P107956	ENSSSCG00000012613	NKAP	0.0112797	1719	ACTCTGATTCTGATACAGACTCCAGTGATGAAGATACAAAAAGGAGAGCAAAGAAATCCA	/	/	/	/	NFKB/activating/protein
A_72_P108076	ENSSSCG00000004786	ENSSSCG00000004786	0.0181697	1129	TTTTTGGTTCAGCTTCAAGAGAAAGCCTTATTCGCAGTCCCTAAAAATTACAAGCTGGTT	chr1	137812625	137812568	-	/
A_72_P108276	ENSSSCG00000003348	SSU72	3.14e-05	1066	TTCTTCTGTCCTGCTCTTACTCCTAAGTGGGATGTTGATTATCGAGTTTTTGTCTTTAAC	chr6	42999259	42999200	-	SSU72/RNA/polymerase/II/CTD/phosphatase/homolog/(S./cerevisiae)
A_72_P108311	ENSSSCG00000012162	EIF1AY	0.00292443	1756	CTTTTACATTCCACTTTCTCTGAAGATTGTTCAACAATTTGGATTTTGGCTGTGACCTGT	chrX	15366509	15366450	-	eukaryotic/translation/initiation/factor/1A,/Y-/linked
A_72_P108526	ENSSSCG00000011466	ARF4	0.044173	694	GGGTCTTATTTTTGTGGTAGATAGCAATGATCGTGAAAGAATCCAGAAGGAGCAGATGAG	chr13	32998223	32998163	-	ADP-ribosylation/factor/4
A_72_P108671	ENSSSCG00000006216	TRIM55	0.0409209	2165	GAACCAATATGAAAATTAATATTCATGCCAATGATGAAAGGGACCTCTGAACAGGATTTC	chr4	71077523	71077466	-	tripartite/motif-containing/55
A_72_P108986	ENSSSCG00000009881	OAS2	0.0108399	790	ATGGACTGATAGTGCTGGAAGAAACCTCTAGAGGCCATCAGGCAGTTGCTTTTAAAGACT	chr14	39148936	39148995	+	2'-5'-oligoadenylate/synthetase/2,/69/71kDa
A_72_P109346	ENSSSCG00000009529	C13orf39	0.0488268	852	GGCAGAATTTCCAGAGTCATCTGTCAAGGTTTTCAAAGGAGTGCTGAAATGGGACTAAAG	chr11	71866188	71866133	-	UPF0567/protein/C13orf39/
A_72_P110111	ENSSSCG00000005981	FBXO32	0.00222878	2082	TCAACAGGCTGGACTTCTCGACTGCCATTCTAGATTCCAGAAGATTCAACTATGTCGTAC	chr4	15481975	15482034	+	F-box/protein/32
A_72_P110291	ENSSSCG00000016077	HSPD1	0.0136218	2322	ACATCATTTCTGATGCAATGAAGAAGGTTGGAAGAAAGGGCGTTATAACAGTAAAGGACG	chr15	94907559	94907506	-	heat/shock/60kDa/protein/1/(chaperonin)
A_72_P110871	ENSSSCG00000006258	ENSSSCG00000006258	0.043165	1144	TGGGTGGTGAATATGGCAGATAAGAAAATCCTAAAACCTACAGATGAGAATCTCCTCAAG	chr4	79926358	79926299	-	/
A_72_P112436	ENSSSCG00000010790	ECHS1	0.000297	1473	GAGAATGTAGCCTGTAGGTTTCAGAAGCAAATAAATCCTTCTCTTTTAAACACGGAAAAA	chr14	148492747	148492806	+	enoyl/Coenzyme/A/hydratase,/short/chain,/1,/mitochondrial
A_72_P113556	ENSSSCG00000009814	ANAPC5	0.00203463	2491	AAACTGTACACTGCCCTTCAACAGTACTTCCAGAATGGTGAGAAAAAGACGGTGGAGGAT	chr14	31304299	31304358	+	anaphase/promoting/complex/subunit/5
A_72_P113916	ENSSSCG00000016408	DNAJB6	0.000248	1538	CTCGACTTTCAGTATAACTGTACCTAATCTAAAGTATTTATACACAGCTCATCGGAGCCT	chr18	543842	543783	-	DnaJ/(Hsp40)/homolog,/subfamily/B,/member/6
A_72_P113941	ENSSSCG00000016001	TTN	0.01363	16800	CTGTTAAAATAGAAGAGCCTCCACCAGCTAAAGTTCCTGAAGCACCTAAGAAAATGTGCC	/	/	/	/	titin
A_72_P114041	ENSSSCG00000006979	MSR1	0.00188799	1501	GAAGATGCTGGAGTCACCTGCACTACATAATGTATCGTATTTTCATTCACATTTATGAAA	chr17	3672906	3672847	-	macrophage/scavenger/receptor/1
A_72_P114481	ENSSSCG00000001227	ENSSSCG00000001227	3.59e-05	1737	GCGGCAACAATAACAAAACGAAGGTTTTGCACAATAGTGCAAGAATAAAAATTGCTTCTT	chr7	24380771	24380830	+	Leucocyte/antigen/3/1/(SLA-3/1)MHC/class/I/antigen/;
A_72_P115286	ENSSSCG00000012345	PFKFB1	0.000282	1916	CAAGGAGCTATCTAGCTCAGGAAGAAACTTTTTCTTTCTTAATTCCTATTCCCTAGTCAA	chrX	47374526	47374585	+	6-phosphofructo-2-kinase/fructose-2,6-biphosphatase/1
A_72_P115606	ENSSSCG00000006219	MTFR1	0.00514523	603	CACTCTGCTTTTAAGAGAAGGTCAGTTCTCAAGTTTTCCATAACATATGTATATTCTGAC	chr4	71483940	71483881	-	mitochondrial/fission/regulator/1
A_72_P115651	ENSSSCG00000015648	LGTN	0.00793158	2037	GGAAATCCAAGCTCTGGCCTGGTAATTTATATGAGTATTTTGAGCTTTTGCGAATTAAAA	chr9	131714135	131714076	-	ligatin
A_72_P115841	ENSSSCG00000010635	ENSSSCG00000010635	0.0111093	2180	TCTTTATAATTATTTCAATGCCATGTTTGTTGGTCCTGGCTTCGTCCCTCTGGGGTGGAA	chr14	128506938	128506997	+	/
A_72_P115986	ENSSSCG00000005169	ENSSSCG00000005169	0.0255299	684	ACGATGAGCGAAAACTTCGTACATTTTATGAGAAACGCATGGCCACAGAAGTTGCTGCTG	chr1	212291839	212291898	+	/
A_72_P116311	ENSSSCG00000010833	TAF1A	0.000212	776	CTACAGCAGTCATTGCTGTTTGCAGATAACTTGCCTATGATAATTGCGTAATAAACTATA	chr10	11400177	11400120	-	TATA/box/binding/protein/(TBP)-associated/factor,/RNA/polymerase/I,/A,/48kDa
A_72_P116461	ENSSSCG00000017688	GGNBP2	0.0023351	747	TGTTCATCACTGTGAAGACAAAGAGGATGATGGCGATAGTTGTGTTGAATGTTGGGCAAA	chr12	36244430	36244489	+	gametogenetin/binding/protein/2
A_72_P116521	ENSSSCG00000009331	C13orf33	4.21e-06	2248	AGAGATACCCAACCAATTCATCTGATTGGATTGAACGTTTTGCAGTTCCTCCTACACCCC	chr11	6952419	6952478	+	Uncharacterized/protein/C13orf33/(Activated/in/W/Wv/mouse/stomach/3/homolog)(hAWMS3)
A_72_P116536	ENSSSCG00000017155	EIF4A3	0.00182743	1474	AATGTTAAATAAAGGGTTCAAAGAGCAGATCTACGACGTGTACAGGTACTTACCCCCGGC	/	/	/	/	eukaryotic/translation/initiation/factor/4A,/isoform/3
A_72_P116596	ENSSSCG00000009583	SECISBP2	2.33e-05	3055	CAAGGAGAAACACGTTGTCCATCCTACTAAAAAGTCCAAAGCATCACAGTGTTGCCATCC	/	/	/	/	SECIS/binding/protein/2
A_72_P116656	ENSSSCG00000011546	MTMR14	0.00134684	2385	AGTCACCTGCACTGAGAATGAGGCAGTTTGACACAGATCACAAAATAAAATCAAAGTCTT	chr13	55188184	55188243	+	myotubularin/related/protein/14
A_72_P116796	ENSSSCG00000012273	USP11	4.99e-05	606	TATTTTCTTATTGAAACCCTTTTCCTTGCGCTGTGTATATATAAAAGTGCCAGTGTGTTC	chrX	41895537	41895478	-	ubiquitin/specific/peptidase/11
A_72_P116846	ENSSSCG00000001695	VEGFA	1.59e-06	1875	TTTGTACAAGATCCGCAGACGTGTAAATGTTCCTGCAAAAACACAGACTCGCGTTGCAAG	chr7	45065139	45065198	+	vascular/endothelial/growth/factor/A
A_72_P117001	ENSSSCG00000015045	NCAM1	7.03e-06	1588	TTCCCTGAAACCATTTAAAAATCAAACAAAAGGACCCCAAATTAAGAATCTAGGAAGCTC	chr9	39943407	39943466	+	neural/cell/adhesion/molecule/1
A_72_P117896	ENSSSCG00000009477	ENSSSCG00000009477	0.0121981	1845	ACTGAAAGCTGAGAAGCAGCCACCAACGTCCACCGGAGCAGGCAGCAACATGCAGCCGCT	chr11	48982032	48981973	-	Endothelin/B/receptor/Precursor/(ET-B)(Endothelin/receptor/non-selective/type)
A_72_P118246	ENSSSCG00000007841	VWA3A	0.0337826	2511	TTATGAGAGCGATGACATCAATGCCATCATGTCTGAGATGGAAAAGGCCCTCAGCTATTC	chr3	21895156	21895097	-	von/Willebrand/factor/A/domain/containing/3A
A_72_P118826	ENSSSCG00000010143	MTR	0.0288905	3895	ACCTTGTCTGTGCTTGATGCTCCCTGAGGAAATAAGAGTCCAAAGTGCCTTAACAAGAGT	chr14	55696708	55696649	-	5-methyltetrahydrofolate-homocysteine/methyltransferase
A_72_P118941	ENSSSCG00000006176	TCEB1	0.0221249	1048	CCTGAAATTGCACTGGAACTGCTGATGGCTGCGAACTTCCTAGATTGTTAAATAAAATAA	chr4	64170807	64170866	+	transcription/elongation/factor/B/(SIII),/polypeptide/1/(15kDa,/elongin/C)
A_72_P119241	ENSSSCG00000000141	EIF3D	0.017436	2307	TTGCTCTCTGAAGCCTGACAGTTGGAATAAAGTAAAAGTCTGTGTAGTCTCTTAGAAAAA	chr5	7644842	7644901	+	eukaryotic/translation/initiation/factor/3,/subunit/D
A_72_P119406	ENSSSCG00000003741	ENSSSCG00000003741	0.00827886	1054	CAGCAAAAATTAAACCATTGACTGAAGAGTCTGACAACTCCAGAGATGATGTTCTCCAGG	chr6	82820266	82820325	+	/
A_72_P119411	ENSSSCG00000006193	TRAM1	0.000154	1972	GACAACAATTTCTTGCTCTCACCATTTTTTATATTAGCAGATGGCCTATTCAGCAGGTCA	chr4	66936423	66936486	+	translocation/associated/membrane/protein/1
A_72_P119736	ENSSSCG00000013897	RAB3A	0.00239309	1475	TTTTTATAAATTCACCCCCATCAACAGTTATCGGTTTTGAAGAGGGGGCCAGAGGACACC	chr2	62357008	62356949	-	RAB3A,/member/RAS/oncogene/family
A_72_P121016	ENSSSCG00000018035	PIGL	0.000132	501	ACAGGAAGAGAAACCTGGAGCTCTCTCTGCAGCCAAGAATTATGTCTAAATCGTGCTACA	chr12	56257845	56257783	-	phosphatidylinositol/glycan/anchor/biosynthesis,/class/L
A_72_P121346	ENSSSCG00000003808	AK3L1	0.0350359	2210	TGCTCCACCAATTTTCTGGAACGGAGACTAACAAAATCTGGCCCTATGTTTACACACTTT	chr6	103671569	103671510	-	adenylate/kinase/3-like/1
A_72_P121661	ENSSSCG00000006624	SELENBP1	0.0101779	2037	GTGCTGTTTTTACATGAGTTCTTGGAAATTATTTCACCAAGAAATAAACCGGTGAACCTC	chr4	101848231	101848290	+	selenium/binding/protein/1
A_72_P122031	ENSSSCG00000005247	TJP2	0.00180319	4189	GCTCAGAAACATCCTGATATCTATGCAGTTCCAATCAAAACACACAAGCCAGACTCTGGC	chr1	232923720	232923779	+	tight/junction/protein/2/(zona/occludens/2)
A_72_P122971	ENSSSCG00000000162	BTBD11	6.34e-06	494	GACACGAATAACGAAGACATCATTTGGCAAAATTTTTAGGGGTGGGAACTTTTTAAAATG	chr5	10942522	10942463	-	BTB/(POZ)/domain/containing/11
A_72_P123156	ENSSSCG00000001343	ENSSSCG00000001343	3.76e-06	620	CAGTCACCAGTGATGGATTTACCCTACCTTCCAAATAAACTTTAATTCTGTTTAACTTTG	chr7	26620405	26620464	+	/
A_72_P123846	ENSSSCG00000002299	RAD51L1	0.0440854	1265	GAGGATTAGAAGGAGCTGTTGTATACATTGACACAGAGTCAGCATTTAGTGCTGAAAGAC	chr7	100029223	100029282	+	RAD51-like/1/(S./cerevisiae)
A_72_P124386	ENSSSCG00000010019	ENSSSCG00000010019	0.00904585	3248	GCAGGAGAGAAACTGTCAGTACAATTTCACCTGAGTTTAATAATGCAACAACAAATGGAT	chr14	48719293	48719234	-	/
A_72_P124431	ENSSSCG00000003784	LRRIQ3	5.52e-11	1139	GACATGTTCTTGTCAACGGTATATGGCCTCTCAAGGCACTGGATCATCATGTGATTTCTG	chr6	97418230	97418289	+	leucine-rich/repeats/and/IQ/motif/containing/3
A_72_P124511	ENSSSCG00000010699	ATE1	0.0251827	664	TCTGTGTATTTGTACTACGATCCTGATTATTCGTTTCTGTCTTTGGGAGTCTACTCTGCA	chr14	137835385	137835326	-	arginyltransferase/1
A_72_P125011	ENSSSCG00000006218	PDE7A	2.87e-06	775	GGATTATTGCGAGAATCGGGTTTATTCTCACATATGCCGTTAGAAAGCAGGCAGCAGATG	/	/	/	/	phosphodiesterase/7A
A_72_P125016	ENSSSCG00000003613	HDAC1	0.0147206	583	CCTTCTATACCACAGACCGAGTCATGACTGTGTCCTTTCATAAATATGGAGAGTACTTCC	chr6	60864376	60864435	+	histone/deacetylase/1
A_72_P125436	ENSSSCG00000012572	COL4A5	0.000756	809	ACTTGAGGACACGTGTTAGCCGATGTCAAGTGTGCATGAAGAGGACATAACATTTTGAAG	chrX	87429264	87429323	+	collagen,/type/IV,/alpha/5
A_72_P125486	ENSSSCG00000006375	LY9	0.00877738	2436	TATATACCCATGCACTGGCAAAACCTGCCACTTGTATAAAGAAAGGAAAGACTGAAAAAA	chr4	93151541	93151492	-	lymphocyte/antigen/9
A_72_P125636	ENSSSCG00000015576	TPR	0.0234287	744	TACGAGTAATGTGGAACAGTATCGTGCCATGGTGACTAGTTTAGAAGAGTCCCTCAAAAA	chr9	119861619	119861560	-	translocated/promoter/region/(to/activated/MET/oncogene)
A_72_P125661	ENSSSCG00000001810	ENSSSCG00000001810	0.0479221	686	TTTTGACAGATATACCTGCAGCATCCCCAAGTCGCAGATCTCCTTCATTGACTACTTCAT	chr7	58452053	58451994	-	/
A_72_P125971	ENSSSCG00000004473	PHIP	0.00506066	1059	GATGCATAGTAATGCACCAAGAAGTGAAATAGCTACAGAGCGGGATCTTGTAGCTTGGAG	chr1	92088342	92088401	+	pleckstrin/homology/domain/interacting/protein
A_72_P126156	ENSSSCG00000015996	RBM45	0.0204595	658	ATTGTTTTATCTGGGGAGCAGGGATTGTTGACATGTGTTTTTAAACCACACGTTAATGCT	chr15	78757557	78757616	+	RNA/binding/motif/protein/45
A_72_P126546	ENSSSCG00000006213	ADHFE1	0.0091025	1578	ACACAGAACTTCCCTGTTACCAGCTTGCATGTGATATAAATTTATCCTGCAAAGAATGTA	chr4	70842008	70841949	-	alcohol/dehydrogenase,/iron/containing,/1
A_72_P127236	ENSSSCG00000006535	PMVK	0.00386309	1187	ACCTCATTTCTTTATGGAAAGGACAGCCCTACCTCTTTAGAGGGAGACTTAAAGAGCGAG	chr4	98857858	98857799	-	phosphomevalonate/kinase
A_72_P127346	ENSSSCG00000003812	PGM1	0.0103087	2430	CTTGTTTTGCGACGTAATCCCATTCACACAAAGATTTGGGATATTAAAGCAAAATAAGCT	chr6	104917610	104917551	-	phosphoglucomutase/1
A_72_P127376	ENSSSCG00000009097	ANXA5	0.00469715	1610	GATCTGTTTAACATTAGGAAGGAGTTTAGGAAGAATTTTGCCACCTCTCTTTATTCCATG	chr8	87921131	87921190	+	annexin/A5
A_72_P127436	ENSSSCG00000000274	ENSSSCG00000000274	0.00562548	1380	ACCACCCATGATCCATCTGTGTAGTTTCTGAACAGTCAGCGATTCCAGGTTTTAAATAGT	chr5	17241595	17241654	+	Heterogeneous/nuclear/ribonucleoprotein/Fragment
A_72_P127501	ENSSSCG00000005341	CLTA	0.0447452	1174	CAGTGAAGCTCTTCACAGTAATTGGATTAATTATGTTGAGTTCTTTTGGACCAAACCTTT	chr1	248174520	248174579	+	clathrin,/light/chain/(Lca)
A_72_P127626	ENSSSCG00000015784	ENSSSCG00000015784	0.0104398	3013	CCACCCCCCAGAATAAACTCTCAGGCAAGGCATGTCTTTAAAAATATTAAGGGAATAGAT	chr15	42985133	42985192	+	Acyl/coenzyme/A/synthetase/long-chain/1/Fragment/(EC/6.2.1.3)
A_72_P127691	ENSSSCG00000004700	PDIA3	6.24e-05	903	ATGACAGAAGACAATAAAGATTTGATACAGGGCAAGGACTTACTGCTGGCTTACTATGAT	chr1	133867226	133867167	-	protein/disulfide/isomerase/family/A,/member/3
A_72_P128071	ENSSSCG00000015504	CACYBP	0.0367464	1359	TGGATGGGATCAGTCAGATAAGTTTGTGAAAATCTACATTACCTTAACTGGAGTTCATCA	chr9	109999262	109999205	-	calcyclin/binding/protein
A_72_P128226	ENSSSCG00000010853	EPHX1	0.00342029	1926	AACTCCAACTATCTGAAGAAAATCATCTCCTACTGGCGGAACACATTCGACTGGAGGAAG	chr10	13961727	13961786	+	epoxide/hydrolase/1,/microsomal/(xenobiotic)
A_72_P128966	ENSSSCG00000013101	MS4A4A	0.00447882	534	ACTCCTTCTTCTATTTGGCATGTGCAGGGTATATAATTTCGGATCAGTGATGTTTATTAT	/	/	/	/	membrane-spanning/4-domains,/subfamily/A,/member/4
A_72_P129016	ENSSSCG00000014075	TINP1	0.0368022	1086	TTTCTGAATCCTACCGTCAGCCTTTCAAGTCTGCTGTCATCAAGAAAACTATTTATTGTT	chr2	72781926	72781986	+	NSA2/ribosome/biogenesis/homolog/(S./cerevisiae)
A_72_P130355	ENSSSCG00000017082	ENSSSCG00000017082	0.00968072	1848	TTGAGAAGGTATGCAGCAATGACAACAAGACCTTTGACTCTTCCTGCCACTTCTTTGCCA	chr16	68642246	68642199	-	/
A_72_P130441	ENSSSCG00000011505	ENSSSCG00000011505	0.0393907	3666	GAAAGAATAGACTCATTTAGTGTACAGTCATTAGATAGCCGTAGTGTAAGCGAAATCAAT	chr13	42289084	42289025	-	/
A_72_P130486	ENSSSCG00000010823	IARS2	0.022602	670	CATCTCCTCTCTTACCTGCCAATCATGTGACCATGACAAAAGGAACAGGATTGGTTCACA	chr10	9742462	9742521	+	isoleucyl-tRNA/synthetase/2,/mitochondrial
A_72_P131296	ENSSSCG00000009571	ENSSSCG00000009571	0.0021682	550	TGTGTGCGTGTGTTTAACTGGAAAAGAGTGTTTGGGTTATCAAATAAAACTTGATGCTTC	chr11	79523584	79523643	+	/
A_72_P131461	ENSSSCG00000016226	FARSB	0.0443043	440	CCCAGATGAACGTCCACTTGTGCTTGTGCATTAATGTTGAATAAAATACCGAGAAGTCAA	chr15	115248244	115248303	+	phenylalanyl-tRNA/synthetase,/beta/subunit
A_72_P131831	ENSSSCG00000007469	PTPN1	0.00443704	3454	TGAGACTGAGGAGGATAAAGAAGATGGCCCTATCAAGGAAGAAACCAGAACCCCCTTAAA	chr17	54275942	54276001	+	protein/tyrosine/phosphatase,/non-receptor/type/1
A_72_P132246	ENSSSCG00000002710	TMEM170A	0.0177856	1140	CCAAGTAGGTCCTGGTTGAATATAGCATTGAGAATGAATGTGGTGAAATAAAAAACATGG	chr6	8862805	8862864	+	transmembrane/protein/170A
A_72_P132681	ENSSSCG00000016213	GLB1L	0.0404506	2167	AGTCTAAGTACAAGGGCAGCTTCCTTGCCAAACTTTATTGTGATTAAAGTTCCGGAGACA	chr15	114269986	114269927	-	galactosidase,/beta/1-like
A_72_P132891	ENSSSCG00000006530	EFNA1	0.015407	846	AAGGAAAAACAAGACGGAACCCAACATAAGTGTCCGTGAGGATGTGGATTAGATCTCTGG	chr4	98745828	98745769	-	ephrin-A1
A_72_P133021	ENSSSCG00000010519	ENSSSCG00000010519	0.00132465	1949	TGCTGAGGTCACTGCCACTTCTCATGTGCTGCTGAAGGGAGCAAAAATAAAGGTATTTGA	chr14	113695517	113695576	+	/
A_72_P133121	ENSSSCG00000004985	SIP1	0.0159583	1350	GGACCTTACCCAGTTTTTGATGAACAGTTTAAACAGGTTTCTGTAATCACATACTTCTAA	chr1	177625147	177625206	+	survival/of/motor/neuron/protein/interacting/protein/1
A_72_P133431	ENSSSCG00000012519	GPRASP1	0.0111385	886	TTGCTAAGAAGCTGCAAGGCAAAACAGATGATCAAAATGACCCCGAGGCAGACCAAAAAA	chrX	81631201	81631260	+	G/protein-coupled/receptor/associated/sorting/protein/1
A_72_P133781	ENSSSCG00000009192	PDLIM5	0.00214366	867	TATTATGCCCTCTTTGGTACTATATGCCATGGATGTGAATTTCCCATAGAGGCTGGCGAC	chr8	107129932	107129873	-	PDZ/and/LIM/domain/5
A_72_P134026	ENSSSCG00000004105	NUP43	4.89e-12	2651	GCATTAGCCCTTGTTAGTCTTTATTCCTTTTACTGCACATGTTTTCTGCAGTTCCTCCAC	chr1	17248447	17248506	+	nucleoporin/43kDa
A_72_P134766	ENSSSCG00000011586	MBD4	0.0261667	2154	GTACCACTGGTAGATCTTTGCTACTGAATGTGCTAGACCATGTTTGGAAATTGTTTTTAT	chr13	57213257	57213316	+	methyl-CpG/binding/domain/protein/4
A_72_P135066	ENSSSCG00000001564	SFRS3	0.000255	1455	CTTTCCATAGCTGGAATATGGTGTGCAGTTGTAGTTGAGCAAGCAGTCTTTAAAAGCTGC	chr7	36927861	36927920	+	splicing/factor,/arginine/serine-rich/3
A_72_P135526	ENSSSCG00000017648	TRIM37	0.000215	459	CCTTTCAGCCATGTGTCCCAAGAAAAAAGAAGTGACTTCAGAATAAGGGAAAACATACTA	chr12	33297565	33297506	-	tripartite/motif-containing/37
A_72_P135636	ENSSSCG00000017828	TSR1	0.00624775	730	CTTAACAAGGTGTCTCAGTTAAGTATCGATGTTTTTCTATCCCTACTTAGTCTGAAAACT	chr12	45855482	45855423	-	TSR1,/20S/rRNA/accumulation,/homolog/(S./cerevisiae)
A_72_P135811	ENSSSCG00000002841	N4BP1	0.0116895	2036	CTACATTTTCTGCCTGTTCAGAACTGTTTAATAGCAGTTACTCTTGAGTGTACTTACATT	chr6	24570934	24570875	-	NEDD4/binding/protein/1
A_72_P135891	ENSSSCG00000010907	ENSSSCG00000010907	7.34e-06	2083	AATGTGACTTTCGAACAAACGCAGCGGAGCCAAGCAAAGTCAGAAACATTCACGTTTCAC	/	/	/	/	CD45/antigen/isoform/3/Fragment/(EC/3.1.3.48)
A_72_P136471	ENSSSCG00000001533	TAF11	0.0101777	1439	AAGAAGGGTACATGGGCCTTAAGCATCTTCTGGATGAGGGTGCTGCTTTCAGAAAGAAAA	chr7	35262908	35262849	-	TAF11/RNA/polymerase/II,/TATA/box/binding/protein/(TBP)-associated/factor,/28kDa
A_72_P136586	ENSSSCG00000001348	ENSSSCG00000001348	0.000929	1449	TACTGTTTCAAACCTGTGCCAACTGGGCTTTTACAAAATAAAGCTGTATCCTGTCTCTGG	chr7	26727225	26727284	+	28S/ribosomal/protein/S18b,/mitochondrial/Precursor/(MRP-S18-b)(Mrps18b)(MRP-S18-2)
A_72_P136611	ENSSSCG00000010681	SFXN4	0.00276577	1793	TCTTCCATTTGTTCATCACCCTGTGAAGGGATACTGTGAAATTATGAATAAACTTGTCCA	chr14	135033837	135033778	-	sideroflexin/4
A_72_P136641	ENSSSCG00000002040	MRPL52	0.00036	792	CTTTTTACAGCCCATATACAGCTCAGGCTGCATGCAGTTACACATTTAAATAATGGTTTG	chr7	82421525	82421466	-	mitochondrial/ribosomal/protein/L52
A_72_P137376	ENSSSCG00000005190	NFIB	0.0394068	2567	AGATTTATTCAATTTTGGCCCTTAACCCAGCCTTTTCCAGTGTGTAACCCAGTTTGAAAT	chr1	217746759	217746818	+	nuclear/factor/I/B
A_72_P137646	ENSSSCG00000016078	HSPE1	0.0344139	601	GCCCCCATTCCACTGAAGTTCTGAGATCTTTTCATCATGTAAATAATTTCCATGTCTGTC	chr15	94915746	94915805	+	heat/shock/10kDa/protein/1/(chaperonin/10)
A_72_P137676	ENSSSCG00000007642	AZGP1	0.0132705	711	CCCATTATCTATGTGTAAAATCAATCAGCGGTCATTGCATGGCCTAGAACACCGTAAAAA	chr3	6248372	6248431	+	alpha-2-glycoprotein/1,/zinc-binding
A_72_P141166	ENSSSCG00000003876	CDKN2C	2.12e-08	1888	CAACTTGGAGACTTTGTTTTAAAAATGGTGTCCTGATGCTTCTTTTGCCTGATTAAAACA	chr6	114985921	114985862	-	cyclin-dependent/kinase/inhibitor/2C/(p18,/inhibits/CDK4)
A_72_P141186	ENSSSCG00000004715	CCNDBP1	5.24e-05	1532	GTTAAAGATGTTGATAGTGTCAGTAAAATGCTTGGTGCCAGTAAAATGCTTGATTAACTG	chr1	134408507	134408448	-	cyclin/D-type/binding-protein/1
A_72_P143716	ENSSSCG00000009666	EPHX2	3.94e-07	2109	GCAGTTTAGAATCATTTCAGCAGATCTGGGAAGTCTTTTATTCAATAAAGCAAAGACAAC	chr14	11412239	11412298	+	epoxide/hydrolase/2,/cytoplasmic
A_72_P143921	ENSSSCG00000003672	CAP1	0.0301079	2670	AAGAAGTAATAACCTTTCGGGAGAAGAACCGAGGCAGCAAGTTGTTCAATCACCTGTCAG	chr6	65907712	65907771	+	CAP,/adenylate/cyclase-associated/protein/1/(yeast)
A_72_P144396	ENSSSCG00000010087	YDJC	0.00942367	789	TTGGTGCCATGTAAGCATCTTCCTTGGGCAGAGATGACTAATAAAGTAACATGTGTCCTG	chr14	51336230	51336289	+	YdjC/homolog/(bacterial)
A_72_P146306	ENSSSCG00000006753	NRAS	1.3e-05	879	TATAATATTCTCTATTTGAGAAGTTCTCAGAATAACTACCTCCTCACTTGGTTGTCTGAC	chr4	110213899	110213958	+	neuroblastoma/RAS/viral/(v-ras)/oncogene/homolog
A_72_P146311	ENSSSCG00000013030	PRDX5	5.62e-06	799	ATTACTAGATGATTCCTTGGTGTCTCTCTTTGGGAATCGACGGCTCAAGAGGTTCTCCAT	/	/	/	/	peroxiredoxin/5
A_72_P146386	ENSSSCG00000000769	BID	6.05e-05	2118	AGTCATTCGGGACATTGCCAGGCATCTCGCCCGAATAGGGGACAGGATGGAGTATGGCAT	chr5	65540427	65540368	-	BH3/interacting/domain/death/agonist
A_72_P146551	ENSSSCG00000013408	ADM	0.0128032	1538	GCCTCTTGGGGAAGAAGAAAACACCATATCTGTATAATCTATTTACATAAAATGGGTGAT	chr2	45375442	45375383	-	adrenomedullin
A_72_P146686	ENSSSCG00000014558	SIRT3	0.0433311	1484	TGAGCTCTCATTTTTCTTCCACAATCCCAAGCCGTTTTTCACTTTCGCCAAGGAGCTGTA	chr2	139853183	139853124	-	sirtuin/(silent/mating/type/information/regulation/2/homolog)/3/(S./cerevisiae)
A_72_P146701	ENSSSCG00000013309	CD59	1.11e-05	773	TTTGGATTAGAGAGAGAAACTTTGAGCGACTTTGAAGACCAGGCCTGTTGGCAGAGAAGA	chr2	25615226	25615285	+	CD59/molecule,/complement/regulatory/protein
A_72_P146706	ENSSSCG00000016178	IGFBP5	0.00140928	1419	ATTCTACAAGAGAAAGCAGTGCAAGCCTTCCCGTGGCCGCAAACGTGGCATCTGCTGGTG	/	/	/	/	insulin-like/growth/factor/binding/protein/5
A_72_P146756	ENSSSCG00000006505	RIT1	0.00654402	660	CCAAAAACAGCGTCTGGAAGAGGCTAAAATCACCATTCCGGAAGAAGAAAGATTCAGTAA	chr4	98071269	98071328	+	Ras-like/without/CAAX/1
A_72_P146776	ENSSSCG00000002760	NIP7	0.0230737	2136	TGACTAGATAAAAAGCACTAATCAGAGACCCTGACATAATTCAGCTCCTCCATTCTTCCC	chr6	12482918	12482977	+	nuclear/import/7/homolog/(S./cerevisiae)
A_72_P146816	ENSSSCG00000006933	CLCA1	0.00517684	3079	AGCCTAGGGCTGAGTTTTCCTGAGATAAACAAATCATCCATCCTGCTTTTGATTATGAAA	chr4	134581484	134581425	-	chloride/channel/accessory/1
A_72_P146851	ENSSSCG00000004812	IGF1R	0.0280725	4236	AAATCGGAGATTTTGGGATGACGAGAGACATCTATGAGACAGACTATTACCGCAAGGGAG	/	/	/	/	insulin-like/growth/factor/1/receptor
A_72_P146871	ENSSSCG00000013481	FZR1	0.0254052	1873	TGGTGCTGGAGATGAAACCCTGAGGTTCTGGAATGTCTTTAGCAAAACCCGTTCAACAAA	chr2	47962033	47962092	+	fizzy/cell/division/cycle/20/related/1/(Drosophila)
A_72_P146891	ENSSSCG00000004842	KLF13	0.00964252	6818	AGAACTCACACAGGTGAGAGGCCTTTCGCCTGCAGCTGGCAGGACTGCAACAAGAAGTTC	/	/	/	/	Kruppel-like/factor/13
A_72_P146901	ENSSSCG00000012409	CITED1	0.0081158	1150	AATTTATCCAACTTCTGCCAAGGCTCTGAAATGCCAACTATGTCGAGGCCTGCACTTGAT	chrX	57493933	57493874	-	Cbp/p300-interacting/transactivator,/with/Glu/Asp-/rich/carboxy-terminal/domain,/1
A_72_P147026	ENSSSCG00000011630	CCRL1	0.00172644	1852	ACTCTGAAACTCAAATCTCAAACACTGTAGTGGCAATGTATAAAAGAAAAGAGGTTGGGT	chr13	60588930	60588989	+	chemokine/(C-C/motif)/receptor-like/1
A_72_P147091	ENSSSCG00000010299	ANXA7	0.0138175	1893	GGTATTGTGCTTGGTTTGCACATGTGATTATTGCCTTAATTCCAATGTTATTTTTTCCTC	chr14	79466109	79466050	-	annexin/A7
A_72_P147311	ENSSSCG00000015097	DDX6	0.000302	2524	TGTGGAGGAGTTGATATGCAGCTGCAGTTCATCCGCACTGTAAATACATGTATTTAAAAA	chr9	44619293	44619234	-	DEAD/(Asp-Glu-Ala-Asp)/box/polypeptide/6
A_72_P147346	ENSSSCG00000014219	CDO1	0.0180522	1593	CAGTGGTCAAAGACTTTGTACTGCTGCCAAAATTGCCAAATCATTTTAATAAAACTGGAT	chr2	108663802	108663743	-	cysteine/dioxygenase,/type/I
A_72_P147361	ENSSSCG00000008377	CCT4	0.0448515	2278	GTTCGTCATCCTGATCCTTTTCTTTGAGAACAACCATTGTTAATTGGAATCTCTTCAAAA	chr3	73496281	73496340	+	chaperonin/containing/TCP1,/subunit/4/(delta)
A_72_P147576	ENSSSCG00000015577	C1orf27	0.0303645	721	GAATTTCACAGAGGATGATGTCTCAGAACGAGTGACACTTCACATTTGCTCTTCTACAAA	chr9	119896392	119896451	+	Protein/odr-4/homolog/(hODR-4)(Transactivated/by/transforming/growth/factor/beta/protein/1)(LAG1-interacting/protein)
A_72_P147831	ENSSSCG00000009361	POSTN	0.00546333	3021	AGAAAATTCTTGTCCCTGGATTCATTACAACCCAAATCTCAGAGTGGTGAGCTATTATCC	chr11	12850216	12850157	-	periostin,/osteoblast/specific/factor
A_72_P148696	ENSSSCG00000004033	AGPAT4	0.0344068	525	CTGGATGGCCAGAGCGTGAAAGGCACTTTAGGTAAGATGACTAAATTAAGCCCTCAAAAA	chr1	7674668	7674727	+	1-acylglycerol-3-phosphate/O-acyltransferase/4/(lysophosphatidic/acid/acyltransferase,/delta)
A_72_P149151	ENSSSCG00000003181	ENSSSCG00000003181	0.00221261	1200	CACAGGGCATCTCCCCTATACATTGTGATCCTGAACTAATAAATTATTTTTGAAGGAAAA	chr6	38223739	38223686	-	60S/ribosomal/protein/L13a/Fragment
A_72_P149161	ENSSSCG00000017412	RAB5C	2.99e-08	300	CCGAAGTGAGTTATTCCACCTGCACCTTTCTGTACAAATACTAATTCAATTTTAAGTCTT	chr12	18367695	18367754	+	RAB5C,/member/RAS/oncogene/family
A_72_P149171	ENSSSCG00000001678	ENSSSCG00000001678	6.9e-05	773	CAGTCAATACATTTTGTTAAATGTGCCACAAAATGTGACTTTTATGCCTTTGTGAGGCTT	chr7	44549048	44549107	+	DNA-directed/RNA/polymerase/Fragment/(EC/2.7.7.6)
A_72_P149206	ENSSSCG00000004173	TBPL1	0.0345146	1552	GTATGCTAATATGGGCACCAAAGAACCTGTAAAAGTTATCTTTTTCAATTGAATGTGCAC	chr1	31322349	31322290	-	TBP-like/1
A_72_P149371	ENSSSCG00000014310	CXCL14	0.000474	750	CATCACAAGCTGCTTTTTACTGAAAAGGGGGAATACTCATGCATTTCCTTTGTTTAAAAA	chr2	125190090	125190030	-	chemokine/(C-X-C/motif)/ligand/14
A_72_P149471	ENSSSCG00000011817	CCDC50	0.00203894	1280	CTTGAAAACGGACTCACTGTAGCAGAATTACTGGATAATACAAAATGCATTCCATGCTTA	chr13	96941103	96941162	+	coiled-coil/domain/containing/50
A_72_P149681	ENSSSCG00000012318	MAGED1	0.00142474	485	ATAGTTTTCCCTGAGTGAGGCTGAAGCCTCAGATTCCTTCAAACACAGCTATCTAGAGAG	chrX	44753952	44754012	+	melanoma/antigen/family/D,/1
A_72_P150231	ENSSSCG00000003392	SLC25A33	3.3e-06	1455	CGTTCTAGAAGGTTTCGATGCGTTAACGTTAACAGTTAATTATAACTCTTGGTTTGTTTC	chr6	47042489	47042548	+	solute/carrier/family/25,/member/33
A_72_P150276	ENSSSCG00000012029	BACH1	0.000792	594	TGTAAAGAAGCAGCTCTAAGTCAAGAACAAATACAGATACTCGCCAAGTACTCGGCCTCC	chr13	137224116	137224175	+	BTB/and/CNC/homology/1,/basic/leucine/zipper/transcription/factor/1
A_72_P150526	ENSSSCG00000008966	PARM1	8.71e-07	1293	TGTCTTTATTTATCAGTGCTTATCCAGTAGAATTAATAACACGTACCTGATGCCCATCAA	chr8	60270388	60270447	+	prostate/androgen-regulated/mucin-like/protein/1
A_72_P151136	ENSSSCG00000015782	IRF2	0.0403949	2023	CTGAGTACGCGGTCCTGACTTCAGCTATAAAAAATGAAGTGGATAGTACGGTGAACATCA	chr15	42635795	42635736	-	interferon/regulatory/factor/2
A_72_P151171	ENSSSCG00000012935	ENSSSCG00000012935	0.000218	695	TAGAGACTGTTGTAACCAACCTTTTCTAACACAATAAAGAGGTGTCCTGGGCCCCAAAAA	chr2	4138387	4138446	+	Cathepsin/F/Fragment/(EC/3.4.22.41)
A_72_P151641	ENSSSCG00000011077	MSRB2	0.0139663	1227	AGAATTTCACGGAATGACAGAGGGGCAGTCCTTTCCCTTAATCAACATCTGTGGGCTTTT	chr10	49407082	49407024	-	methionine/sulfoxide/reductase/B2
A_72_P151821	ENSSSCG00000017023	NUDCD2	0.0437387	937	GGTGCCTTCAGGGAAAATTAAGTTTTTCTTTCAGTAAGTGTGATGCAAGAATAATACTCA	chr16	57835153	57835212	+	NudC/domain/containing/2
A_72_P152851	ENSSSCG00000011690	PLSCR4	4.63e-06	651	TTTCCTCATTTACCAACATAGACAATCAGGTACCACCTCTGTATGAACATAGGGTCAGAC	chr13	70669004	70668945	-	phospholipid/scramblase/4
A_72_P152881	ENSSSCG00000004151	UBE2NL	0.00028	1214	ATCGATCCAGGCTTTGTTAAGCGCTCCCAATCCAGATGATCCATTAGCAAATGATGTAGC	chr5	84008486	84008545	+	ubiquitin-conjugating/enzyme/E2N-like
A_72_P153341	ENSSSCG00000007131	CST7	0.0205702	742	AGCACTGAGCAGACACTGTGGCCTCTCAGTGAACCATCAGGAATAAACAAAGAACTGAAT	chr17	32367472	32367531	+	cystatin/F/(leukocystatin)
A_72_P153591	ENSSSCG00000004528	MBD2	0.0261667	902	GATTAGCATCAGGTAACTTTCGACCGACTTTCCCCAAGAAGCAATTCCTAGAATTGAACA	/	/	/	/	methyl-CpG/binding/domain/protein/2
A_72_P153651	ENSSSCG00000016724	MRPS24	0.0107623	807	CTGAAGTGAAACAGAGGAAATTCATCCCCTCGGGTTACTGAGGCTTTGTCTTCAAAGTTG	chr18	47470512	47470571	+	mitochondrial/ribosomal/protein/S24
A_72_P153691	ENSSSCG00000003384	DNAJC11	0.0169824	2241	CCTTTTCCTGCTGAAATGTCACTAGAGGATTGCGTGGGTTTATAAATCTGCTTTTTATCT	chr6	45925280	45925221	-	DnaJ/(Hsp40)/homolog,/subfamily/C,/member/11
A_72_P154666	ENSSSCG00000001584	ZFAND3	0.000435	2472	TGTAGTTTAGGGGTTGATGGTGGTTGAAATTGATTTCTGGCTGGTTACTAAGGTGCCTGC	chr7	38659244	38659303	+	zinc/finger,/AN1-type/domain/3
A_72_P154741	ENSSSCG00000006382	SLAMF6	4.84e-05	2138	CACCGCCCAGATAACCACAACCTCCGTAGTGTTTTACAGTTATTATCTGAGGATCTTCAG	chr4	93440466	93440525	+	SLAM/family/member/6
A_72_P154851	ENSSSCG00000006661	VPS45	0.00102233	706	GTCCCTAAACTGCAATTCTCTGTGGTACTGAGAAACTATGTATAGCTACAATAAAAATCC	chr4	102672263	102672322	+	vacuolar/protein/sorting/45/homolog/(S./cerevisiae)
A_72_P155591	ENSSSCG00000003907	ENSSSCG00000003907	0.00476352	2630	ATTTCCAAAGCTGGATAAGGGGGTCCTTGATTAAAAAAGGAGAAAAGCTCTGGGAAAAAA	chr6	118280782	118280841	+	N-acetylglucosaminyltransferase/I.2
A_72_P155911	ENSSSCG00000003716	SS18	0.00454896	725	CTTACATTCCAATAGCCAGTATCTATTAGCAGCCATATTGTCACCTCAGCACTGTGGACA	chr6	76243766	76243707	-	synovial/sarcoma/translocation,/chromosome/18
A_72_P156171	ENSSSCG00000006872	AGL	0.023047	482	TGTGGAAATTGTGGGCCTGAGTAAATCTGCTGTTCGTTGGTTGCTGGAATTATCCAAAAA	chr4	123030472	123030413	-	amylo-1,/6-glucosidase,/4-alpha-glucanotransferase
A_72_P156366	ENSSSCG00000015545	GLUL	0.00982763	1959	AAGACTTCGGAGTGATCGCCACCTTTGATCCTAAGCCCATTCCTGGGAACTGGAATGGTG	chr9	116111400	116111341	-	glutamate-ammonia/ligase/(glutamine/synthetase)
A_72_P156796	ENSSSCG00000003991	ENSSSCG00000003991	0.0370397	646	CTTGCTTTGTGTGCAGTGAATGTGGGAAAACATTTAGGTACAAATCCTCATTTGTTGTGC	chr6	122723760	122723701	-	/
A_72_P156841	ENSSSCG00000016094	BZW1	0.000783	4373	CCTACCTCCCTATATCAAGCATGATATAAGGGCTTTCATGGCAAATTTTATTTTAACTGT	chr15	98229458	98229517	+	basic/leucine/zipper/and/W2/domains/1
A_72_P157491	ENSSSCG00000010421	ENSSSCG00000010421	0.00580573	801	AACCAATCTCATGGCCTTTGGGTTATTTTGGTCTTATAAGGATCCGTTTCTTTACATTCA	chr14	97022625	97022566	-	/
A_72_P157701	ENSSSCG00000010070	SMARCB1	0.0383252	755	CCCAGGCAGGGCAAGCAACACTTTTTAAATAAAAGGCAACAAGTCCTGTTCTGTTTCATC	chr14	50889526	50889467	-	SWI/SNF/related,/matrix/associated,/actin/dependent/regulator/of/chromatin,/subfamily/b,/member/1
A_72_P157721	ENSSSCG00000017496	C17orf37	0.00582922	768	TCCAGCTTAGCCGTACCTGTCAGATGCTACCATAGTTGTAATTTATTTTCACTAGCCCCA	chr12	20555534	20555593	+	Uncharacterized/protein/C17orf37/(Protein/C35)(HBV/X-transactivated/gene/4/protein)
A_72_P158106	ENSSSCG00000001509	DAXX	0.0174369	870	GGTCCCCGTTTGGTGGTTTCTTTTAAAAACACAAAGCTTAAGTTTTACACAGAAACATTA	chr7	34084308	34084249	-	death-domain/associated/protein
A_72_P158161	ENSSSCG00000016842	NIPBL	0.000201	1776	ATAAAGTTGTTCAGACTTTACGATCCCTGTATGCCGCCAAGGATGGGACTTCCAGCTAAT	chr16	19865203	19865262	+	Nipped-B/homolog/(Drosophila)
A_72_P159031	ENSSSCG00000009885	ENSSSCG00000009885	8.42e-05	6620	GTGTCTGTAGTAAATCAGAGTTTGTTTGATACACAGGGGAGCCCAGGGTTAGAAGATTAT	chr14	39501929	39501988	+	/
A_72_P159711	ENSSSCG00000011876	DTX3L	0.0370486	466	ATTTCACTGAAACGTTTGGTCAAGAAAGAAAGCACTTACAAGGGGCCAAGTTCTCTGATG	chr13	103899153	103899213	+	deltex/3-like/(Drosophila)
A_72_P160076	ENSSSCG00000011446	NEK4	0.0211606	532	CTTATAAACAAGCATAACGATGACTGAAGCCCGTTCACCATCCTTATATCTCTTGGGTTT	chr13	29428996	29429056	+	NIMA/(never/in/mitosis/gene/a)-related/kinase/4
A_72_P160196	ENSSSCG00000007387	PI3	0.000495	645	TACAAGATCCAGTGAAAGCCCAACCTGCAATCAAAGTCTAATCTTACTCACCAAGCCTGG	chr17	49327768	49327828	+	peptidase/inhibitor/3,/skin-derived
A_72_P160621	ENSSSCG00000010453	IFIT1	0.020327	2065	AATGCTCTAAAACAGGCTGTCAGGCTAAATCCAGAAGATGCATATATTAAGGCTCTCTTT	chr14	106148994	106149053	+	interferon-induced/protein/with/tetratricopeptide/repeats/1
A_72_P160661	ENSSSCG00000003399	RBP7	0.00348582	784	TTTGGCACTTTCAGTGTTGTGGCCCAGGTTCGAATAAATAAATAAACAAATCAGTCCTAA	chr6	47357238	47357185	-	retinol/binding/protein/7,/cellular
A_72_P160736	ENSSSCG00000016137	FAM119A	0.000216	1127	CAGATCTTCTTCGAACATTGGAACATCTCTGTAGCAACCACTCTGTGATTCTTTTAGCTT	chr15	103654875	103654934	+	family/with/sequence/similarity/119,/member/A
A_72_P160776	ENSSSCG00000006136	FAM82B	0.00132389	1116	CAGAAGAGGAGAAAAAGCTTTTGGTGTATGAAGCCCTGGAGTATGCAAAAAGAGCCCTAA	chr4	52124476	52124535	+	family/with/sequence/similarity/82,/member/B
A_72_P160946	ENSSSCG00000017796	BLMH	0.037533	1447	GATGGCATTGTTTGTCTTAACTCTGTCCGAAAGGTTTGGTTCAGTGTCTGTTTTCATAAG	chr12	44286199	44286140	-	bleomycin/hydrolase
A_72_P161176	ENSSSCG00000009565	GAS6	0.0232143	809	ACCAGATGCTTCTTTCTGACCTAAAACTATGGGAAAATAAAGTATTTACGGAACCTTTCT	chr11	79112348	79112289	-	growth/arrest-specific/6
A_72_P162006	ENSSSCG00000011207	SGOL1	0.0266461	1722	AGTTAACTCATCACCAAAGCTAATTCACCCAGGACAATCTACTAAAACAAAAGAAGACAT	chr13	6138041	6137982	-	shugoshin-like/1/(S./pombe)
A_72_P162081	ENSSSCG00000001803	FAM103A1	2.48e-08	644	CCAAAGAAATAGAGGCAATCGGTTCAAGATAACAGACAGTTTAGAGGTAGGGATAGCAGA	/	/	/	/	family/with/sequence/similarity/103,/member/A1
A_72_P162236	ENSSSCG00000005985	ENSSSCG00000005985	0.00855195	1273	AATTGAAGATAAAATGAAAGGGTTCAGCTTCAAAGAAGACACTTTGCTGTTGATAGCAGA	chr4	15728722	15728781	+	/
A_72_P162491	ENSSSCG00000015423	DNAJC2	0.0107984	2125	CTGAATGCAAGTAGAGCCAAGAAATGACTTATGACAATCTTTGTTGTGTGTGCATTTTTA	chr9	96372405	96372346	-	DnaJ/(Hsp40)/homolog,/subfamily/C,/member/2
A_72_P162606	ENSSSCG00000001921	NEO1	0.000435	4368	CTACAAACAGCGCTATTACACCATTGAAAATCTGGATCCCAGCTCTCACTATGTGATTAC	/	/	/	/	neogenin/homolog/1/(chicken)
A_72_P162781	ENSSSCG00000006733	TTF2	0.00393645	3820	TACACAGATTTGTTTGTGAAGGCACAGTGGAAGAGAAGATCTTGCAGCTCCAAGAAAAAA	chr4	107745358	107745307	-	transcription/termination/factor,/RNA/polymerase/II
A_72_P162826	ENSSSCG00000006267	PCMTD1	0.00382503	1524	TAGCATTTGGTAGGAGTTCAGAGAATTCTTTCACCAGAGTGAATTTATAGTGGAAAAAAG	chr4	81093621	81093680	+	protein-L-isoaspartate/(D-aspartate)/O-/methyltransferase/domain/containing/1
A_72_P162956	ENSSSCG00000013232	MTCH2	0.009959	1110	CACAGAATTATGGGAGAGAATGTTGATTTCTATACAGTGTGGTGCGCTTTTTTAATAATC	chr2	13115019	13114960	-	mitochondrial/carrier/homolog/2/(C./elegans)
A_72_P162971	ENSSSCG00000016991	DUSP1	0.00151971	2036	GAAACTTCATGCTTGACATACCTACCAGTGTTACCATTCCCAATGACACATACGTATGAG	chr16	48838169	48838228	+	dual/specificity/phosphatase/1
A_72_P163356	ENSSSCG00000014043	RAB24	0.000431	1410	ACGTGTCTACAGATTAAGTGGCTTCTGATTTGTAAATAAAATCAATGCACTGTGAATCAC	chr2	69754742	69754801	+	RAB24,/member/RAS/oncogene/family
A_72_P163636	ENSSSCG00000005941	KHDRBS3	4.1e-07	1544	ACTCAAGTCTTGAAATGTTCTGTAGTGTTAAGCAAAGTCTCCTCTTGCTTGATACTAAAT	chr4	5106501	5106442	-	KH/domain/containing,/RNA/binding,/signal/transduction/associated/3
A_72_P164666	ENSSSCG00000011453	ITIH4	0.0304406	2952	TTCCACAGCTTCATGGAGAGACTCTGGGCATACCTGACCATCCAGCAACTGTTGGCGCAA	chr13	29607765	29607824	+	inter-alpha/(globulin)/inhibitor/H4/(plasma/Kallikrein-sensitive/glycoprotein)
A_72_P165016	ENSSSCG00000014173	LNPEP	0.00449884	4310	CAGGTGTGCAGATCTACTTTGATTTGGGGTTTTGAATAATCCTTTATTTTCTGGAAAAAG	chr2	92752475	92752534	+	leucyl/cystinyl/aminopeptidase
A_72_P165026	ENSSSCG00000006480	ENSSSCG00000006480	1.35e-09	935	TGCAGTGAGGGAAGCAGGGCGGGCATTCTTTACAATAAAGACTTAGTGCCTCTGTGCCCC	chr4	97332076	97332135	+	Apolipoprotein/A-I-binding/protein/Precursor/(AI-BP)
A_72_P165031	ENSSSCG00000012117	TLR7	0.0181092	3938	CTACCCTTAAGAAGTACTGGTATGTATAGAAACAGGGTTGAAAAAATGTTCAGGGTCTAC	chrX	8529491	8529550	+	toll-like/receptor/7
A_72_P165036	ENSSSCG00000011170	ENSSSCG00000011170	1.02e-06	1456	AATCTCTGGTTCTTGAGGTCCCCAAATCGGTAGATTGGAGAGAAAAAGGCTATGTCACTG	chr10	65268354	65268295	-	Cathepsin/L1/Precursor/(EC/3.4.22.15)/[Contains/Cathepsin/L1/heavy/chain;Cathepsin/L1/light/chain]
A_72_P165056	ENSSSCG00000011297	ABHD5	7.82e-07	1353	GGCTTTCCTTTCTCCTACACAAAATCAAAATATACAAGACCCTCCAAATCTAATAGCTTT	chr13	22939110	22939169	+	abhydrolase/domain/containing/5
A_72_P165126	ENSSSCG00000015084	FXYD2	0.00104493	605	AGCAAACGACTCCGCTGCGGGGGCAAGAAGCACCGGCCTATTAATGAAGACGAGCTGTAA	/	/	/	/	FXYD/domain/containing/ion/transport/regulator/2
A_72_P165141	ENSSSCG00000010611	ENSSSCG00000010611	0.00387059	1068	TGGGGACAGGAGTCAGCAACTATGATGTACCTGATATTTTCCTTCCCTAAATATGAATAA	chr14	120324633	120324692	+	Glutathione/S-transferase/omega-1/(EC/2.5.1.18)(GSTO/1-1)(Glutathione-dependent/dehydroascorbate/reductase)
A_72_P165256	ENSSSCG00000005676	ENSSSCG00000005676	4.25e-05	1454	GTTTTCTCGGACAAAGGCTGCAAAACTGTGTTCACCAAGTTGGATTATTACTACGATGAT	chr1	284519690	284519631	-	torsin/family/1,/member/A/
A_72_P165331	ENSSSCG00000017421	ACLY	0.00251757	4378	GCTGCCACCTCAGTCTCTCCTCTGCATTATCATAGTTTGGTTTAAATAAACTATATCATA	chr12	18601860	18601919	+	ATP/citrate/lyase
A_72_P165341	ENSSSCG00000013599	ANGPTL4	0.0161488	1947	ACTTCCATTCCATCCCTCGGCAGCGGGAGCAGCGTAAGAAGGGCATCTTTTGGAAGACCT	chr2	51668009	51668068	+	angiopoietin-like/4
A_72_P165391	ENSSSCG00000008937	AMBN	0.00113504	1908	CTTGAAATATCGGCTACTTTCTGTATGCACAAGCTCCCCAGCTTTGTCCCCATAGTATAT	chr8	57311624	57311683	+	ameloblastin/(enamel/matrix/protein)
A_72_P165416	ENSSSCG00000017605	MMD	0.0427949	1727	TTTCCAAAACTTTTCTGCCAACCTCTGACTCCGAATTCCGTGCTGCTTTGGGTCATATAC	chr12	29269053	29269112	+	monocyte/to/macrophage/differentiation-associated
A_72_P165426	ENSSSCG00000003720	AQP4	0.026682	931	TCAGGTTGAGACCGAGGACTTGATTCTAAAACCTGGAGTGGTACACGTGATCGATATTGA	chr6	76988201	76988142	-	aquaporin/4
A_72_P165431	ENSSSCG00000005503	TLR4	0.0453968	3322	TTCAGAAAGCAACCAGCATGATACAACAGCCTTCACTTAAGGAGGGAAAACTCCCAACGT	chr1	271630992	271631051	+	toll-like/receptor/4
A_72_P165466	ENSSSCG00000016047	MSTN	1.23e-06	1653	AAAGAACAAATAATATATGGGAAAATTCCAGCCATGGTAGTAGATCGCTGTGGGTGCTCA	chr15	89152387	89152328	-	myostatin
A_72_P165471	ENSSSCG00000015917	LIMA1	0.0295851	3516	ACTCTTAAACTTTCTCTATAATTTCTGCTGAAATAAAGCTAAATCACCTGGGGTGCAACC	chr15	69326057	69326116	+	LIM/domain/and/actin/binding/1
A_72_P165606	ENSSSCG00000011280	VIPR1	0.0179585	2836	TCTTGGTTATTTGTATTGCCACTGATATTGTTATTACCACCATCTCTGCAACCCCATCCT	chr13	21944015	21944074	+	vasoactive/intestinal/peptide/receptor/1
A_72_P165671	ENSSSCG00000005720	MED27	0.00185837	1420	GAGCACTGGTGTCATGCCGAGTGTTCTGTTTTGTTTTGTAACTTATTTTTATAAGCAATA	chr1	287164907	287164848	-	mediator/complex/subunit/27
A_72_P165686	ENSSSCG00000014167	ENSSSCG00000014167	0.017775	575	TTTTGGGGGACAAAACAGATTTTTCTTCTGACTCTGTATTAAAAGTGGAATCAATCTTGC	chr2	91521930	91521872	-	Glutaredoxin-1/(Thioltransferase-1)(TTase-1)
A_72_P165746	ENSSSCG00000013035	PPP1R14B	0.00855765	664	TTACAAACCCACTGAGGCCTTCATCTCTGGCCTGCTGGACAAGATCCGGGGCATGCAGAA	/	/	/	/	protein/phosphatase/1,/regulatory/(inhibitor)/subunit/14B
A_72_P165771	ENSSSCG00000008207	RPIA	0.0110148	1211	GGGTGGGGGGTTGGAGGTTAAATCTGGTCTTCTGAAGTATTATTATTAATTATCTTTTTA	chr3	52429223	52429164	-	ribose/5-phosphate/isomerase/A
A_72_P165796	ENSSSCG00000012934	CCS	0.015928	1032	AATGTCTGTGCTGATGCTGATGGCCGGGCTGTCTTCAGGATGGAGGATGAGCTGCTGAAG	chr2	4163051	4163110	+	copper/chaperone/for/superoxide/dismutase
A_72_P165806	ENSSSCG00000010965	CCL21	0.00547263	878	CCAAATCTGGCAAGAAGGGGAAGGGCTCCAAAGGCTGTAAGAGGACTGAGACCCCCAAAA	/	/	/	/	chemokine/(C-C/motif)/ligand/21
A_72_P165831	ENSSSCG00000005965	MYC	0.000226	2463	TGGGACTAAAAGGCCTAGACATAATATAAACTGCCTCAAATGGAACTTTGAGCATAAAAG	chr4	11780381	11780322	-	v-myc/myelocytomatosis/viral/oncogene/homolog/(avian)
A_72_P165886	ENSSSCG00000007039	PRNP	0.00222977	2565	CACTGAATAGTTTTGTATAAGGATCCAGAGTGGCATTTGAAATTCGCATGTGCTTTATAT	chr17	13140462	13140403	-	prion/protein
A_72_P166131	ENSSSCG00000001517	ENSSSCG00000001517	2.77e-05	808	ATACTCTCCCCACCTATCAGACCCAGGCCTCGGATGTTCAAATAAAACTGTTTGACTTTG	chr7	34228921	34228980	+	Gametogenetin-binding/protein/1
A_72_P166236	ENSSSCG00000004349	COQ3	0.00369182	1253	TGCTCCCTGGAAGAGATTGTGGAAGAAACTGCAGAAACATTTGATGCTGTTGTAGCTTCT	chr1	69715861	69715802	-	coenzyme/Q3/homolog,/methyltransferase/(S./cerevisiae)
A_72_P166411	ENSSSCG00000011183	ATP2C1	0.035559	3918	GCATTCTTTAATTTGCAAACTAGGAATTGCAGCCTAAGGATCATTTAGAAGGGCAAGTTC	chr13	1250390	1250331	-	ATPase,/Ca++/transporting,/type/2C,/member/1
A_72_P166466	ENSSSCG00000003583	RPA2	0.016464	1541	TGAGTGGTGACTTCGTGGGGCAGAATAAAGGATGATGTGTTACCCTGTTTTGTACAAAAT	chr6	58577727	58577786	+	replication/protein/A2,/32kDa
A_72_P166616	ENSSSCG00000016772	VPS41	0.0113331	2821	TAAGAAAGTTGGGGTTTGCCCCTTTCCACAAAAGAAATGGGTGGAAAGATGTTTGCCTCG	chr18	54034286	54034345	+	vacuolar/protein/sorting/41/homolog/(S./cerevisiae)
A_72_P166671	ENSSSCG00000004561	HERC1	0.0168649	14965	GGAACATAAACCAACATTATAAACAGTGGCCACACTTAGTTACTCTGAATGTAACAAAGA	chr1	111792087	111792146	+	hect/(homologous/to/the/E6-AP/(UBE3A)/carboxyl/terminus)/domain/and/RCC1/(CHC1)-like/domain/(RLD)/1
A_72_P166731	ENSSSCG00000004052	FNDC1	2.9e-06	872	CACGGCTAGGCGCCCAATGTATCAAATCTCATTTGTAAATTCTCAGTTTTGATATATATA	chr1	9119403	9119344	-	fibronectin/type/III/domain/containing/1
A_72_P167041	ENSSSCG00000016841	SLC1A3	0.00413598	2197	AATGGTCTTGGATCTTAAAAGTTGATGTGGCACACAATCCTGTAAATGTGATCATTCTTA	chr16	19456016	19456075	+	solute/carrier/family/1/(glial/high/affinity/glutamate/transporter),/member/3
A_72_P167666	ENSSSCG00000015882	BAZ2B	0.0301079	618	AAAGTTTACTGCCAGATCTGTCGAAAGGGAGATAATGAAGAACTGCTCCTCCTTTGTGAT	chr15	61689150	61689103	-	bromodomain/adjacent/to/zinc/finger/domain,/2B
A_72_P168926	ENSSSCG00000009671	PBK	0.000471	1910	GAAAATGGTATTATTACTGACAAGGCAGACATATTTGCCTTTGGCCTTACTCTGGGGGAA	chr14	11574610	11574551	-	PDZ/binding/kinase
A_72_P170006	ENSSSCG00000004996	KLHL28	0.00299312	2132	GGTTACTTTGAACTGACAAGTAGCTTTGGTTGCTCTTGATTACACGGTATAATAATCAAA	chr1	183630040	183629981	-	kelch-like/28/(Drosophila)
A_72_P170396	ENSSSCG00000015334	PDK4	8.33e-05	3590	TATTTAGTGACTTACAGACAGCAATCCAAGCCACATTGGCAGCATTGACCCAAACTGTGA	chr9	70473600	70473540	-	pyruvate/dehydrogenase/kinase,/isozyme/4
A_72_P170526	ENSSSCG00000011952	RPL24	0.0439329	809	CTGACATAATGGCCAAGAGGAATCAGAAACCTGAGTTAGGAAGGCTCAAAGAGAACAAGC	chr13	115586107	115586167	+	ribosomal/protein/L24
A_72_P170916	ENSSSCG00000010397	TIMM23	0.0116061	1290	AGTAGTCATCCAGACCAATTTATAAATCAGTCTGGAGTCATTCACTCTTCTATCTACAAT	chr14	94476076	94476135	+	translocase/of/inner/mitochondrial/membrane/23/homolog/(yeast)
A_72_P171346	ENSSSCG00000002410	C14orf145	0.0384674	686	TTAGCAGAAAGCAAGACAAAACTTCAATGGCTCTGTGAGGAACTGAAAGAGAGAGAAAAC	/	/	/	/	Uncharacterized/protein/C14orf145
A_72_P171566	ENSSSCG00000008482	GEMIN6	0.030805	934	TCTTGACTATAGACCCCCCATATGGTCCAGAAAATTGCAGTAGTTCTAATGAGATTATTT	chr3	94636116	94636057	-	gem/(nuclear/organelle)/associated/protein/6
A_72_P171616	ENSSSCG00000017169	SEC14L1	0.00019	577	CCGAAAATGAAGACTGGACCTGTTTTGAACAGTCTGCAAGTTTAGATATTAAATCTTTCT	chr12	2809210	2809151	-	SEC14-like/1/(S./cerevisiae)
A_72_P171646	ENSSSCG00000007045	CHGB	0.0103113	434	CTTGTGGCAATGACTGTGCTTACTGTCCTTGAAAAAATATTTGTTTCAGTGTGACATAAT	chr17	13898574	13898634	+	chromogranin/B/(secretogranin/1)
A_72_P172056	ENSSSCG00000003510	CDA	0.000899	834	CTGCTTTGAGCGACTTTTCTAATTATAAACATCATGGAGCGTCCTGATTCAGGACAAAAA	chr6	54287131	54287190	+	cytidine/deaminase
A_72_P172226	ENSSSCG00000009944	CORO1C	0.000244	2800	GAAAACTATGGAGGAACCAATTGCTCTCCATGAAATGGACACTAGCAATGGGGTGTTGCT	chr14	42396446	42396505	+	coronin,/actin/binding/protein,/1C
A_72_P172576	ENSSSCG00000009701	KIAA1712	7.73e-05	1622	GAACTTCTCTAGGACTTTGGCTACTGTACATATTGTACATTTTGAGTTCTCTATGCAATT	chr14	15419536	15419475	-	KIAA1712
A_72_P172856	ENSSSCG00000001814	IQGAP1	0.0428781	603	ATGTCAACCTTCTGATCTTCCTTTCTCACAAAAGTTCTACGGGAAGTAATCGCTCACCTG	chr7	58751010	58750950	-	IQ/motif/containing/GTPase/activating/protein/1
A_72_P173811	ENSSSCG00000002476	SERPINA1	0.0493926	1378	AACCAAAGCTGTCCTCTTCATGGGAAAAGTCATGAATCCCACCCAAAAATAACGGCCTTC	chr7	124003403	124003344	-	serpin/peptidase/inhibitor,/clade/A/(alpha-1/antiproteinase,/antitrypsin),/member/1
A_72_P174206	ENSSSCG00000016709	SNX10	4.93e-05	1404	TATGATTCAGAAAGTTCATCCTCTGGGTTCGGACACAGTAGTGATGACAGCAGTTCACAC	/	/	/	/	sorting/nexin/10
A_72_P174356	ENSSSCG00000017287	PSMC5	0.0256153	654	AAGAAGCTATGGAAGTGAGGCAGGTGTCTTTCGTGTGGATTCCCTTCAAATAAAGCTCTG	chr12	12674808	12674750	-	proteasome/(prosome,/macropain)/26S/subunit,/ATPase,/5
A_72_P174366	ENSSSCG00000005346	ZCCHC7	0.000575	572	AAGAACTCCAGAAAAATGGGGACTTTCCAAGACAGTTCAAGAGGCCTCATATGGAAGCAG	chr1	249470334	249470393	+	zinc/finger,/CCHC/domain/containing/7
A_72_P175181	ENSSSCG00000012847	TALDO1	0.00428014	685	ACGAATCACAGATTCCTGATTGTCAAATTCTGCTCGGCACATTAAAGCCATCCCTTTTCC	chr2	193822	193763	-	transaldolase/1
A_72_P175781	ENSSSCG00000010292	P4HA1	0.0472383	2755	AGTGTTTGGCCCAAAAAGGGAACTGCTGTTTTCTGGTATAATCTGTTTGCCGGTGGAGAA	/	/	/	/	prolyl/4-hydroxylase,/alpha/polypeptide/I
A_72_P175856	ENSSSCG00000009450	CIRH1A	0.0440854	812	TATAAGCCTCTACTCTTCATGGATCTTTTGGATGAAAAGACACTGGTGGCGGTAGAACGG	chr11	32683182	32683241	+	cirrhosis,/autosomal/recessive/1A/(cirhin)
A_72_P176396	ENSSSCG00000017037	FABP6	0.0252902	654	GGGCAGGGCTCTGAGGGGGCCACAAAGCCACAAATAAACCTGGTGTAACAGTAGAAAAAA	chr16	60860660	60860611	-	fatty/acid/binding/protein/6,/ileal
A_72_P177411	ENSSSCG00000001849	ANPEP	0.000285	3387	CCTTTTCCATAAAGACCCTGAACCTGAGAATCAACAGGGCATCAGATCTGTATATTTTTT	chr7	60775759	60775704	-	alanyl/(membrane)/aminopeptidase
A_72_P177436	ENSSSCG00000007494	CSTF1	0.00459193	2073	CCAGTGTGATTTTCATCGGTTTTGTAAATACAGGACTAGCCGTTTCTCTTGACTCTCTTG	chr17	59518458	59518517	+	cleavage/stimulation/factor,/3'/pre-RNA,/subunit/1,/50kDa
A_72_P177486	ENSSSCG00000004436	COL10A1	0.0330002	2125	TAAAAATGGCACCCCTGTCATGTACACCTATGATGAATATGTCAAAGGCTACCTGGATCA	chr1	85743772	85743713	-	collagen,/type/X,/alpha/1
A_72_P177506	ENSSSCG00000001137	HIST1H1D	0.00308939	867	CCTAAAGCCGCAAAACCCAAGGCTACAAAGGCCAAGAAAGCCGTCTCCAAGAAGAAGTAA	chr7	22112442	22112383	-	histone/cluster/1,/H1d
A_72_P177586	ENSSSCG00000017544	ATP5G1	0.000988	853	TTTGATGGTCGCCTTCCTTATCCTCTTCGCCATGTGAGGCTTCGTGGAGGTCACCTACCC	chr12	22667506	22667565	+	ATP/synthase,/H+/transporting,/mitochondrial/F0/complex,/subunit/C1/(subunit/9)
A_72_P177591	ENSSSCG00000017058	MED7	0.0415861	1324	GTGTGTCCTCATTGATGAAATGAATGAAAGACCGTGAAAGATGTTTCTTTTCCTTGCTGA	chr16	63807326	63807385	+	mediator/complex/subunit/7
A_72_P177666	ENSSSCG00000015475	MYOG	0.0201906	815	GACAGCATCACAGTGGAGGATGTGGCTGTGGCCTTCCCAGATGAAACCATGCCCAACTGA	chr9	106802718	106802659	-	myogenin/(myogenic/factor/4)
A_72_P177746	ENSSSCG00000014880	AQP11	0.000142	851	GTGTTTTGATGAAGCATTCCTTCAATTTTTTATAGTATATTGGCTGGCTCCTTCTTTAGG	chr9	11948095	11948154	+	aquaporin/11
A_72_P177821	ENSSSCG00000016331	RAMP1	0.000524	1169	TTCTTCCTGGGAGTCCACCAGCAGTACTTCAGAAACTGCCCCGTCTCCGGCAGGGCCTTG	chr15	129966914	129966855	-	receptor/(G/protein-coupled)/activity/modifying/protein/1
A_72_P177886	ENSSSCG00000009466	UCHL3	0.000717	842	ATTAGAGGATGCCATAGAAGTTTGCAAGAAGTTTATGGAACGTGACCCTGATGAACTGAG	chr11	46822508	46822567	+	ubiquitin/carboxyl-terminal/esterase/L3/(ubiquitin/thiolesterase)
A_72_P177926	ENSSSCG00000006542	KCNN3	0.0425033	2546	TAATCACAGAACTCAATGATCGGAGTGAAGATCTGGAGAAACAAATCGGCAGCCTGGAGT	chr4	99168706	99168765	+	potassium/intermediate/small/conductance/calcium-/activated/channel,/subfamily/N,/member/3
A_72_P177941	ENSSSCG00000007401	SDC4	9.62e-05	767	GCAAGAAACCCATCTACAAAAAAGCCCCCACCAATGAGTTCTACGCCTGAAGCTTCCTCA	chr17	49658872	49658813	-	syndecan/4
A_72_P177946	ENSSSCG00000006874	PALMD	0.000113	2011	GAGGGGGAGACCAACGTATTTTTATCGTATTGATACCAAAGCATTTCTAATAAGAGCTTG	chr4	123209215	123209156	-	palmdelphin
A_72_P177961	ENSSSCG00000012792	RENBP	0.00306646	1372	AGCGGAGCATCTTCAGTGAGTGCTTCTACACCATGGCCATGAACGAGCTGTGGAGGGTGA	chrX	122780904	122780845	-	renin/binding/protein
A_72_P178006	ENSSSCG00000002749	ENSSSCG00000002749	7.89e-05	1044	ATCTGAAGTATGTCATGCTGCCGGTGGCTGACCAAGAAAAATGTGTACAGTACTACGAAG	chr6	10793916	10793975	+	Haptoglobin/Precursor/[Contains/Haptoglobin/alpha/chain;Haptoglobin/beta/chain]
A_72_P178031	ENSSSCG00000003829	JUN	0.00526238	1887	AAACAAAAAGTCATGAACCACGTTAACAGTGGGTGCCAACTCATGCTAACGCAGCAGTTG	chr6	108926993	108927052	+	jun/oncogene
A_72_P178136	ENSSSCG00000013659	ENSSSCG00000013659	0.0110339	5220	CTAACTGACTTAGTGATCAAACTGTGCAGTACTTTGTGCATTCTGGATTTTAATGGTTTT	chr2	53276464	53276523	+	Cytosine-specific/methyltransferase/(EC/2.1.1.37)
A_72_P178236	ENSSSCG00000004393	GTF3C6	0.0187542	884	GACTCCCTAGGTGAAATGTTTCTCATAATAACTAGTCGTGAACTTTTTAGGGGTTTTATA	chr1	79177209	79177267	+	general/transcription/factor/IIIC,/polypeptide/6,/alpha/35kDa
A_72_P178296	ENSSSCG00000002505	PAPOLA	5.18e-05	680	CACAACATCTATTCCAATATATTAGGTTTCCCTAGGAGGTGTCTCCTGGGCGATGCTAGT	chr3	3380784	3380726	-	poly(A)/polymerase/alpha
A_72_P178601	ENSSSCG00000008291	BOLA3	0.0112877	657	AATGTAATTAACAGGAGCAGACCAAGAAAGAACTATGCGAAATTTCCGAAGAGTCCCCAA	chr3	63407114	63407173	+	bolA/homolog/3/(E./coli)
A_72_P178681	ENSSSCG00000014842	POLD3	0.00209882	808	AGTAGGCAACAAGGCATCAGGGAAGGGGAATACGATAAGCAATTTCTTTGGAAAAGCTGC	chr9	8615448	8615389	-	polymerase/(DNA-directed),/delta/3,/accessory/subunit
A_72_P178796	ENSSSCG00000005368	XPA	0.00110303	1920	GTTAAAGTCCAGCTGGTCTGGTGTGGGCAAAATATATATATTCTTTACAATAGGGATGGG	chr1	251040504	251040445	-	xeroderma/pigmentosum,/complementation/group/A
A_72_P179001	ENSSSCG00000016736	ENSSSCG00000016736	0.000238	677	TCATATGTTACATGTTCTTACCAAATTGGCAACTTAAAGCCATCTAGACCTAACAGGCGA	chr18	49031495	49031554	+	Zinc/finger/MIZ/domain-containing/protein/2/(PIAS-/like/protein/Zimp7)
A_72_P179316	ENSSSCG00000008659	ACP1	0.033129	1428	TTTCTTACCCTAAAAGACCATTGTAGATGGACATCAGCTGTGTTTTACAGAAACTAGTAA	chr3	121528026	121527967	-	acid/phosphatase/1,/soluble
A_72_P180726	ENSSSCG00000001384	VARS2	0.00145891	654	TGCAGTACCACCTGGAAGTTTAGGAATGAGGACCCTCAGATAAAGTTAAATCCCAAATGT	chr7	27373708	27373767	+	valyl-tRNA/synthetase/2,/mitochondrial/(putative)
A_72_P180866	ENSSSCG00000001383	GTF2H4	0.00371869	690	GCCTCAGAACTCAGGGGTATTTTTTATTCACACGTCAAGACTCTTCTTGTTTAATAAAAT	chr7	27361511	27361570	+	general/transcription/factor/IIH,/polypeptide/4,/52kDa
A_72_P180871	ENSSSCG00000012974	CFL1	0.0104805	1390	TGAATTACAAGCGAACTGCTACGAGGAGGTCAAGGACCGCTGCACCCTGGCAGAGAAGCT	chr2	4876643	4876703	+	cofilin/1/(non-muscle)
A_72_P181261	ENSSSCG00000006337	ENSSSCG00000006337	0.0358241	1774	TCTCAATCCTCTGGTGAAATATCTGAGTGCCACCACTGGTTTTGGCAGCAATTACGTAAC	chr4	91478068	91478009	-	17-beta-hydroxysteroid/dehydrogenase/7/Fragment/(EC/1.1.1.62)
A_72_P181671	ENSSSCG00000015794	C4orf47	0.00284623	1350	GCTGAAGCATTTAAAAGAAATTTAAGCCCATGACTCGAATACTCTTCCTTCTTTTAGTAC	chr15	43737725	43737784	+	UPF0602/protein/C4orf47/
A_72_P181911	ENSSSCG00000016734	CCM2	1.15e-05	1800	CAGTTTTGCACATGACATTTCTATTGAAACTCTCAGAGACCTTAAAAGTTTACCGCAATG	chr18	48859763	48859704	-	cerebral/cavernous/malformation/2
A_72_P182456	ENSSSCG00000008306	NOTO	8.31e-05	623	CCCACTGGACCTCCCGTTTCACTTCTTAATGAAGAGCCTTGTGAAGTCAAAGGGAAAAAA	chr3	63928870	63928822	-	notochord/homeobox
A_72_P184431	ENSSSCG00000004304	SLC35A1	0.0190553	1772	TGGCGTCTACTTGTCAGATGGAGCTGAAATTAAAGAAAAAGGATTTTTCTATGGTTATAC	chr1	58542643	58542584	-	solute/carrier/family/35/(CMP-sialic/acid/transporter),/member/A1
A_72_P184526	ENSSSCG00000007098	DTD1	0.00643462	653	GATGTAGAGAGAACAGTCATCACTGATAATGTATTATGTGAGACCTTTGCATCTTGTAAA	chr17	27721731	27721790	+	D-tyrosyl-tRNA/deacylase/1/homolog/(S./cerevisiae)
A_72_P184606	ENSSSCG00000013987	ARF1	0.0140426	828	GTGCAGACGCAGCCTGCAACTGGGTTTTTATTTAATGTAAATAGGTTTTGTTTCCAATGA	chr2	66468874	66468933	+	ADP-ribosylation/factor/1
A_72_P184791	ENSSSCG00000003931	KIF2C	0.0064176	596	CCCAAAGGATCCCTGCTATTTTCTGTTTTATGTGTTTATACATTGCGTCTAACAATAAAG	chr6	119379192	119379133	-	kinesin/family/member/2C
A_72_P185121	ENSSSCG00000005047	CDKN3	0.000942	914	CGGGACAAATTAGCTGCACATCTATCATCAAGAGAGTCACTATCAAGATCTGTATCTAGA	chr1	192415470	192415529	+	cyclin-dependent/kinase/inhibitor/3
A_72_P185201	ENSSSCG00000010981	NUDT2	5.31e-05	859	AAGGCTTCAGAAAGGAGCTCAATTATGTGGCCTGGGAGAAGCCTAAAACTGTCATCTACT	chr10	30918894	30918835	-	nudix/(nucleoside/diphosphate/linked/moiety/X)-type/motif/2
A_72_P185321	ENSSSCG00000001418	NEU1	2.7e-06	1932	CATAACGTTTTTAATGAAAGAGAATGACTATTTGCAGAACCTCTGTGGTCCTGCCCACGC	chr7	27775713	27775654	-	Sialidase-1/Precursor/(EC/3.2.1.18)(Lysosomal/sialidase)(N-acetyl-alpha-neuraminidase/1)(Acetylneuraminyl/hydrolase)(G9/sialidase)
A_72_P185336	ENSSSCG00000008581	NCOA1	0.00212511	6591	GCCTCCTTCAGCAGCTACTGACTGAATAACCACTTTTAAAGGAATGTGAAATTTAAATAA	chr3	106223887	106223828	-	nuclear/receptor/coactivator/1
A_72_P185341	ENSSSCG00000001420	EHMT2	1.38e-05	4744	TCCCCATCCTTAGCTGAAGTTTGATGAATTGAAATTGGGGCCCTATGCTAACTGGTTTCC	chr7	27799974	27799915	-	Histone-lysine/N-methyltransferase,/H3/lysine-9/specific/3/(EC/2.1.1.43)(Histone/H3-K9/methyltransferase/3)(H3-K9-HMTase/3)(Euchromatic/histone-lysine/N-/methyltransferase/2)(HLA-B-associated/transcript/8)(Protein/G9a)(Lysine/N-methyltransferase/1C)
A_72_P186706	ENSSSCG00000009746	RAN	0.010128	2445	CGTGGTGAAATCTTGTTTGTTACTGTCATTCCCATTCCTTTTCGTTTAGAATCAGAATAA	chr14	24358434	24358375	-	RAN,/member/RAS/oncogene/family
A_72_P186971	ENSSSCG00000010568	NPM3	0.000328	883	GGAGGTCAGCATCTGAAGCTCAGGACTACACATTTTTAACATTTTTTACATTTTTGGATA	chr14	117683162	117683103	-	nucleophosmin/nucleoplasmin/3
A_72_P187091	ENSSSCG00000002854	POP4	6.18e-06	670	GGTGTGGTCTTTTGGGGTGCTTTGTAGGTCTTTCTAGGTGCTCTTGTTTTTGTATTACGC	chr6	26931062	26931003	-	processing/of/precursor/4,/ribonuclease/P/MRP/subunit/(S./cerevisiae)
A_72_P187176	ENSSSCG00000015299	STEAP4	0.000877	2306	TGCTGTTCTGTGTGTCTTCTTCTTTTTCTACAGTGTAATAAGAGATGTAATCTACCCTTA	chr9	63947072	63947013	-	STEAP/family/member/4
A_72_P189036	ENSSSCG00000012234	SRPX	0.038242	1845	CTACAACCATAGACATGTTTTGAATGCAGTATAGTGTGATACATTATCTATCTGCTGGTT	chrX	33531893	33531834	-	sushi-repeat-containing/protein,/X-linked
A_72_P189146	ENSSSCG00000016272	PSMD1	0.0329612	3283	AAATCTCCAGATGGACCAGGACTTGTTTTTCAGCCTGGATTTTGAATAAATGGATTTAAT	chr15	124295545	124295486	-	proteasome/(prosome,/macropain)/26S/subunit,/non-/ATPase,/1
A_72_P189681	ENSSSCG00000004120	SHPRH	0.000316	712	ATTAACTATCATCGAAGCAACTCATGTTCTTTTGGTGGAGCCCATATTGAACCCTGCCCA	chr1	20594176	20594235	+	SNF2/histone/linker/PHD/RING/helicase
A_72_P189731	ENSSSCG00000004726	LRRC57	0.0469745	1666	TTAAAGGACACTGGTTGGAACCTTTTGCAATCTGGCAGAATCAGAGGTTCCTGCTGTCAA	chr1	135144533	135144592	+	leucine/rich/repeat/containing/57
A_72_P189741	ENSSSCG00000005110	SYNE2	0.00137998	18495	CATTTTACAAAAACCTGAAAGTGTGGTCTCGGTGCAGAAGATGCTCTTGGATTGTCAGGA	chr1	202915900	202915843	-	spectrin/repeat/containing,/nuclear/envelope/2
A_72_P189816	ENSSSCG00000005390	C9orf30	1.85e-06	1325	CTGTTAGCGTCTTCTGAAATTTTCACTATGAGTGCTATCATTCTGAATGTAATGTCTCTT	chr1	253852946	253853005	+	UPF0439/protein/C9orf30/
A_72_P189971	ENSSSCG00000005092	SLC38A6	0.00875943	1102	TCCCCTGTCCTCTGACATTAAATACATAGAGCGATATTTCCAGATTTCAAATGTTACAGA	/	/	/	/	solute/carrier/family/38,/member/6
A_72_P190256	ENSSSCG00000008346	APLF	0.00641542	751	CGGCATGGATGTTAACAGAAAATCTAAGTGATCAAAACCTTTCAGTAGCAGTTATCAGTG	chr3	67783543	67783484	-	aprataxin/and/PNKP/like/factor
A_72_P190326	ENSSSCG00000008800	TMEM33	0.0370486	786	GCTTGCCCACTGTTTGTGAGAAGACTTTGTCTCCAGAGCATTGCCTTTATAAGCAGATTG	chr8	27931328	27931387	+	transmembrane/protein/33
A_72_P190411	ENSSSCG00000005459	KIAA0368	0.00112818	674	TGTGCAGCTGCTTTTGGACTTCATGCTCGATGTCCTTCTGATGCCTTATGGGTAAGTTAA	chr1	265184828	265184769	-	KIAA0368
A_72_P190626	ENSSSCG00000016654	ENSSSCG00000016654	0.00106269	515	AGGAACACCTTTGGCAGAAGGTCTCTAAACTTCATTCAAAGATAACTCACCTTGAGTTAC	chr18	35829639	35829698	+	/
A_72_P190666	ENSSSCG00000005269	TRPM6	0.00066	721	TTAAAAAGAAATGACTATTGCCCTGGAAGGATAAATTCTGCCTTTGGACTGGAAATCAAC	chr1	238288202	238288143	-	transient/receptor/potential/cation/channel,/subfamily/M,/member/6
A_72_P190751	ENSSSCG00000011486	C3orf14	0.0489798	872	CTTAGAGACTTAGAAACTTATTTCAATGTCATGGCTTTCCACCAAATCCATGGTAGTATT	chr13	37141975	37142034	+	Uncharacterized/protein/C3orf14
A_72_P190756	ENSSSCG00000012142	AP1S2	4.66e-08	613	TCCAAGAAAAATGTTCTTAAAGCAATTGAGCAGGCCGATCTACTGCAGGAGGGAGCTGAA	chr8	57371879	57371820	-	adaptor-related/protein/complex/1,/sigma/2/subunit
A_72_P191026	ENSSSCG00000009210	ENSSSCG00000009210	0.00797155	692	TTTGGAGGAATAGCTTCAGAAATTAACATTAACTCAGAACTTAACCAAAGAGTCTTGCTG	chr8	112161835	112161894	+	Probable/E3/ubiquitin-protein/ligase/HERC5/(EC/6.3.2.-)(HECT/domain/and/RCC1-like/domain-containing/protein/5)(Cyclin-E-binding/protein/1)
A_72_P191041	ENSSSCG00000010391	ERCC6	0.0109402	5195	CTGATCAGCATGACTTCCTTAGCTTTTAGTTGACTTTTTCTAGCAGAGATTTCTGGTTAT	chr14	93841374	93841315	-	excision/repair/cross-complementing/rodent/repair/deficiency,/complementation/group/6
A_72_P191081	ENSSSCG00000009436	MTRF1	0.00201299	1631	TATTTTCCTGTACAGGACTGTCCAGCTCTTCAAGTAGAAATGAAGCATGCATCATTGAAA	chr11	24613716	24613775	+	mitochondrial/translational/release/factor/1
A_72_P191126	ENSSSCG00000016399	STAM2	0.000359	1945	AATTCCTCAGTGACAACACAGCCTGGTCAAACTCCATATTTAAGCGCTGGACAAGACACT	/	/	/	/	signal/transducing/adaptor/molecule/(SH3/domain/and/ITAM/motif)/2
A_72_P192312	ENSSSCG00000015888	RBMS1	0.0363658	870	GCTGGAATGACACTTACTTACGACCCAACCACAGCTGCTATACAGAACGGATTTTATCCT	/	/	/	/	RNA/binding/motif,/single/stranded/interacting/protein/1
A_72_P193102	ENSSSCG00000002676	WFDC1	6.63e-05	1249	GGGACGCTTGGTCCCAAAAGTTCTCAAGATAAATTGCTTATCATAAAATGGAAATGAATT	chr6	2642604	2642663	+	WAP/four-disulfide/core/domain/1
A_72_P193822	ENSSSCG00000017936	GABARAP	0.000139	905	AACAATCCCTTATTTTCACTACCTTCTTTTTGGGGGGTAGATGGAAGGGACTGAATTGTG	chr12	49758401	49758460	+	GABA(A)/receptor-associated/protein
A_72_P194807	ENSSSCG00000013608	ZNF558	0.000691	806	TGGGAAAGCCTTCAACGATCCTTCATCCCTTAGACTGCATGTAAGAATTCACACTGGAGA	chr2	51895555	51895614	+	zinc/finger/protein/558
A_72_P195032	ENSSSCG00000004566	RAB8B	1.6e-07	1749	TTCATTCCTAACCTTTTTGCCAGAGAGTCTGGGTAGCTGAATAAATCACTTTTTCAATGG	chr1	112156052	112156111	+	RAB8B,/member/RAS/oncogene/family
A_72_P195242	ENSSSCG00000000789	ENSSSCG00000000789	0.0204669	1463	TGGGTCCTGCCTATTTTTGAATGGCCCCTATCATTCACGACATTTTGAATTTTCCTGCAA	chr5	68632413	68632354	-	Contactin/1/Fragment
A_72_P195327	ENSSSCG00000008996	PLRG1	0.0363255	2121	AATGGCACTATGCATCTTTGGGATTGGAGAACTGGCTACAATTTCCAGAGAGTTCACGCA	chr8	63976080	63976021	-	pleiotropic/regulator/1/(PRL1/homolog,/Arabidopsis)
A_72_P196282	ENSSSCG00000006331	PBX1	0.0056977	1860	TGTGGCATCACAGTGTCCCAGGTATCAAACTGGTTTGGAAATAAGCGAATCCGGCAAAAA	/	/	/	/	pre-B-cell/leukemia/homeobox/1
A_72_P196362	ENSSSCG00000008980	SCARB2	0.00252615	2117	TACATCCAGTTCTATTTCTTCAATGTCACCAATCCAGAGGAGATCCTCAGTGGGGAGATC	chr8	61313119	61313060	-	scavenger/receptor/class/B,/member/2
A_72_P196407	ENSSSCG00000009887	NAA25	1.49e-06	2699	ATTATCCTTTGGGTCTCCAGTTACTGTGAGAGTGTCCTGAGACCATACCAATTAAATTTA	chr14	39637871	39637930	+	N(alpha)-acetyltransferase/25,/NatB/auxiliary/subunit
A_72_P196482	ENSSSCG00000005661	ENDOG	0.0103088	824	CCAGCCAGACTGTGGGGTCCTGGGGACCAGGTTGAATGAAAGGTATTTATTTTTGAAAAA	chr1	283831950	283832009	+	endonuclease/G
A_72_P196882	ENSSSCG00000014393	GNPDA1	0.00410615	112	AACGTGTGAACTTCCTTTTCTGGCTCTGCGGTGTGGAGTCTAGTCATTGAGTTTAACTAT	chr2	130420572	130420631	+	glucosamine-6-phosphate/deaminase/1
A_72_P196952	ENSSSCG00000013380	ENSSSCG00000013380	0.014385	791	AGAACTTGAAGAAAATTGTTAAATCCTCATCCGTGTCATCTTTTTACCTCCCTTCCTTTT	chr2	39106158	39106099	-	/
A_72_P198287	ENSSSCG00000015778	ING2	2.7e-06	1430	CGAACCAGTGAAAGCCGAGATTTGTGTCACATGACGAATGGGATTGAAGACTGTGATGAT	chr15	42062788	42062729	-	inhibitor/of/growth/family,/member/2
A_72_P198687	ENSSSCG00000011247	CTDSPL	0.010452	860	ACAGGGTGAATGTGGCCATACCTACCTGGTTTCTTTTTTAAGAACAGAAGCAACTATTTT	chr13	18742259	18742200	-	CTD/(carboxy-terminal/domain,/RNA/polymerase/II,/polypeptide/A)/small/phosphatase-like
A_72_P198867	ENSSSCG00000001095	GMNN	0.0131174	1071	AGATGCAAAACCATCTACATGAAATTCACTAATACTTGACTCTTGAGAAAAACACTGCCA	chr7	20631313	20631372	+	geminin,/DNA/replication/inhibitor
A_72_P199672	ENSSSCG00000001891	ENSSSCG00000001891	0.000849	1881	CCTGGGGACTAACGTTGCTTACTCTGGCTCTGTCAAAGCAATTAAAGATCACTTGTGTTG	chr7	63919806	63919747	-	/
A_72_P200572	ENSSSCG00000003986	ZNF211	0.000258	764	AGGACCAAAGACTCCTCACTAGAGAAGTGCTTTATGAGTGCAGCAAATGTGGAAAAGCCT	chr6	122391870	122391811	-	zinc/finger/protein/211
A_72_P201127	ENSSSCG00000011366	SLC25A20	0.0212891	1776	CCTTTTGCACACTCTTCTCATGAGAGCACCCTATTTTAACAGGAAACAATAAATATGTTT	chr13	26450631	26450572	-	solute/carrier/family/25/(carnitine/acylcarnitine/translocase),/member/20
A_72_P201177	ENSSSCG00000004415	C6orf184	0.000143	608	GTGGCAGAAAATGTTCAACTTACAGCTTTTCAAGTTAAAACAGCTCCCTCTAGAATCCCA	chr1	80558450	80558391	-	coiled-coil/domain/containing/162/pseudogene
A_72_P201347	ENSSSCG00000007527	EDN3	2.13e-06	1639	TCCGCTGTGCTTGGTACCCACGAGAAGAATGGATCTCAAAACAAACAAACAAACAAAAAA	chr17	62064572	62064631	+	endothelin/3
A_72_P201892	ENSSSCG00000012902	CDK2AP2	0.0419933	1466	CTAGGCCATAACTCTTTTCTCGGTGTGTCTTTTGCTAAATATGCCCTTTTTGTATAAATA	chr2	3408877	3408936	+	cyclin-dependent/kinase/2/associated/protein/2
A_72_P202462	ENSSSCG00000015222	ENSSSCG00000015222	0.000995	1755	TGTATACCTGGAAACCTGTGCCTTGTGTTCAAATTCATTAAAGCCACATCCCCCTAAAAA	chr9	51579235	51579188	-	/
A_72_P202627	ENSSSCG00000003334	UBE2J2	0.039749	1355	CGTGCTTTGGTTTTGTAGCTTATCTCCTGTGTTGTCTCTTGGACCTGTTTTAGTAACTTG	chr6	42827662	42827603	-	ubiquitin-conjugating/enzyme/E2,/J2/(UBC6/homolog,/yeast)
A_72_P202742	ENSSSCG00000004800	ENSSSCG00000004800	0.000722	1206	ATGGAAATGGCAGATATGACAGTCGACCTGGAGGATATGGCTACGGATATGGATATGGAA	chr1	143532345	143532288	-	/
A_72_P202817	ENSSSCG00000002860	PDCD5	1.52e-05	754	CTGGCAGCAGTTAAGATCTGACGGTTTGTTTATCTTTGCTTTATTGTCCATATACCTGTT	chr6	28513460	28513403	-	programmed/cell/death/5
A_72_P202872	ENSSSCG00000001884	ENSSSCG00000001884	0.00709248	1117	CTTGAACGGCACTTGTCAGTGCTTTTCACAAGCAGGAAGAATAAAAGAAGTGTGAGACGT	chr7	63606271	63606330	+	/
A_72_P203077	ENSSSCG00000001064	GMPR	0.00685449	1452	AGCTGCCCGGGATCCCAAACCTCATTGTTAAAACTAACACTTGGCGCCGTTTTCTTTTTT	chr7	12725098	12725157	+	guanosine/monophosphate/reductase
A_72_P203192	ENSSSCG00000013784	DNAJB1	0.0145749	795	CCCAGGGAGGGCTTTCGTACTGCTGAATGTTTTCCAGAGAATATATTACAATCTTTCAAA	chr2	57314155	57314097	-	DnaJ/(Hsp40)/homolog,/subfamily/B,/member/1
A_72_P203277	ENSSSCG00000010703	HTRA1	0.00104255	752	TCTTCAGGACTGGGGAGCACCATGACTTGGAGTTTGAGCTATTAAAATACTTCTTCATAA	chr14	138528865	138528924	+	HtrA/serine/peptidase/1
A_72_P203397	ENSSSCG00000016220	DNPEP	0.0179638	742	CTTGAGGTGGGAAGTTCTCAGCTGAGCTGAAGCTGGATTATTAAAGTGGATTTTTCACTG	chr15	114386410	114386351	-	aspartyl/aminopeptidase
A_72_P203542	ENSSSCG00000011661	MRPS22	0.0121874	1352	AAATGTGGAAAGTATGACCTTTTACGTTCAACAAGACACTTTGGTGGAATGGCTTGGTAT	chr13	65329714	65329773	+	mitochondrial/ribosomal/protein/S22
A_72_P203797	ENSSSCG00000017275	NOL11	0.018046	2438	ACATTGGTGGAGAGGGGTTCTGAAACTTTTTTAAAATATGTAACTGAGCTGCTTTTAAGT	chr12	12036016	12036075	+	nucleolar/protein/11
A_72_P203887	ENSSSCG00000005610	SLC2A8	0.0141869	1986	CTCCTCTCACGTGGCTGAGTTCTCAGGAAGGAACTTTGCCAAATAAAGATTTGCCTTAGA	chr1	282284483	282284542	+	solute/carrier/family/2/(facilitated/glucose/transporter),/member/8
A_72_P204037	ENSSSCG00000000700	ACRBP	0.0216258	1813	ATGACATGACGGGAACTCCACCCACCTTAAAGGATGTCTTTACATAAAGTGTTTATTTTC	chr5	60132338	60132279	-	acrosin/binding/protein
A_72_P204162	ENSSSCG00000004375	C6orf203	0.0353068	1601	AGTGGTGGGGAAGGGCCCAGATTAAAAAGAGGACTTGTTCATTAAAGTTCACCTATGAAA	chr1	76703767	76703826	+	Uncharacterized/protein/C6orf203
A_72_P204317	ENSSSCG00000008440	PIGF	0.00283649	857	TTCTAGTTTTATAGGAACATGGCTCGGAGCCTTTCCTATTCCACTTGATTGGGGAAGACC	chr3	87406841	87406782	-	phosphatidylinositol/glycan/anchor/biosynthesis,/class/F
A_72_P204492	ENSSSCG00000008526	LCLAT1	1.51e-05	1415	TACAGGCTTTACTTTTGTCGTAGACCGTCTAAGAGAAGGTAAGAACCTGGATGCTGTCCA	/	/	/	/	lysocardiolipin/acyltransferase/1
A_72_P204617	ENSSSCG00000005421	ENSSSCG00000005421	0.0197462	636	AGTTTTGAAGAAATCTATAAGTTTCAAAGACAGATTCTCAGAGTAAAGGATCGTGACGAG	chr1	258040508	258040568	+	/
A_72_P204682	ENSSSCG00000000288	HNRNPA1	0.00269787	703	CCATGCTGTTGATTGCTAAATGTAATAGTCTGATCATGACGCTGAATAAATGTGTCTTTT	chr13	131007585	131007644	+	heterogeneous/nuclear/ribonucleoprotein/A1
A_72_P204962	ENSSSCG00000010983	ENSSSCG00000010983	0.0113175	818	TTAAAAACTATTGATGAGAAGGAGGAGCTGAGAAACATTCTGGTAGGAACCACTGGACCC	chr10	30941015	30940956	-	/
A_72_P205572	ENSSSCG00000007422	DNTTIP1	0.000136	1333	CCAGACTGGCATGTGGTTCTATATTTGTAAAGTTTTTGGGATAAGAAGCAATTAAACAGT	chr17	50081648	50081707	+	deoxynucleotidyltransferase,/terminal,/interacting/protein/1
A_72_P205627	ENSSSCG00000012377	ENSSSCG00000012377	0.0230681	4641	AATCTAGTTCTTTCTTATTCATGAGCAGTTAGAGCTATCTCCCAATGGGGACCAGGCCAA	chrX	54782502	54782443	-	/
A_72_P205937	ENSSSCG00000000019	ENSSSCG00000000019	3.07e-05	1317	CCACTGCCCTTTAAACTTAGTTTTCTTCTCTTCTTTGACATTCTAGAACTTAGAGATAAC	chr5	839755	839814	+	/
A_72_P205972	ENSSSCG00000005689	FNBP1	0.0226322	2252	ATATCGAGTATCTGCCGCAGATCGAACTACGTTAGAATGTTACATTTTGTAACTGAACTA	chr1	284767019	284766960	-	formin/binding/protein/1
A_72_P206027	ENSSSCG00000017967	ENSSSCG00000017967	0.000402	890	CAGTTTTATCCCCTACCTGTCACTGTGAGGAGTACAGAATAAACTTTTTGGCACCCTCTG	chr12	50166748	50166689	-	/
A_72_P206512	ENSSSCG00000014361	C5orf32	0.000373	811	CGGAATGATTTCTCTGCTAACACCCTGTATGTTTCAATAAATTTGTCTACACCTCAAAAA	chr2	129017518	129017577	+	UPF0467/protein/C5orf32/
A_72_P207462	ENSSSCG00000013264	PHF21A	0.000731	453	GCTGGAGGTTCTTTGCCAGCACCATGCCAAGTGAAATAATATATTTACTCTCTCTATCAA	chr2	14840446	14840505	+	PHD/finger/protein/21A
A_72_P207627	ENSSSCG00000002314	SMOC1	0.000816	2655	GCGCCCACTCTCTGGATTAAACATTTGGTGATCAAGGACTCCAAACTGAACAACAACAAA	chr7	101974164	101974223	+	SPARC/related/modular/calcium/binding/1
A_72_P208487	ENSSSCG00000006754	ENSSSCG00000006754	0.0048777	2350	ATGGAAGAATACGCCATTGCTGCACAAGTCTTCAAGCTGAGCACCTGTGATATGTGTGAA	chr4	110251450	110251509	+	adenosine/monophosphate/deaminase/1/
A_72_P208867	ENSSSCG00000001528	ENSSSCG00000001528	0.0389719	1037	AAGTTGGAAGAGATTGTTTTGTGTTGAATAAACCTGTAGCCAGAGAAGACCGTTAAAAAA	chr12	16155738	16155797	+	/
A_72_P208877	ENSSSCG00000013996	RNF187	7.36e-05	1267	GTACTGGGGATAAGTTAATCCAAGTGTATACTGACTCCATAAAGCTCTTCGCTGCCCCAA	chr2	66946238	66946179	-	ring/finger/protein/187
A_72_P209257	ENSSSCG00000006885	ALG14	1.28e-05	913	AGTGGAGCATTTATCCCTCTCCGGAAAGATTCTGTTCCACCTCTCCGATTACTTCATTGT	chr4	127022682	127022741	+	asparagine-linked/glycosylation/14/homolog/(S./cerevisiae)
A_72_P209297	ENSSSCG00000001834	MFGE8	0.0308916	1954	TCATGGCTACACGGGCATCCACTGTGAGATCATCTGCAATGCACCTCTGGGCATGGAGAC	/	/	/	/	milk/fat/globule-EGF/factor/8/protein
A_72_P210057	ENSSSCG00000000489	ENSSSCG00000000489	0.00323152	839	ACATCTACCCATCAAATACCGCCCACTTACACTTAATCTTGAAGTATTCTTAGAAATTTG	chr5	32373835	32373776	-	/
A_72_P210152	ENSSSCG00000013871	HAUS8	0.000279	1420	CCACGTGTAATATTCTGGAAACTTAAGCACTTTATGTACTTAGTCTAGTTGTATAGCTGT	chr2	61664133	61664192	+	HAUS/augmin-like/complex,/subunit/8
A_72_P210332	ENSSSCG00000016158	LANCL1	0.0105399	1617	CAACTCACTGCATGAGCATTTCTGTATATCAAACCATGATTAAAGCAACAGTAGAATCAA	chr15	106352673	106352732	+	LanC/lantibiotic/synthetase/component/C-like/1/(bacterial)
A_72_P210412	ENSSSCG00000012482	SRPX2	0.0018219	2258	GGCCTCTGCCCTACTCTCCAAAGTCTTCCAGATAAGTAAATCCTGATTTCATTCTCTAAA	chrX	75707883	75707942	+	sushi-repeat-containing/protein,/X-linked/2
A_72_P210442	ENSSSCG00000005104	MRPS11	0.00607803	1221	ATTTGAGGAGATCCCCATCGCACACATTAAAGCATCCTACAACAACACACAGATCCAGGT	/	/	/	/	mitochondrial/ribosomal/protein/S11
A_72_P210527	ENSSSCG00000001978	GZMB	1.36e-10	1007	ATAAAGAAAATCATGAAAAGCCTCTAACTTCAGGGACCAGCTGTCCTGCCTGGAGCTGAT	chr7	81025682	81025741	+	granzyme/B/(granzyme/2,/cytotoxic/T-lymphocyte-/associated/serine/esterase/1)
A_72_P210622	ENSSSCG00000001643	ENSSSCG00000001643	2.5e-05	2387	TACTTGAACCTGCGGGCTCCTCGGGTCTTGCTTTGGAAAGAACTTGAAATACAATTAGAA	chr7	43596260	43596201	-	60S/ribosomal/protein/L7-like/1
A_72_P210992	ENSSSCG00000006367	KLHDC9	0.0356933	1155	TAAAGAATAGTACCAAGACACACTGCCAACCCTCTGTTTTGTTGCAAACTCATAAAGCAT	chr4	92850439	92850380	-	kelch/domain/containing/9
A_72_P211077	ENSSSCG00000007749	ENSSSCG00000007749	2.18e-05	669	TGAAGCATGAACTGGCCGAGATCATTTTCAAAGTTGGACAAGTCATAGATCCGGTGACTG	chr3	15467379	15467320	-	/
A_72_P211217	ENSSSCG00000007157	SLC4A11	0.0046321	1532	TGATTGTGTAAGGAATTCACTGTACGCATGTTAGAGAATAAAGCTTGTTTCTATGCTTCT	chr17	34038961	34039020	+	solute/carrier/family/4,/sodium/borate/transporter,/member/11
A_72_P211417	ENSSSCG00000005219	CDC37L1	0.000105	1713	AGTATCTTATTTTATGGTGTTTTCATCTAGAAGCAGAACAGAAAGGGGCTCTAATGGAAC	/	/	/	/	cell/division/cycle/37/homolog/(S./cerevisiae)-like/1
A_72_P212722	ENSSSCG00000008989	CNOT6L	0.000145	1031	TAAATCATCAATTCGAGGCCCAACAACAGTGTATTTGTTCTTCCAAAACATACACTTTCT	chr8	62657170	62657111	-	CCR4-NOT/transcription/complex,/subunit/6-like
A_72_P212802	ENSSSCG00000016997	FGF18	0.0206692	592	TGAATGAGGAAAACGACATTTTGAGAAACCAAAGTCCTTTTTCCCAAAGGTTTTGAAAGC	chr16	49752837	49752778	-	fibroblast/growth/factor/18
A_72_P213487	ENSSSCG00000005096	HIF1A	0.000317	2859	TCTTTATTGCCAGATCACAGACAGCACATTCACGGTTCTTTGGTATTTAAACCATTGCAT	chr1	199826860	199826919	+	hypoxia/inducible/factor/1,/alpha/subunit/(basic/helix-loop-helix/transcription/factor)
A_72_P214012	ENSSSCG00000015819	PPAPDC1B	0.0132607	1220	ATAATGGTCAAGAGTGTGGCTTCTGTACTGAGAGTGATCCTTTGTTCTGAACTGTGCTCG	chr15	45828318	45828263	-	phosphatidic/acid/phosphatase/type/2/domain/containing/1B
A_72_P214052	ENSSSCG00000003511	HP1BP3	8.28e-05	1398	TACATCATCCATAAGTACCCTTCTCTGGAGCTAGAGAGAAGGGGCTACCTCCTTAAACAA	chr6	54313466	54313407	-	heterochromatin/protein/1,/binding/protein/3
A_72_P214587	ENSSSCG00000014174	LIX1	0.00796643	591	AACACCCTCAGTAGTTCCACCCCAGACTGAATGGATAGAGACAGGATTGTTTGAAAAATA	chr2	92837249	92837190	-	Lix1/homolog/(chicken)
A_72_P214947	ENSSSCG00000016183	ENSSSCG00000016183	0.0139937	2166	TCTAAGGCTCTCTTAAGCTATGAGTGGCCCTATCCCCTGGTTCTGATTAATAAGACTGAG	chr15	113394830	113394889	+	Interleukin/8/receptor/2/Fragment
A_72_P214962	ENSSSCG00000017363	ENSSSCG00000017363	0.00253485	608	TGGAGGGCGTTGTGCTGTCTTCCTCGGTCCCTAAATAAAGAGCAAATTTCACTCAAAAAA	chr12	17014364	17014424	+	Peptide/YY/(PYY)(Peptide/tyrosine/tyrosine)
A_72_P215887	ENSSSCG00000012660	SLC25A14	0.00521907	853	ATGTGTTTGTGTTACCATGTGAACTTTTCCCTGAGAGGAAGTATTAACATTGAGACTCTG	chrX	105027162	105027221	+	solute/carrier/family/25/(mitochondrial/carrier,/brain),/member/14
A_72_P216272	ENSSSCG00000001000	PECI	0.00792887	1740	ATGAGAATTGCAAAACGGCTCATGAGGCATCAGGAGAAGGAGAAGTTGCATGCGGTTAAT	chr7	2311084	2311143	+	peroxisomal/D3,D2-enoyl-CoA/isomerase
A_72_P217277	ENSSSCG00000010438	ATAD1	0.00942367	2702	AAGGCTACAGCCAAAGAAGCAGGTTGTCGATTTATTAACCTTCAGCCTTCAACACTGACT	chr14	104722127	104722068	-	ATPase/family,/AAA/domain/containing/1
A_72_P217642	ENSSSCG00000009889	ENSSSCG00000009889	0.00130758	2085	GAGGCAACTAGCACCTTGCTTTGTATTCTGGACTAAAACTCATTAAAAACAATACTACTG	chr14	39842972	39843031	+	Aldehyde/dehydrogenase,/mitochondrial/Precursor/(EC/1.2.1.3)(ALDH/class/2)(ALDH-E2)
A_72_P218097	ENSSSCG00000012481	TSPAN6	0.0422662	2407	CGCTGCCATCGTAGGATTTGTTTTCAGACATGAGATTAAGAACAGCTTTAAGAATAATTA	chr13	67170300	67170359	+	tetraspanin/6
A_72_P218187	ENSSSCG00000017613	COIL	4.57e-11	1207	GTATGACCTCTCCACCTTATGGTTTATAAATGTCTTATTGTGAAAGTGACTATAACCTGA	chr12	30981041	30981101	+	coilin
A_72_P218507	ENSSSCG00000004648	C15orf33	0.0102011	567	ACCATGCCTCTAAAATATTTGAGTGGAACAGCATAATTTCCAGGACAAGTTCTCCTGGAA	/	/	/	/	Uncharacterized/protein/C15orf33
A_72_P218952	ENSSSCG00000011873	HSPBAP1	0.035869	678	CATACACCCTGTCATTTGGACACCTATGGTTGCAACCTAGTATTCCAGGTACAAAGAAGG	chr13	103723069	103723128	+	HSPB/(heat/shock/27kDa)/associated/protein/1
A_72_P219062	ENSSSCG00000012623	SLC25A5	9.86e-08	1285	TTGACACTGTACGTCGACGATGATGATGCAGTCAGGACGCAAAGGAACTGATATCATGTA	/	/	/	/	solute/carrier/family/25/(mitochondrial/carrier;/adenine/nucleotide/translocator),/member/5
A_72_P219147	ENSSSCG00000008467	EML4	0.0132139	540	GGAAACTTGTGGAAAAGTTACCTCTGCCTCAAAATGAGATTGTAGCGGATACTACGCTAA	chr3	91519503	91519444	-	echinoderm/microtubule/associated/protein/like/4
A_72_P219752	ENSSSCG00000017224	ENSSSCG00000017224	0.00338007	681	GAGAAAGCTCTGGCCCTCGAATTACAAACTCCGGACATTAAAAATAATTACATAGTGCAA	chr12	4539945	4540004	+	/
A_72_P220362	ENSSSCG00000012627	SFRS17A	0.0105879	585	AGATCCTTCGGGTGGTCTTTGAAAGTTTTGGGAAGATCAAGAATGTGGACATTCCGATGC	chrX	96851339	96851280	-	splicing/factor,/arginine/serine-rich/17A
A_72_P220502	ENSSSCG00000005302	STOML2	0.0135766	604	ATGCAAGTCTTGATGAGGAACTCGATCGAGTCAAGCTGAGTTAATGGAGTTGGGCTTAGT	chr1	247007115	247007174	+	stomatin/(EPB72)-like/2
A_72_P220647	ENSSSCG00000014889	NDUFC2	0.0194591	699	GGCTTGCTCCGGTTTCAGTGATACTGCTTATTTCTGAATTCAAATTTCTATGATATTTGA	chr9	12493854	12493795	-	NADH/dehydrogenase/(ubiquinone)/1,/subcomplex/unknown,/2,/14.5kDa
A_72_P221452	ENSSSCG00000008453	ENSSSCG00000008453	0.0349534	869	TGGACAGCTTCACTGCCCACAACCTGGTGAAAACCCTATCCAGGCTGGCCAAAGGCAACA	chr3	90003058	90002999	-	ATP-binding/cassette/sub-family/G/member/8/Fragment
A_72_P222807	ENSSSCG00000008093	SLC20A1	2.9e-06	1736	TATTGCAACGCTGTGTCTGATATTCACTCTGCCTCTGAGATAGACATGAGTGTCAAGGCA	chr3	39167374	39167315	-	solute/carrier/family/20/(phosphate/transporter),/member/1
A_72_P222997	ENSSSCG00000012517	TMSB15A	0.00467446	657	GATGTGGCATGCATTTCCGATGCTCACAGCTTATTTTCACTTCTAATGTAGTGATAAAAT	chrX	81566118	81566058	-	thymosin/beta/15a
A_72_P223187	ENSSSCG00000002825	ENSSSCG00000002825	0.00107805	1976	TGAAAAGGATTTCAACACTGTCCCCTACATCGTGGGAATCAACAAGCAAGAGTTTGGCTG	chr6	20597086	20597145	+	Liver/carboxylesterase/Precursor/(EC/3.1.1.1)(Proline-beta-naphthylamidase)(Retinyl/ester/hydrolase)(REH)
A_72_P223237	ENSSSCG00000011699	HPS3	0.0016248	3046	TGCAGCATTTTTCTTGCCATATCTTCTTTACTGCAGTCGAAAGAAATCATTGACTTGAAG	chr13	72708828	72708887	+	Hermansky-Pudlak/syndrome/3
A_72_P223282	ENSSSCG00000008690	RNF4	0.0156462	1544	ACTTGCCCAACTTGCAGGAAAAAGATCAACCACAAACGATACCACCCCATTTATATATGA	chr8	761620	761679	+	ring/finger/protein/4
A_72_P223297	ENSSSCG00000006943	ENSSSCG00000006943	0.0106516	1113	TATAGCATCATGTAAAGTTGCTGGAGTGACTTACTAACTTTTGATACACGTCCCTTTAGC	chr4	135615556	135615615	+	B-cell/CLL/lymphoma/10/
A_72_P223317	ENSSSCG00000013302	CAT	0.000641	2279	GTACCATCATGACTTAATGTTTAATCCTGCTTGGAACTGATGAGATTTTTTAAAACTGGG	chr2	24918336	24918277	-	catalase
A_72_P223337	ENSSSCG00000009040	SMAD1	0.0218789	2138	AATCAAGAATTTGCTCAGTTACTGGCACAGTCCGTAAACCATGGCTTCGAGACAGTCTAC	chr8	71570736	71570677	-	SMAD/family/member/1
A_72_P223377	ENSSSCG00000004612	RAB27A	0.0257926	2143	ATGGAATCCCCTACTTTGAAACTAGTGCAGCTAATGGGACCAACGTAAGCCTAGCAATTG	chr1	121336111	121336170	+	RAB27A,/member/RAS/oncogene/family
A_72_P223382	ENSSSCG00000015796	PDLIM3	0.0120944	1427	AGAGTGCTTCGTATGTGCTGACTGCAACCTTAACCTCAAACAAAAGGGCTACTTCTTCGT	chr15	43764927	43764868	-	PDZ/and/LIM/domain/3
A_72_P223422	ENSSSCG00000011149	ENSSSCG00000011149	6.25e-09	1507	AAATAAAAATCTCCAAACCCAGTCTTTCTCGCCCAAAGTAAATAAGGATACATTTGGAAC	chr10	62017040	62017099	+	Putative/aldo-keto/reductase/family/1/member/C3
A_72_P223457	ENSSSCG00000003707	NPC1	2.45e-05	4400	CACCAGTTCTACACCGTATTTTTAGTAACATTCGAGGGTGTCGTAGATATACTTTATTAC	chr6	73762435	73762376	-	Niemann-Pick/disease,/type/C1
A_72_P223467	ENSSSCG00000017955	MPDU1	0.000967	1449	TCTTCTATTGGAATGCAAAGCCTCCCCACAAGAAGAAAAAGGAGCATTAGAGTCCAGCTG	chr12	50055714	50055655	-	mannose-P-dolichol/utilization/defect/1
A_72_P223492	ENSSSCG00000010320	VDAC2	0.0485428	771	AAACCTTGCTTGGACATCAGGAACCAACTGCACTCGCTTTGGCATTGCAGCTAAATATCA	chr14	80993491	80993550	+	voltage-dependent/anion/channel/2
A_72_P223552	ENSSSCG00000003018	LIPE	0.0457311	3125	CTTGGCCCTACCTTGCAGGTCGGTTTGGTTTTGTTTGTTGTAAATAAAGATATTTAATTA	chr6	34162871	34162930	+	lipase,/hormone-sensitive
A_72_P223652	ENSSSCG00000003644	ENSSSCG00000003644	0.0202719	1500	TACAGTTTTGCCCAGCCCGTGTTGTCAAGTGTTTTCTCGTTTCAGTTCAGCTCTGTTTTG	chr6	63557081	63557022	-	Four/and/a/half/LIM/domains/3
A_72_P223667	ENSSSCG00000010859	ENSSSCG00000010859	0.0115583	1347	TCGGCCTCATCTTCTATTTCTCCACCGACAACCTGGTACGGCCTTTCATGGACACGCTGG	chr10	14219096	14219155	+	/
A_72_P223722	ENSSSCG00000010260	ENSSSCG00000010260	0.0006	1624	TGAAGAAAAACTCCGTGAGATATTTGGGCTTTATGGACAGACCACAGGAAAGGGGAATGT	/	/	/	/	GTP-binding/protein/SAR1a/
A_72_P223747	ENSSSCG00000000091	APOBEC3H	0.000467	1742	TCAATTCCTTGAATCTGGACCAGAACCAGTGCTACAGAATCATCTGCTATGTCACCTGGA	chr5	5355112	5355171	+	apolipoprotein/B/mRNA/editing/enzyme,/catalytic/polypeptide-like/3H
A_72_P223767	ENSSSCG00000003088	APOE	0.003313	1122	TCGCAAGCCAGAAGATGAGGGTTCTGTGGGTTGCTTTGGTGGTAACCCTCCTCGCAGGAT	chr6	35895049	35894994	-	apolipoprotein/E
A_72_P223887	ENSSSCG00000017259	PRKAR1A	0.00157663	1539	CCACTGGCATCGCAGCTTCTTGTCAGTTTATATTAAAAGTTGCTTTTATTGCACCGTTTT	chr12	9945232	9945173	-	protein/kinase,/cAMP-dependent,/regulatory,/type/I,/alpha/(tissue/specific/extinguisher/1)
A_72_P223917	ENSSSCG00000013667	COL5A3	0.00620295	5738	ATATTTATCATCTCCTATGACTGTGGAGCCGGGGGAGAATCTGCTCATCACAGTCAAACA	chr2	53531439	53531498	+	collagen,/type/V,/alpha/3
A_72_P223927	ENSSSCG00000012277	ENSSSCG00000012277	0.0371544	735	TACCAGCGTTATGAGATCAAGATGACCAAGATGTTCAAAGGGTTCAATGCCTTGGGGGAT	/	/	/	/	Metalloproteinase/inhibitor/1/Precursor/(TIMP-1)
A_72_P224112	ENSSSCG00000001994	TINF2	0.0280562	2294	GTGGAAGCCTAGGCTTGGACTGACTACATAGTTAAAAAATCACTTTGTGAAGCTTGATAA	chr7	81400623	81400682	+	TERF1/(TRF1)-interacting/nuclear/factor/2
A_72_P224207	ENSSSCG00000011621	SEC61A1	0.0185807	4116	ACCATACAGCTCTTTGTTGCTGGCCTGATTGTTCTGCTTCTGGATGAACTTCTGCAAAAG	chr13	59793638	59793589	-	Sec61/alpha/1/subunit/(S./cerevisiae)
A_72_P224432	ENSSSCG00000014128	CKMT2	0.00104984	1437	GTCTGCTGGATGACAGACATAAAGCAATTTCTACTCTGAGAGTTTTTATAGACTTGGAAA	chr2	79148164	79148223	+	creatine/kinase,/mitochondrial/2/(sarcomeric)
A_72_P224447	ENSSSCG00000016658	ANLN	0.00378052	873	GGAGACAAAATTTGACTTGATCGTCTTTTCTCTAGCCTCAGTACTTTTTTCTGAAGGGTG	chr18	36903602	36903542	-	anillin,/actin/binding/protein
A_72_P224887	ENSSSCG00000013875	USE1	0.000951	892	ACACTCACTCAAGATGGTTGACCAGAATCTAGAGAAGCTAAAGACAGAATCTGAACGGCT	chr2	61695780	61695721	-	unconventional/SNARE/in/the/ER/1/homolog/(S./cerevisiae)
A_72_P225072	ENSSSCG00000005304	FANCG	3.13e-05	1397	TTCCAGAAAAAGCCCCTCTTCCAACAACAAGGCACTGACTTTATTGATAGTACCTTTTTT	chr1	247027605	247027664	+	Fanconi/anemia,/complementation/group/G
A_72_P225092	ENSSSCG00000009741	PUS1	3.94e-06	767	ATCTATTTTCAGCTCACGCGTTGACTACATACACCTCAGCATGTAAAGACGTTATTTTTT	chr14	23282459	23282400	-	pseudouridylate/synthase/1
A_72_P225177	ENSSSCG00000013752	STX10	0.0176692	876	TATTTGCCCCTGTGCCTTCTACATGTGCCAACTTGGAAATAAAATCCCAGGCTTTGTTAC	chr2	56360331	56360272	-	syntaxin/10
A_72_P226427	ENSSSCG00000006632	SCNM1	0.00616372	862	AAGATGAGAATGTTGAGTTTGATTCTGATGAAGAGGAACCCCCTGATCTCCCCTTGGACT	chr4	102034297	102034238	-	sodium/channel/modifier/1
A_72_P226797	ENSSSCG00000017212	SUMO2	0.000825	836	TTGTCAATGAGGCAGATCAGATTCCGATTTGACGGGCAGCCAATCAATGAAACAGACACA	chr12	4306143	4306202	+	SMT3/suppressor/of/mif/two/3/homolog/2/(S./cerevisiae)
A_72_P226952	ENSSSCG00000007381	YWHAB	0.00711828	568	TGAATTGGACACCCTGAATGAATAGTCCTACAAATAAAACACCCTGATCATGCAGTTGCT	chr15	77655923	77655984	+	tyrosine/3-monooxygenase/tryptophan/5-monooxygenase/activation/protein,/beta/polypeptide
A_72_P227647	ENSSSCG00000000138	PVALB	1.12e-06	725	CCTGGATGACACCATTCTTCTGGAAAATGATGGAGAAACAATAAAGGCTGTACCAATCGG	chr5	7342720	7342779	+	parvalbumin
A_72_P227947	ENSSSCG00000007546	C7orf50	1.78e-08	673	TCATGGGCCTTGCTGGCCAATTATAAGGGAAAGCTGAGTATTTTCAGTAAAAACTGGCCC	chr3	423153	423212	+	Uncharacterized/protein/C7orf50
A_72_P228872	ENSSSCG00000001990	C14orf21	0.0358074	2037	CTATCCTGTCTCATTCCTAGTTTAAACCGGAGTCAAAAGTCTTACTGATAAACACTTTTA	chr7	81326763	81326704	-	Pumilio/domain-containing/protein/C14orf21
A_72_P228897	ENSSSCG00000002445	TRIP11	0.0131271	6468	TTAATATAGAAAATGGAAGTGAAAAGCATGACTTATCCAAGGCCGAAACGGAACGATTAG	chr7	121586064	121586005	-	thyroid/hormone/receptor/interactor/11
A_72_P228947	ENSSSCG00000006891	GCLM	0.000473	1681	CTTAACTACGACCCAGCGTCATAACCCACTGACTCGTGTCTCCCTTGAATATAAGATAAA	chr4	127682377	127682436	+	glutamate-cysteine/ligase,/modifier/subunit
A_72_P229287	ENSSSCG00000010707	PAF1	0.0465367	1994	TGCAAGCTTTCTGCTTTGTTTCTCTCTCCTCCTCCAAACCTTTGCTGTTTAATAAAGCCA	chr14	138658824	138658765	-	Paf1,/RNA/polymerase/II/associated/factor,/homolog/(S./cerevisiae)
A_72_P229782	ENSSSCG00000000736	TEAD4	0.00887637	1719	CAAACCGTGCCTGAACCTGCAGTGCCTAATCCCAAATAAACCCAAGATCTGTGTATTTTC	chr5	63007692	63007633	-	TEA/domain/family/member/4
A_72_P231402	ENSSSCG00000011723	MME	0.00183987	1530	CGAATGCACTGGAATATATAAAGAGGCTTGTACAGCATATGTGGATTTTATGATTTCTGT	/	/	/	/	membrane/metallo-endopeptidase
A_72_P231452	ENSSSCG00000007052	ENSSSCG00000007052	0.00365568	2540	GCCCTGAATATTAGAAGAGCAGAAGAACTTTCCTTGTTAAAGCCTTCTGATGAATATTTT	/	/	/	/	/
A_72_P231707	ENSSSCG00000017394	TUBG2	0.0470352	814	GGACACATTGACTTCACCTCTTACGAGACTATTTATGTTTAATAAAGCACTGGATGTAAA	chr12	17771272	17771213	-	tubulin,/gamma/2
A_72_P231862	ENSSSCG00000006990	FGL1	0.0443653	696	GCACTGCTTTTCGTTCTTAACTGCCTTTATCACTTAATGTACTTTCAGTACAGCAAATAT	chr17	5493199	5493140	-	fibrinogen-like/1
A_72_P232197	ENSSSCG00000011048	SUV39H2	0.00589304	2015	GTGTTAAACTGATAATGTAAGAGTCACTAAGATGAAACATCGAACTTGCCATACATCTTG	chr10	44583373	44583432	+	suppressor/of/variegation/3-9/homolog/2/(Drosophila)
A_72_P232202	ENSSSCG00000011538	LMCD1	4.67e-05	1735	ACATCATCACCAAGGGTCAGCTTCTGTGCCCGACGTGCAGCAAGTCCAAACGCACCTGAA	chr13	54501487	54501428	-	LIM/and/cysteine-rich/domains/1
A_72_P232227	ENSSSCG00000017410	HCRT	0.000867	604	CGCCCGAGGTCAGCCCCCCAGAAAAAGGGCAATAAAGACGAAGTCTCCCTCTGTAAAAAA	chr12	18322332	18322391	+	hypocretin/(orexin)/neuropeptide/precursor
A_72_P232337	ENSSSCG00000006310	POU2F1	0.00702576	2677	GTAATAAAACACTGTCTTTTCAGGATTGCTTCATGGATCGGAGAACTTTCTAACCAAAAA	chr4	86901409	86901350	-	POU/class/2/homeobox/1
A_72_P232417	ENSSSCG00000010640	NRAP	0.00430638	5338	TTGAACCTGACCCGAGGTATTGGCTGGACACCTCCTGGCTCCTACAAAGTGGAGATGGCT	chr14	129800928	129800869	-	nebulin-related/anchoring/protein
A_72_P232432	ENSSSCG00000011322	CCR1	0.0253224	2927	GTGCTCTGAAGTTGCAGGTTGGGATCACTTTCCCAAGACAATAAATCATTTTAAAGCATT	chr13	24637998	24637939	-	chemokine/(C-C/motif)/receptor/1
A_72_P232442	ENSSSCG00000008032	ENSSSCG00000008032	0.0329612	1082	TGTACATCCGAGTGATGAGCTATGTGTCCTGGATCTACCAGTATGTCCCTCGGTCCCCGG	chr3	36269920	36269861	-	Tryptase/Precursor
A_72_P232447	ENSSSCG00000005106	NTRK3	0.0226446	2713	AAATCCTCCATGCTTTGGGGAAAGCCACCCCCATCTACCTGGACATCCTTGGCTAGCGGT	chr1	200898305	200898364	+	neurotrophic/tyrosine/kinase,/receptor,/type/3
A_72_P232477	ENSSSCG00000010414	CXCL12	0.000214	2243	TTGAAGTGGATTCAGGAATACCTGGAGAAAGCTTTAAACAAACCCAGTCCCACTCTCTCG	/	/	/	/	chemokine/(C-X-C/motif)/ligand/12/(stromal/cell-/derived/factor/1)
A_72_P232497	ENSSSCG00000015886	ENSSSCG00000015886	0.010265	2592	TATGGAAACATTTATGGGCCTTACTGCCAATGCGATGATTTCTCCTGCGTGAGACACAAG	chr15	62349573	62349632	+	/
A_72_P232507	ENSSSCG00000010400	MSMB	0.00834671	1065	CTCCTATGGCCTCTAACTGTCTATGATTGTACAACCCTACCTATTAGTAAAAAATTCTTG	chr14	94505209	94505150	-	microseminoprotein,/beta-
A_72_P232533	ENSSSCG00000014812	FOLR3	0.0292287	1379	AACTGGAGCTCAGGATCTAACCAGTGTCCCACGGGGACCACCTGCGACACATTTGAGTCC	/	/	/	/	folate/receptor/3/(gamma)
A_72_P232662	ENSSSCG00000017296	ACE	0.0288168	3930	TTACATCAGGTACTTTGTCAGCTTCATCATCCAGTTCCAGTTTCATGAGGCACTGTGCCA	chr12	12980992	12980945	-	angiotensin/I/converting/enzyme/(peptidyl-/dipeptidase/A)/1
A_72_P232707	ENSSSCG00000000849	ENSSSCG00000000849	2.49e-08	2745	ACTGTAAAATGTTGGGATTGTGGGTCACAGGAAGAAGTGGGTTTTTTAGTTGAATTTTTT	chr5	75627676	75627735	+	Endoplasmin/Precursor/(Heat/shock/protein/90/kDa/beta/member/1)(94/kDa/glucose-regulated/protein)(GRP94)(gp96/homolog)(98/kDa/protein/kinase)(PPK/98)(ppk98)
A_72_P232722	ENSSSCG00000005215	JAK2	0.0225084	4812	CCGGGACCTATGCTCGTACATTAAATTTAAGTGTAAGCCATAAAAAATACTGTTTTTCAC	chr1	226776218	226776159	-	Janus/kinase/2
A_72_P232727	ENSSSCG00000001992	RABGGTA	0.012417	1918	ATCTCAGAGCACCTGGCTGAGCTGCTCCCTTCAGTTAGCAGCATCCTCACCTAAAGGACC	chr7	81368735	81368794	+	Rab/geranylgeranyltransferase,/alpha/subunit
A_72_P232732	ENSSSCG00000010461	ANKRD1	0.000232	4530	ATGAAAGTGACTCTGTGAGAAGGACAAGCAAACCATTTGATGCCTGGGCCTGGTATTTCT	chr14	107546063	107546004	-	ankyrin/repeat/domain/1/(cardiac/muscle)
A_72_P232737	ENSSSCG00000008540	PPP1CB	0.0460661	759	GTATTGCTGCAAGAGATTTCATTTTCAGCACAGTGCAAAGTTCTTTTAAATGCATATGTC	chr3	103477746	103477805	+	protein/phosphatase/1,/catalytic/subunit,/beta/isoform
A_72_P232762	ENSSSCG00000003099	PGLYRP1	0.0492977	701	TTCTCCAGGTGACCAGCTGTACGAAATCATCCAGAAATGGCCACACTACCGCGCCTGAGC	chr6	36258838	36258897	+	peptidoglycan/recognition/protein/1
A_72_P232767	ENSSSCG00000009600	LPL	0.000788	2963	TACAAATTTTGGGCAAGGATTGTTTTTACAATAGGAAAGTTGGGAGCTCCACCATGGCCC	chr14	3856121	3856180	+	lipoprotein/lipase
A_72_P232817	ENSSSCG00000011318	CXCR6	0.0484294	1979	ATGGAATCTTGGTGGGTTGCTTGTTTAAAAACTGAATTATTCAATGTCTCACACACACAA	chr13	24511304	24511363	+	chemokine/(C-X-C/motif)/receptor/6
A_72_P233572	ENSSSCG00000005038	PSMC6	0.0395721	464	GATCAGAGAAATGTTTAATTATGCCAGGGACCATCAGCCATGTATCATTTTTATGGATGA	chr1	190808150	190808209	+	proteasome/(prosome,/macropain)/26S/subunit,/ATPase,/6
A_72_P233617	ENSSSCG00000014175	RIOK2	0.00911454	1892	GGTCATGGAACTCATAAATGGCTATCCTCTATGTCAGATACACCATGTTTGAAGATCCCT	/	/	/	/	RIO/kinase/2/(yeast)
A_72_P233767	ENSSSCG00000000044	ENSSSCG00000000044	0.0196098	585	ATACGCTGTCCCCTGGGCATAATCAAATTATAAATAAATATAGTGAACATCAGCCCTGTA	chr5	3000821	3000880	+	/
A_72_P234537	ENSSSCG00000011073	ENKUR	0.00173807	830	CTATATCCAGGAAAACCTCAGGAAAGCAGCTATGAAAAGACTGTCTGATGAAGAAAGGGA	chr10	48297646	48297587	-	enkurin,/TRPC/channel/interacting/protein
A_72_P234597	ENSSSCG00000011238	ARPP-21	0.0194956	926	TCAGTTCATTTACAGCTTTCCAGTTTTCCCAGCCTGCAAGAGGATGATAAATCTAGGAAA	chr13	17713580	17713639	+	cAMP-regulated/phosphoprotein/21/(ARPP-21)(Thymocyte/cAMP-regulated/phosphoprotein)
A_72_P235172	ENSSSCG00000009044	ANAPC10	1.28e-05	700	GAAGAGACACCCACATGAGACAAATTAAAATATATACACCAGTGGAAGAGAGCTCCATGG	chr8	72064823	72064882	+	anaphase/promoting/complex/subunit/10
A_72_P235942	ENSSSCG00000008627	ENSSSCG00000008627	4.98e-09	805	CGTTTGCTCTTGTAGAAGCTCGCCCACAGGCATCACATTCAGAAAGGAAAACTCTAGTTT	chr3	115970146	115970087	-	/
A_72_P236172	ENSSSCG00000012036	C21orf59	0.0206397	800	GCTTTTCTTTAGGCAAATAGCAGTAATAATAAATAGTAACAAGAGGACATCCGCAATCCT	chr13	138734993	138735052	+	Uncharacterized/protein/C21orf59
A_72_P236222	ENSSSCG00000010229	REEP3	0.00225927	2776	TCAAGATACACCAGCCTTTGTGATACTGTATTGTGCTTACCTCCATTTGTGTTTTACCTA	chr14	69942286	69942345	+	receptor/accessory/protein/3
A_72_P236607	ENSSSCG00000012396	MED12	0.0212034	6782	GAGCTGTTGGGTTTTGTATATTATTTATATAGAGACCCCAGAGCTGTTGCACCCAATACA	chrX	56826509	56826450	-	mediator/complex/subunit/12
A_72_P236782	ENSSSCG00000006487	CCT3	0.0138175	2007	ATGAGTACTTTACATTCATTACTGAGTGTAAAGACCCCAAAGCCTGTACCATTCTCCTCC	chr4	97654403	97654462	+	chaperonin/containing/TCP1,/subunit/3/(gamma)
A_72_P237417	ENSSSCG00000015988	ENSSSCG00000015988	0.0254854	755	TTATGGAAGACAGGCAGAGTGGGAAAAAGAGAGGATTTGCTTTTGTAACTTTCGATGATC	chr4	109997330	109997389	+	/
A_72_P237437	ENSSSCG00000012025	ENSSSCG00000012025	0.0157243	956	ATGAGCAGGTGAAAGCCATCAAAGAATAGGGTGACCACATTACCAACTTGCACAGGATGT	chr17	27632556	27632499	-	/
A_72_P237452	ENSSSCG00000011433	WDR82	5.88e-07	983	ATAAAAGTAGCTGTGTTGGATGGCAAACACACAGGCCCCATTACCTGTTTGCAGTTCAAC	chr13	29013774	29013833	+	WD/repeat/domain/82
A_72_P237617	ENSSSCG00000017758	SPAG5	0.000427	3806	TAGATGACATCGTTCAGCATATTTATCAGACTCTGCTGTCCATCCCAGAGGTTGTGAAGG	/	/	/	/	sperm/associated/antigen/5
A_72_P238757	ENSSSCG00000015140	ENSSSCG00000015140	0.00126401	563	ACCCAAATTTGTAGCAAATTCCATGGCAGTTGTAAAGTTGAGCTGCTATAGTAATAACTG	chr9	48525059	48524999	-	44k/ATPase/of/70k/heat-shock/cognate/protein/Fragment/(EC/3.6.1.3)
A_72_P239357	ENSSSCG00000007174	ENSSSCG00000007174	0.00180575	423	AAATGGACATTTCTTCGTAACGGACATTTCCTGGCGGGGCATAACACCCAGAGATATTTC	chr17	34570755	34570695	-	Orf/protein/Fragment
A_72_P239917	ENSSSCG00000016827	BRIX1	0.000143	1292	CTTATGTCTAATTAGTGTGGCATTTAGAAGAGAAAAGTTAAGATTTTTGTGGCTGGGGGG	chr16	18058011	18058076	+	BRX1,/biogenesis/of/ribosomes,/homolog/(S./cerevisiae)
A_72_P239937	ENSSSCG00000013734	HOOK2	0.000262	701	CCTGGGGTTAGTGAGCTGCCAGGAGAAAGAGTGATTTTATATTTGAGAAGAAAAATAATA	chr2	56034555	56034496	-	hook/homolog/2/(Drosophila)
A_72_P240117	ENSSSCG00000007840	POLR3E	0.00014	657	GGACCTCCTTTGCAGTACAGTTTGAAATTCCTGATGTATTTTGCTTATTATTTGGTTTCA	chr3	21672960	21672901	-	polymerase/(RNA)/III/(DNA/directed)/polypeptide/E/(80kD)
A_72_P241042	ENSSSCG00000015441	COG5	0.000525	849	CTGTTTACCTCTTAATCCCTTCTGCCTTCCACAGCATAAAATGTCAAAATAGATTCATTC	chr9	100183442	100183383	-	component/of/oligomeric/golgi/complex/5
A_72_P241237	ENSSSCG00000008208	EIF2AK3	5.16e-05	640	CTCACGTTTTTGCCTAGGGAGGTAACATGTATAGAGAGGATTATAAAATGGCAATATTTT	chr3	52579201	52579260	+	eukaryotic/translation/initiation/factor/2-alpha/kinase/3
A_72_P241492	ENSSSCG00000015556	LAMC2	0.0403757	538	AATGCTGGAGTTACGATCCAAGACACTCTCAACACGTTGGACGGCATCCTACATCTAATA	chr9	116803943	116804002	+	laminin,/gamma/2
A_72_P242427	ENSSSCG00000010494	SORBS1	7.73e-06	4160	AGGATGAAGCAGAATTCATGTCTTGGTCTCTTTATTTAAATGTTGAGTCAGTAGGAAAAC	chr14	111954419	111954360	-	sorbin/and/SH3/domain/containing/1
A_72_P242602	ENSSSCG00000008740	FBXL5	0.00910889	838	GCTTTTTGGTGTTAGCTCAGTGAGCTGGCACAGCACCAGTGTATTTGTATTCGTTTTCTT	chr8	8149512	8149453	-	F-box/and/leucine-rich/repeat/protein/5
A_72_P242672	ENSSSCG00000002864	SLC7A10	0.00941021	620	GGAGCCTGAAGCAGCTGTTTTCTGTTTACATGTTGTTGTTTATTGAGGAGGTGTTTTTGC	chr6	28694112	28694053	-	solute/carrier/family/7,/(neutral/amino/acid/transporter,/y+/system)/member/10
A_72_P242732	ENSSSCG00000013021	SF1	0.0363448	866	TTTGCTTCTGAGATGTTCAAGGTGCTGTAGTTGCGGGGAGATAGTTCTTTCATCTCTGCT	chr2	5805180	5805239	+	splicing/factor/1
A_72_P243142	ENSSSCG00000011336	C3orf75	4.76e-05	1168	TGTTGAACTGGGTGAAAGGGATCCTTTGGTGCCTTCCTTATAAATACACTTCAGCCCCAA	chr13	25225462	25225403	-	UPF0405/protein/C3orf75/(Protein/TMEM103)(Angiotonin-transactivated/protein/1)
A_72_P243242	ENSSSCG00000007498	ENSSSCG00000007498	0.0466938	915	TTCGTGTGTCCGTAGGAGAGAGTTGAGTGTTGCCAAACCGTATGCAAACCAATAAAACTA	chr17	59623716	59623775	+	hypothetical/protein/LOC100134988/
A_72_P243252	ENSSSCG00000004424	C6orf225	0.0348063	668	AGGGTAATGGGCCGGTATCATCTTATGATCTGGTAAACAAATAAAAGTGGTGGCACCTTT	chr1	81703755	81703814	+	UPF0731/protein/C6orf225/
A_72_P245442	ENSSSCG00000006033	EIF3E	0.0292791	2065	GAAGCTGAAAGGTGGATTGTAAATTTGATTAGAAACGCAAGACTAGATGCCAAGATTGAT	chr4	29345235	29345294	+	eukaryotic/translation/initiation/factor/3,/subunit/E
A_72_P245452	ENSSSCG00000007203	CSNK2A1	0.0166037	1803	TTCAGAAGCACCGTGTCTGAACCGTTGCTTGTGGATTTATAGTAGTTCAGTCATAAAAAA	chr17	36557698	36557757	+	casein/kinase/2,/alpha/1/polypeptide/pseudogene
A_72_P245492	ENSSSCG00000007396	ENSSSCG00000007396	0.0155809	1449	GCCATCCTGCTTCCATACATCCTTTTTGGAACAGGGCACGGTATACATAATAAACAGATA	chr17	49579122	49579063	-	/
A_72_P245672	ENSSSCG00000013384	SOX6	0.000856	901	GTTGTGTATCCTGGTGCTATTACTATGGCAACTACCACACCATCACCTCAGATGACATCT	chr2	40247185	40247244	+	SRY/(sex/determining/region/Y)-box/6
A_72_P245772	ENSSSCG00000008976	ART3	0.00968072	766	TTACATTTGGAGGGCTAAACCAAGCCAGATTGGGCCATTTCACTTTGGCATATTCAGCCA	chr8	61184933	61184992	+	ADP-ribosyltransferase/3
A_72_P245782	ENSSSCG00000014798	ART5	0.0007	544	ATGGTCTACACCAACTCCTCCAACACCTTGTACCGGGAGCTGAACCAGGCCGTGCGCACG	chr9	5807319	5807378	+	ADP-ribosyltransferase/5
A_72_P246217	ENSSSCG00000014172	ERAP2	0.00270101	825	TTTAAATGGTCAATAGAAACAACACATCAGATGCAAACGGTCTGCGTGAAGTGAGCAAAG	chr2	92651898	92651957	+	endoplasmic/reticulum/aminopeptidase/2
A_72_P247662	ENSSSCG00000011701	TM4SF18	0.0107346	799	TGAGGGCAATATTCAAATGACGTATTTTCTCCAGTTGGTGTTTATTGTCCTCACTGGAAG	chr13	72829574	72829514	-	transmembrane/4/L/six/family/member/18
A_72_P248472	ENSSSCG00000000861	DRAM1	0.00107805	652	GAATTCTATCTCACTCAGTCAAGTGGCAGACAATTTCTAGAAGTGGTACAGAGGACAGAC	chr5	77645765	77645705	-	DNA-damage/regulated/autophagy/modulator/1
A_72_P248872	ENSSSCG00000006345	OLFML2B	0.0146456	2671	AGATCATTCCCAGGCTGCTGTTTGAGAATGAGTATCCTACACCACCCAGATAGACTACAA	chr4	92254717	92254777	+	olfactomedin-like/2B
A_72_P250527	ENSSSCG00000006569	SLC27A3	0.0151713	1829	CAGGGACCTTTGCTATACCAGATTTGTCATTTTTATTTTGTAATAAATGTAACCCGAGCC	chr4	100042276	100042217	-	solute/carrier/family/27/(fatty/acid/transporter),/member/3
A_72_P251667	ENSSSCG00000009138	CFI	1.57e-09	732	TTAGTCTGTACAGATGCCAACAACATGACTTATGTTTGGGGTGTTGTGAGTTGGGGTGAA	chr8	96632787	96632846	+	complement/factor/I
A_72_P251822	ENSSSCG00000007652	C7orf47	0.000912	1190	GGGCCAGGGCCAGACATGACTATTTTGTGTGATCTAGAAACACTATTTTATGATCTCCAC	chr3	6477518	6477458	-	UPF0683/protein/C7orf47/
A_72_P252197	ENSSSCG00000001512	CUTA	0.00978371	957	TTCAGTGTCCTCTGACTTTCAGGCCATGACTGGAGCCTTAATAAACCCTTAGTTCTCTCT	chr7	34127529	34127470	-	cutA/divalent/cation/tolerance/homolog/(E./coli)
A_72_P252212	ENSSSCG00000011959	ABI3BP	1.12e-06	2609	ATGGAATAGGAACAGGGATCAAGCAAACACCACTGCCATCTGGTCCTGGTAGAAATGTAT	/	/	/	/	ABI/family,/member/3/(NESH)/binding/protein
A_72_P252292	ENSSSCG00000002269	MTHFD1	2.96e-07	1766	GCCTTTCTTCAGTCTTACTTCCCATCATCATGTATAAATTAGCATAAATCACACACATCT	chr7	96824110	96824051	-	methylenetetrahydrofolate/dehydrogenase/(NADP+/dependent)/1,/methenyltetrahydrofolate/cyclohydrolase,/formyltetrahydrofolate/synthetase
A_72_P254257	ENSSSCG00000013022	PYGM	0.0422724	2485	CTTCCTATTTATGGGTCCGACCAGCTGCACCCACTCCCCAATAAACTGATTCTCCTTGGG	chr2	5821800	5821859	+	phosphorylase,/glycogen,/muscle
A_72_P254287	ENSSSCG00000017255	ABCA5	0.0109168	202	CATTCATGGAAATACTGTGGTTATGTGTTCTGCTTCTCTTCAAATAAAACTTACGTGTTC	chr12	9472251	9472192	-	ATP-binding/cassette,/sub-family/A/(ABC1),/member/5
A_72_P255097	ENSSSCG00000000844	ENSSSCG00000000844	0.0193069	2787	GAATAGGCAAAAAAGGGTGGTTAAGCAACCATCATCCTAATATGTTAAAATAAGCAGTGT	chr5	75407435	75407376	-	/
A_72_P255677	ENSSSCG00000000164	CRY1	0.0332724	2484	CCAGTATCATGTGTTAAGTTCTTGTTTCCCTTTCTTTGTTCATTTGTAGCTAAAGTGACT	chr5	11579250	11579309	+	cryptochrome/1/(photolyase-like)
A_72_P255892	ENSSSCG00000005166	MLLT3	2.9e-05	856	CAGGGATCACAACAAATCTTCCAAAGAATCCTCTAAGAAACCCAAAGAAAATAAACCACT	chr1	211279481	211279540	+	myeloid/lymphoid/or/mixed-lineage/leukemia/(trithorax/homolog,/Drosophila);/translocated/to,/3
A_72_P256197	ENSSSCG00000015473	TMEM183A	0.000341	1979	AAGAGTAAGTGTATGGGAGGATTGCAGCCTCCCATTCAGTATGAAGATGTTCATACCAAC	chr9	106711530	106711589	+	transmembrane/protein/183B
A_72_P256287	ENSSSCG00000013662	ENSSSCG00000013662	0.00133209	851	CTCAGTTTCCTTTCATAAAGGAGAGCTGTTTCCCTAACCGCCCCTCTAATAAACCGATTT	chr2	53397934	53397875	-	/
A_72_P256612	ENSSSCG00000007684	PRKRIP1	0.00723578	1019	GATGAGTTTGGGGCTGGTTTCTGTGAAAGGAATGTTTTAGTAAAAAACAGAAAAACTTCA	chr3	8166916	8166975	+	PRKR/interacting/protein/1/(IL11/inducible)
A_72_P256902	ENSSSCG00000009090	KIAA1109	0.0104743	880	TGAACAAATTTTGATTCTGTCCGTTAAGCTTTATTACACTGGAGTGGTGAGGTTTTTGTA	chr8	87183025	87182966	-	KIAA1109
A_72_P257092	ENSSSCG00000010191	ENSSSCG00000010191	0.0108718	1841	GTGAAGTCACTTTCTTAGAAGCCTCCAGATTTGCTCAAGAAAACGAGCTGATGTTTTTGG	/	/	/	/	/
A_72_P257232	ENSSSCG00000005229	ENSSSCG00000005229	0.0146129	2037	TTTTCAATGGTTGGGACAATGGCAATAGGATAAAACGGGTTACTAAGATGAAATTGCCAA	chr1	229342364	229342305	-	Very/low/density/lipoprotein/receptor/Fragment
A_72_P257732	ENSSSCG00000009403	ITM2B	0.00397782	531	GAAACGTGAAGCCCAGCAATTGTGCTACGATTCGGCATTTTTGAAACAAAATTTTGCCCG	chr11	18926983	18926931	-	integral/membrane/protein/2B
A_72_P257802	ENSSSCG00000018069	ENSSSCG00000018069	3.35e-08	447	TGAACCCCCAAAACAAATAAAATTACTTCCCCCAATAATTGTATTATCAACCCTAGTCCT	chrMT	6037	6096	+	/
A_72_P259137	ENSSSCG00000011050	MEIG1	1.44e-05	668	TGTACAAAATTCCCCAAAATGCAGACTCTGATGGCATGTTTTGAAACACCAAAGCCATGA	chr10	44668393	44668452	+	meiosis/expressed/gene/1/homolog/(mouse)
A_72_P259317	ENSSSCG00000008432	C2orf61	0.000781	651	GAGTTCTGTTACTTCTTGCTTTTCATCCAGAGTACCTCGATTCTTGCCTCCCTGTTCAAA	chr3	86753212	86753157	-	Uncharacterized/protein/C2orf61
A_72_P259467	ENSSSCG00000016808	C5orf22	0.0158979	605	TCTGTAAAATCAAGAAGAAAAAGATACAGTGTCCTCTGCTAAGAAGCCAAAGCTAGCACT	chr16	15647884	15647824	-	UPF0489/protein/C5orf22/
A_72_P260207	ENSSSCG00000008493	CEBPZ	0.00887875	677	CTTGCTCTCTGATTCCGTACATCCCAGACTGTTCAATGGATTTGTAATAAACTATAAATA	chr3	96014304	96014245	-	CCAAT/enhancer/binding/protein/(C/EBP),/zeta
A_72_P260247	ENSSSCG00000006009	EXT1	0.0275473	2981	TGTTGAAACTCCTCGTGGCTGCAGCCAAGTCCCAGTACTGTGCTAAAATCATAGTTCTAT	/	/	/	/	exostoses/(multiple)/1
A_72_P260947	ENSSSCG00000002414	SEL1L	7.75e-06	2166	TCTTACCTAAACTGAGTTGAATGTCTGTTTCAGTGCCCTATGGGATAACAACTCTCAGTG	chr7	111689612	111689553	-	sel-1/suppressor/of/lin-12-like/(C./elegans)
A_72_P261392	ENSSSCG00000012026	ADAMTS1	0.0140119	4011	CATTTTGATGAAGAAACAATTCTATGTATTTGTAAAACCGGCATTTCAGTCTACAAGGGG	chr13	135959689	135959748	+	ADAM/metallopeptidase/with/thrombospondin/type/1/motif,/1
A_72_P263142	ENSSSCG00000007853	LYRM1	1.67e-05	404	CCAAAGTGGATGACACTAACCCTAGTGGACCTTATATCCTCACTGAAGTATCGTTTGGAA	chr3	22751185	22751126	-	LYR/motif/containing/1
A_72_P263877	ENSSSCG00000008629	ROCK2	4.18e-06	683	AGAAGAATCTGGGAGTGGGTTCCACTACAGTGATACAGACTGCATCTTTAAGAAGTGACC	chr3	116310758	116310817	+	Rho-associated,/coiled-coil/containing/protein/kinase/2
A_72_P265162	ENSSSCG00000011841	SENP5	0.0335844	545	TTTCTTGAAGGCAGTGGCTGACTTACCAGAGAATAGTGTTTTAGGTCAGGCTAATGGTCA	chr13	100498520	100498461	-	SUMO1/sentrin/specific/peptidase/5
A_72_P265382	ENSSSCG00000001931	GRAMD2	0.00308789	1342	TCAGACTTTTGGAACTAGCTGAGGAATTCTATATTTTAAGCTTCAGCAAACACTTGAGTG	chr7	66443307	66443366	+	GRAM/domain/containing/2
A_72_P266077	ENSSSCG00000017207	NUP85	0.0163317	2071	CCTGAGGCCAACTCCAACATGGTATCTTTGTAAGGCAATGTATATACATTTTTAAAAGAA	chr12	4254161	4254102	-	nucleoporin/85kDa
A_72_P266267	ENSSSCG00000007355	TOP1	0.0371064	3996	AAGCAGAAGAAGTAGCTACGTTCTTTGCAAAATGCTCGACCATGAATATACTACTAAAGA	chr17	45845356	45845416	+	topoisomerase/(DNA)/I
A_72_P266372	ENSSSCG00000005114	ENSSSCG00000005114	0.00287826	853	GACAGTAGATTGACTTCTCAGAACTTGGCAAACATAATCATTGTTCTAACCCTCTTAAAA	chr1	203612639	203612580	-	/
A_72_P266457	ENSSSCG00000009325	UBL3	2.74e-05	626	ACACTGTCACCCTTTCTCGTGAAAGTAAAAAGAACCGAGAACATTTTTCACTATGATTCT	chr11	5993387	5993446	+	ubiquitin-like/3
A_72_P266867	ENSSSCG00000016552	ENSSSCG00000016552	0.000218	607	GGAGGGGGAGCCAGAGTCCACTTTTGTCAAAATTCGTTTTTATTCATAGAAAATAAACAC	chr18	16496879	16496938	+	/
A_72_P267167	ENSSSCG00000006560	ENSSSCG00000006560	0.000783	1627	GATGGGGTGAAAGAAAATATTTGTTTTGGCTGAGAAATAAACTTTTTTGCTGCAGTTGTC	chr4	99757534	99757477	-	cAMP/responsive/element/binding/protein/3-like/4
A_72_P267432	ENSSSCG00000003680	RALBP1	0.00302356	833	GAAAAACATAAAGAGAAGAAGTCAAAAGACTTGACAGCAGCTGATGTCGTCAAACAGTGG	chr6	67222257	67222198	-	ralA/binding/protein/1
A_72_P268449	ENSSSCG00000004049	ACAT2	0.00558707	1607	TTTTGCAGCCGTCTCTGTTGCAATAGTTAAAGAACTTGGATTAAACCCAGAAAAGGTCAA	chr1	8729136	8729083	-	acetyl-Coenzyme/A/acetyltransferase/2
A_72_P268504	ENSSSCG00000009983	ENSSSCG00000009983	0.0010977	861	AATGGCTTCACCTGACAGACTCTTTAACTTCTGCTATGTTTGAAGTTTGATTAGAATCAT	chr14	47229816	47229757	-	Ubiquinol-cytochrome/c/reductase/complex
A_72_P269059	ENSSSCG00000006283	SCYL3	0.0278886	3096	CAAAGTTCTTAATGAGAAATACCCCCCACAATCCTGTTCTCTAAATGTCCAATAAAAACT	chr4	84266319	84266378	+	SCY1-like/3/(S./cerevisiae)
A_72_P269124	ENSSSCG00000012639	THOC2	0.00968072	669	AAAGCTCCATGCGTCACTCTCAGAACGATATCTCCCATAATTAAGAGCTTCTGGTGCTGT	chrX	98949413	98949354	-	THO/complex/2
A_72_P269509	ENSSSCG00000008389	PAPOLG	0.00842177	491	AAGTGGCTGTAATACATAAGGTAAAAGTTACAGTCATCGACCTAATGACCTTGAAGTGGT	chr3	74704590	74704531	-	poly(A)/polymerase/gamma
A_72_P269639	ENSSSCG00000011218	SLC4A7	0.000361	508	TTTGACCGCATAAAATTATTTGGAATGCCTGCTAAGCACCACCCGACCTGATTTACCTGC	chr13	11708298	11708238	-	solute/carrier/family/4,/sodium/bicarbonate/cotransporter,/member/7
A_72_P269689	ENSSSCG00000005955	ENSSSCG00000005955	0.0052343	550	GTCTTGAAACTACGATGGAACTTACCTTTTACCAAATGCTTGGCATATCAGATTAGAAAT	chr4	7998076	7998016	-	Protein/EFR3/homolog/A/(Protein/EFR3-like)
A_72_P270089	ENSSSCG00000015077	RNF214	0.0386533	672	TCAGGATAGCTCTTCCCTGAAGCTTTCTCAGAACATTGCTGTCCAGACTGACTTTTAGAC	/	/	/	/	ring/finger/protein/214
A_72_P272204	ENSSSCG00000000924	C12orf50	0.0100039	1706	CACCGCAATCATAGAAACAGAAATTCCGAGAACGCAGCCTATATTCATGTTCAGAAAGAT	chr5	90208718	90208659	-	Uncharacterized/protein/C12orf50
A_72_P272514	ENSSSCG00000008222	ENSSSCG00000008222	0.00150842	1314	ATCTCACGAAGCGCTTCTGAGGATAGACTTGATTGCCTGAATGTTGAGGACTGTACATTT	chr3	53050215	53050156	-	/
A_72_P272524	ENSSSCG00000005531	RBM18	0.00147094	2928	AGGACTACTCCCTATTCTAGAACAGCTTGGAAATCTCGAAGATGATGGTTATGAATCACT	chr1	276105262	276105203	-	RNA/binding/motif/protein/18
A_72_P273104	ENSSSCG00000001417	BAT5	0.0271154	1971	CCTGACCTTCCCCAAAACACACCCTGCATTAAATGAATGGATTATTCCTAATAATTAATA	chr7	27759954	27759895	-	Protein/BAT5/(HLA-B-associated/transcript/5)(Protein/G5)
A_72_P273119	ENSSSCG00000003768	NEXN	0.0017485	881	CGTACCGCCCTGGTAAACTCAAACTCAGCTTTGAAGAAATAGAAAGACAGAGGAGAGAAG	chr6	94455755	94455696	-	nexilin/(F/actin/binding/protein)
A_72_P273129	ENSSSCG00000006701	CHD1L	0.0170732	635	TCAAATCCAGCCTTCAGCAGCCAGCTAAGATATTTGCTCAAAGCTACTGTAATAGAGTAT	chr4	104380543	104380484	-	chromodomain/helicase/DNA/binding/protein/1-like
A_72_P273464	ENSSSCG00000000925	C12orf29	0.0186323	1046	CAGATCTCTTAGAACAAACACTGGAGCTTATAGGAACCAATATTAATGGAAACCCATATG	chr5	90244381	90244440	+	Uncharacterized/protein/C12orf29
A_72_P273879	ENSSSCG00000008668	RBAK	0.0370486	621	GGGAAAAGTTTTCTCTCGGATGTCAAACCTCACCGTACACTATAGAAGCCATTCAGGAGA	chr3	123182296	123182355	+	RB-associated/KRAB/zinc/finger
A_72_P275699	ENSSSCG00000016577	ENSSSCG00000016577	0.019123	706	TACCTCTTCCCTGTGCTGTTACAGTGTCATTGTCGATGTTAAATTAAAATAATGTTCTTG	chr18	17979716	17979657	-	/
A_72_P278389	ENSSSCG00000007654	ENSSSCG00000007654	0.0485583	880	GAGGGAGTATGGACAGTATCTGCAAGTTCTGGGATTCAGGTTGTTATTAAAATAATAATT	chr3	6509587	6509528	-	/
A_72_P279174	ENSSSCG00000017529	CBX1	0.00086	634	GGAGTTCCCTTATGGCACAGGGAGGTCACAGAGATAAATTAAAAATAAAATCTACAAGGA	/	/	/	/	chromobox/homolog/1/(HP1/beta/homolog/Drosophila/)
A_72_P280059	ENSSSCG00000009290	MIPEP	0.00207426	1535	CCTGACTCGTGAAAAGCCGTAAACCGATGGAACTCGCAATAAATTGTTTGTTTTCATCCT	chr11	1622961	1622902	-	mitochondrial/intermediate/peptidase
A_72_P280129	ENSSSCG00000006769	SLC16A1	0.0152182	3350	TCTGACCATGATTGGCAAGTATTTCTACAAGAGACGACCATTGGCAAATGGATTGGCCAT	chr4	111911615	111911674	+	solute/carrier/family/16,/member/1/(monocarboxylic/acid/transporter/1)
A_72_P280134	ENSSSCG00000005667	NUP188	0.000938	5685	GAGTCTGTTTTCCATGCTGTTCTTGCAGTTTTTGGTAATACTGTGGTCTATTTATACAAA	chr1	283987127	283987186	+	nucleoporin/188kDa
A_72_P281719	ENSSSCG00000017666	CLTC	0.00508586	3686	GAACTGCTTAATATTCAATCTGTTGTGAAGAACCTGATTTGCACTCTGTAGTGTTAAAGG	chr12	34054433	34054492	+	clathrin,/heavy/chain/(Hc)
A_72_P281844	ENSSSCG00000006580	S100A2	0.000323	866	GGTCTCTTGGGCCCAGGAGGACTCTCTATCTTTTTTAGTTTTATATTCAATAAACTTTTT	chr4	100165034	100164975	-	S100/calcium/binding/protein/A2
A_72_P282184	ENSSSCG00000010034	DEPDC5	0.00208755	5246	GTTTCACCCCACGAATAAAACTGGCAGGAAAGAAGCCTGCCTCTGAGAAAGCAAAAAATG	/	/	/	/	DEP/domain/containing/5
A_72_P282444	ENSSSCG00000014905	TMEM126B	0.00941021	2155	GGACAGTTTCTGTACCTTTTTTCTGGCATTCAGCAGGTGTCCAATAAATATTCAGTAGGT	chr9	19802206	19802265	+	transmembrane/protein/126B
A_72_P283549	ENSSSCG00000004724	HAUS2	0.00018	1285	GAGCCCTCTTTGTAGTAAGATTCCAAGTTCATTAAGACCAAACTGAATTTTCCTTTGTTT	chr1	135047100	135047041	-	HAUS/augmin-like/complex,/subunit/2
A_72_P284744	ENSSSCG00000010064	ENSSSCG00000010064	1.04e-05	1033	CCGTCTCTCCTTTAATCAATGCATTTTGTTTTCAATTTGGAAAATAAACCTGAGCTTAGC	chr14	50815952	50815893	-	/
A_72_P285634	ENSSSCG00000010233	DNAJC12	0.00336102	1189	CCCCCATCCTTTGAACCATTCTCCCAATGTGTTTTTTAAATGAGAAAATTTTCAGAATAG	chr14	74134473	74134414	-	DnaJ/(Hsp40)/homolog,/subfamily/C,/member/12
A_72_P286009	ENSSSCG00000009903	COQ5	0.0017485	1651	GTATTTGCCATTTTTTCTTGGGGGAAGGGGCAGTTGAAATAAATGTACTTTTATCATCAA	chr14	40503147	40503206	+	coenzyme/Q5/homolog,/methyltransferase/(S./cerevisiae)
A_72_P287064	ENSSSCG00000014574	C11orf17	5.58e-07	1034	GAAGAGTTTTTACTGCTTGCTTTCCGAGTAAAGCCTAATTATGATAATAAAGGGAGAGAT	chr9	281091	281032	-	Proline-rich/protein/BCA3/(Breast/cancer-associated/gene/3/protein)(PKA-interacting/protein)(AKIP1)
A_72_P287129	ENSSSCG00000004324	ENSSSCG00000004324	5.79e-05	1031	TTTACATTGCTGGTGGGACGATGAAATTGTGCAGCCTCTTTGGAAAACAGACTGAGTTGC	chr1	60678117	60678176	+	/
A_72_P287789	ENSSSCG00000017063	SGCD	5.24e-05	1096	ACAGTGTTCCCTAAATCTATAGAGACACCTAATGTCAGGGCAGACCCCTTCAAGGAACTA	chr16	64250911	64250852	-	sarcoglycan,/delta/(35kDa/dystrophin-associated/glycoprotein)
A_72_P287794	ENSSSCG00000005320	RGP1	0.00223154	1713	ATGAAAGGCAGGCTTTCAGCTGTAGCATTAACTTATTTATTCAGAATAAATTGGCAGCTG	chr1	247565022	247565081	+	RGP1/retrograde/golgi/transport/homolog/(S./cerevisiae)
A_72_P287904	ENSSSCG00000011563	FANCD2	0.0492103	3760	AGAACAGGAGCAGGAGAGTGAAGAGAGTGATAATGACTCCGATTAGACCACAGAAAGTCT	chr13	55491882	55491941	+	Fanconi/anemia,/complementation/group/D2
A_72_P287964	ENSSSCG00000002288	ATP6V1D	0.0051353	1725	TAATCTTTCCTTCTCTGATTCTTTCAGAAGGCCTAACATGGCACCATTATAATTCACGGT	chr7	99475225	99475166	-	ATPase,/H+/transporting,/lysosomal/34kDa,/V1/subunit/D
A_72_P288224	ENSSSCG00000008634	ATP6V1C2	0.00247381	694	AGAACTGAGATGTCGAGAGAAACTGCTCACGAAAATCAGTTACAGTCGTATTTATTTTTT	chr3	116602325	116602266	-	ATPase,/H+/transporting,/lysosomal/42kDa,/V1/subunit/C2
A_72_P288509	ENSSSCG00000001405	LTB	0.0364494	964	GTGTGGAAACTGATTTTGAGCCTGATGAAAATAAAGAATGTAAAAGCTTTAATGCTGCCC	chr7	27663799	27663740	-	Lymphotoxin-beta/(LT-beta)(Tumor/necrosis/factor/C)(TNF-C)(Tumor/necrosis/factor/ligand/superfamily/member/3)
A_72_P289509	ENSSSCG00000001238	PPP1R11	0.00129112	751	TACCACCACCACTGAGATCTCATTTATTGCCACAGATGCACAAAATAAATAACCCAACAT	chr7	24722626	24722567	-	Protein/phosphatase/1/regulatory/subunit/11/(Protein/phosphatase/inhibitor/3)(Hemochromatosis/candidate/protein/V)(HCG/V)(HCG-V)
A_72_P289604	ENSSSCG00000006859	DPH5	0.00168621	1670	TCTTTGGTTTTAATTAGCATCTTTCTCATCCAAGCTGACAGATGGAAAAGTTGCTGACTA	chr4	122176469	122176528	+	DPH5/homolog/(S./cerevisiae)
A_72_P289654	ENSSSCG00000001792	EFTUD1	0.000282	1888	ATGATTCTCACCTCTACTTCTCCCCAGATCAGGGAAATGTGGTGTTTACGAGTGCAATAG	chr7	56958567	56958626	+	elongation/factor/Tu/GTP/binding/domain/containing/1
A_72_P290294	ENSSSCG00000006413	FCER1A	0.000955	907	TGCACGGGCATAATTCAAAAAATACCAAAAAACTCTACTACTCTCACCATTACCATACAA	chr4	94495414	94495355	-	Fc/fragment/of/IgE,/high/affinity/I,/receptor/for;/alpha/polypeptide
A_72_P290434	ENSSSCG00000001723	PLA2G7	0.00494674	1663	GCCACCTTGCAGAACTCTACATGAAGAGAGAAACAGAATTTAAAGAGCTTTTTAAAAATC	chr7	48890023	48889964	-	phospholipase/A2,/group/VII/(platelet-activating/factor/acetylhydrolase,/plasma)
A_72_P290514	ENSSSCG00000012181	PDK3	1.78e-06	2071	GCATTGATTTTATTCTGAAATTCAGTTGTATGCTTCCATTCTGTCGATTAAAGCGTTCCA	chrX	19471608	19471667	+	pyruvate/dehydrogenase/kinase,/isozyme/3
A_72_P290524	ENSSSCG00000013299	APIP	0.00258394	1050	TTCATGAATGCTTACACAATGAGAGGAGCAGGTGCTGTGATTCACACCCACTCTAAAGCT	/	/	/	/	APAF1/interacting/protein
A_72_P290969	ENSSSCG00000010804	TROVE2	6.41e-08	1950	CAACAGACAGAGTAAGGCGATGGTATAGAGTGGGAAAATGGAAAGTTTACCTTACCAAAA	chr10	1709564	1709505	-	TROVE/domain/family,/member/2
A_72_P291869	ENSSSCG00000005599	RABEPK	9.2e-09	1530	TTGGTGGGATGAATACAGAAGGGGAAATCTATAATGATTGTATTGTGACTGTAGTTGACT	chr1	280716028	280715969	-	Rab9/effector/protein/with/kelch/motifs
A_72_P292389	ENSSSCG00000008829	OCIAD2	0.0013501	899	CTTGGGAATATTCACACACCAAAAGAAATCATGTTGCAGTTTAACTTGCTTACAGCTAAG	chr8	33255924	33255865	-	OCIA/domain/containing/2
A_72_P292549	ENSSSCG00000017832	ENSSSCG00000017832	0.0401436	724	TTCATTTAAGGAGGAAGAAAAGAGACCGAATAAGACAGTTGAGAGAAGTTCCCCGAGCTC	chr12	45953412	45953353	-	/
A_72_P292814	ENSSSCG00000004117	RAB32	8.73e-05	1272	GATTTACGCTTCAGTGTGAACACTGGGGTGGTAATAAAACTCTCCCTGCATCGGTGATAA	chr1	20008346	20008405	+	RAB32,/member/RAS/oncogene/family
A_72_P292899	ENSSSCG00000010055	GGT5	0.0454396	596	GTGGCTCATACCCCACCTGTGTTTCCTCTAATCTGAAATTAAAGGAGAGGCTACAAAAAA	chr14	50573359	50573310	-	gamma-glutamyltransferase/5
A_72_P293034	ENSSSCG00000006923	GBP2	0.000227	2237	CTAAGCTTAAGACCTGTAAAGTCTGCAAGGATGAAATAAATAGTGAAGGCAACATGTTTC	chr4	132042661	132042602	-	guanylate/binding/protein/2,/interferon-inducible
A_72_P293084	ENSSSCG00000001038	ENSSSCG00000001038	0.000126	735	ATCAGTTCTTTAGCTCATCTTAGAGCACAGACCTGCTTTGAAATTATGTTCAATGAAATC	chr7	7877031	7877090	+	/
A_72_P293094	ENSSSCG00000004522	ME2	0.0214989	908	CAAAGAGATATTAAAAATGTACTTATGAATGTCTTGTGCTCTTGTTCACCCTTGCCAAAG	chr1	103713939	103713998	+	malic/enzyme/2,/NAD(+)-dependent,/mitochondrial
A_72_P293114	ENSSSCG00000017731	PSMD11	0.0497472	1525	ATAGGTGTGCCAGTTTTCATGTAATCTTTACTGGCCCAACTTGGGAGTGGGGAAATTGCT	chr12	40190064	40190005	-	proteasome/(prosome,/macropain)/26S/subunit,/non-/ATPase,/11
A_72_P293419	ENSSSCG00000004484	ENSSSCG00000004484	0.00677245	10354	AATCCTTTGTTTACAAAAGCTGCAGGGAGAGAACGTGCCTTGTGCGTTTAGTTAGCACAG	chr1	95989944	95990003	+	Collagen/alpha-1(XII)/chain/Precursor
A_72_P293644	ENSSSCG00000008336	ANXA4	0.0436532	2122	TTACACTTGCACTGTGCCTTTCAACGCTAGAATTATTGTAAAGGTGTATTTGGACTTAAT	chr3	66645731	66645672	-	annexin/A4
A_72_P293754	ENSSSCG00000017759	ALDOC	0.00453914	1649	CACCAGAGCTTACTCATGCTTTGGCTACATACCATATAGCAAATAAATGGTAGCAAAACA	chr12	42456730	42456789	+	aldolase/C,/fructose-bisphosphate
A_72_P293849	ENSSSCG00000008055	C16orf59	0.00204078	759	GTGGTCACGTATGTGACATTAAGGCTACTTCAGAAGTATATGTATTTAAATCCTACCAAA	chr3	36790391	36790334	-	Uncharacterized/protein/C16orf59
A_72_P293869	ENSSSCG00000001958	ENSSSCG00000001958	0.00475198	176	TCCGGGAGTTAAAAGCAGAACAACATCGAAAAGAAAGGGAAGAAGCAGCTGCCAGAATTC	chr7	70828612	70828671	+	/
A_72_P294039	ENSSSCG00000015849	TMEM66	0.00669683	1962	GTTCGCTGTGGAATCGGAAGTGTTGTAACAGCCTGTTTCAATCTTATATTAAAATGACGG	chr15	51924509	51924568	+	transmembrane/protein/66
A_72_P294604	ENSSSCG00000006904	GLMN	0.0157339	2576	AATTGCTGAAATTTTGTTTCAAAAGCTTGAAATGCCCTTTGCTGACAGCGCAGTTCCTGG	chr4	128964692	128964755	+	glomulin,/FKBP/associated/protein
A_72_P294744	ENSSSCG00000003414	ANGPTL7	4.03e-05	717	GTCACAGCCAATAACAGATATATCTATTTTTATTTACTTCGCAAGGAAAGGGCTCAAAGA	chr6	48120917	48120976	+	angiopoietin-like/7
A_72_P295104	ENSSSCG00000014202	STARD4	0.049084	1164	CATTGTGTCTAGGAATGGAGAGTATGACAGAAATCCACCAAGAAGTAAATAAAGAGTTTT	chr2	104841066	104841007	-	StAR-related/lipid/transfer/(START)/domain/containing/4
A_72_P296029	ENSSSCG00000009711	ENSSSCG00000009711	0.00575035	886	GACAAAGACCTTTCATGGCGCATGCTTGGTTGTTCCAGTAGATAAAAATGATGTTGGATA	chr14	19781319	19781378	+	/
A_72_P296184	ENSSSCG00000011447	SPCS1	0.0169257	420	TTCAGCTTTACTACTGCACTTGCTTTTGTTTTGTGTGAGATGAGCTACCTTTGTTTCTTA	chr13	29433821	29433762	-	signal/peptidase/complex/subunit/1/homolog/(S./cerevisiae)
A_72_P296394	ENSSSCG00000014900	RAB30	0.000136	735	ACAATATGCTAGCAACAGGTCATCACTGTGCTAGTTGGCACAAGATCGATCTGGCTGAAA	/	/	/	/	RAB30,/member/RAS/oncogene/family
A_72_P296654	ENSSSCG00000006036	ABRA	4.65e-06	1328	TGTCTTAATGCTAAACGCGAAAGCAGTGAAATTTAAAAGGCAAACTGCTCTGTACCGAGT	chr4	30794538	30794597	+	actin-binding/Rho/activating/protein
A_72_P296859	ENSSSCG00000000996	ENSSSCG00000000996	0.0160062	2384	TTTGTTCATGTGCGTTGTCATGCTGCTTGATGGTAAAAGGACCGTGTGTTCACTCAAAAA	chr7	1413842	1413791	-	/
A_72_P297959	ENSSSCG00000014802	NUMA1	0.0234968	2236	GAAGGTTTTTAAGGGCCAGGGATGGGTCTTTTCTAAATGTTATTACTTGTAAATAAAGTC	chr9	5998213	5998154	-	nuclear/mitotic/apparatus/protein/1
A_72_P298594	ENSSSCG00000010212	ANK3	0.0456356	14522	ACTAAAGGAAAAGTGCGTCTTCCAGCTCTTCATATCGCAGCCCGAAAAGATGACACGAAA	chr14	66295166	66295107	-	ankyrin/3,/node/of/Ranvier/(ankyrin/G)
A_72_P298824	ENSSSCG00000001063	MYLIP	0.00805092	3050	TCACGGAGCGCCAGACATTTTTAATAGGAACATTTTTCTTCAAAGAGATAGTCATTGTTT	chr7	12564608	12564667	+	myosin/regulatory/light/chain/interacting/protein
A_72_P298884	ENSSSCG00000000469	LEMD3	0.00568487	895	TGGCGAAAGTAGTCTTGTTTTGTGAGGATGTCTGCATTAAAGCAGTAAAATAAGCTTCCT	chr5	29381327	29381386	+	LEM/domain/containing/3
A_72_P299459	ENSSSCG00000015009	KDELC2	5.31e-05	838	TCACAGTCGATAGAGAGGCTTGCCAAAATATAAATAGCTCTCTATGAAACTATTGACATT	chr9	36116356	36116297	-	KDEL/(Lys-Asp-Glu-Leu)/containing/2
A_72_P299589	ENSSSCG00000010288	DNAJB12	0.00154591	3331	CGTGCACTGAGCCAAAGGTGATGGACTGTATGTTTAAGGAAAGACACTAACAAGAAAAAA	chr14	78396579	78396522	-	DnaJ/(Hsp40)/homolog,/subfamily/B,/member/12
A_72_P299759	ENSSSCG00000008328	SNRPG	0.0218421	694	CCTGTTCCTGGTCGAGACTGATTTGTTCAAAGGTTTTTATGCATTAAAATAGAAGAATCT	chr3	66206571	66206630	+	small/nuclear/ribonucleoprotein/polypeptide/G
A_72_P300229	ENSSSCG00000016425	ENSSSCG00000016425	0.00175053	537	TTTTGTATTTTATGGTATTTGGACCACTGGCTGATCCTGAGCACGAATCGATCCTGGCGT	chr18	3641721	3641661	-	/
A_72_P300434	ENSSSCG00000015482	VAMP4	0.00641542	1244	GGGTCTGATTTGAAACTAGATACTTGCCAGTTCACTATCTGTGTATATAATTTAACACTG	chr9	107133324	107133265	-	vesicle-associated/membrane/protein/4
A_72_P300689	ENSSSCG00000000994	GMDS	7.92e-05	612	GTCGCCTCTGATCAGTTTTGGAAATCAAGATGTTTTAATCACAGATTCACTTTTCTTGAA	chr7	935699	935640	-	GDP-mannose/4,6-dehydratase
A_72_P301804	ENSSSCG00000001762	CIB2	0.000185	1370	CTCACTGGTGTGTGCTGTCCACCGATTTGTGAATTCCTGGTAGTAAAACACTTTCACATC	chr7	53835553	53835612	+	calcium/and/integrin/binding/family/member/2
A_72_P301909	ENSSSCG00000003395	PIK3CD	0.0296179	896	GGTACGGGAATTCTCTCATCTCTGCTGTAAAGCGATTTTGTTATAGCGGGTAAGAAAAAA	chr6	47158503	47158562	+	phosphoinositide-3-kinase,/catalytic,/delta/polypeptide
A_72_P301979	ENSSSCG00000012703	RBMXL1	0.000983	901	CACCACCAAGAGATTATACTTACCGTGATTACGGTCATTCCAGTTCACGTGATGACTATC	chrX	109876736	109876677	-	RNA/binding/motif/protein,/X-linked-like/1
A_72_P302159	ENSSSCG00000001540	ENSSSCG00000001540	6.12e-09	2212	CTTGTGCCCAAGTGTATGTTATGATCCTCTGTGTTCTTGTTTCTGACTTGAAAAGTAATT	chr7	35844441	35844500	+	/
A_72_P302269	ENSSSCG00000004500	C18orf25	1.16e-06	1543	TCATAGCTTCAGCCTCAGAAGCTGTTTGTGGCATTGTATAACTCATGGAAAATTGCCCCC	chr1	99871874	99871933	+	Uncharacterized/protein/C18orf25
A_72_P302279	ENSSSCG00000014934	CHORDC1	6.75e-07	1530	GTCCTATACTTGAAGAAGCTAGAAAATAGCTCATAACGGTTACAGTATTTCTTAGTGTGA	chr9	23202893	23202834	-	cysteine/and/histidine-rich/domain/(CHORD)-/containing/1
A_72_P302484	ENSSSCG00000004153	PERP	0.0272761	1215	CTTGAATACCTATTTGGGGGGCACTGTTCATGTTATTAAACTAGAGTCAAAATGCTAAAA	chr1	27782518	27782577	+	PERP,/TP53/apoptosis/effector
A_72_P302534	ENSSSCG00000003643	SF3A3	0.000198	727	AGAAACAAGGCATGCTGGCAGATTGCAGGGTTGAGATATGTTTTATCTTTGTTTTATATT	chr3	27182900	27182841	-	splicing/factor/3a,/subunit/3,/60kDa
A_72_P302539	ENSSSCG00000002930	ZNF146	0.00153837	626	CTCTCAGCGAACATCACTTATTGTACATGTGAGAATTCATTCAGGTGATAAGCCTTATGA	chr6	30670196	30670137	-	zinc/finger/protein/146
A_72_P302584	ENSSSCG00000006824	GNAI3	0.0109481	1905	GTTTTGAGGGAGTTACAGCAATTATCTTCTGTGTGGCCCTCAGTGATTATGACCTTGTAC	chr4	115056158	115056099	-	guanine/nucleotide/binding/protein/(G/protein),/alpha/inhibiting/activity/polypeptide/3
A_72_P302599	ENSSSCG00000004100	ENSSSCG00000004100	0.00254093	1415	CTGCCAAAGAAATACCATGTGCCATCACAGAACCTCAGGGATTCTTTTTAAATAAGTATA	chr1	17071191	17071132	-	UL16/binding/protein/
A_72_P302654	ENSSSCG00000004626	ENSSSCG00000004626	0.047193	1806	ACGCCAGCATTTTAAAACAGGCTACTCAAAATCTAGTCGTGTTTTGGACCAAAGCCGAGG	chr1	124728744	124728689	-	Ubiquitous/tropomodulin/U-Tmod
A_72_P302674	ENSSSCG00000005385	NR4A3	8.17e-09	5115	GTTGCTCTTTAGTGTGTGTTAACCTGTGTTTGAAAGAAATGCTCTTGTACATTAACAATG	chr1	253260207	253260266	+	nuclear/receptor/subfamily/4,/group/A,/member/3
A_72_P302689	ENSSSCG00000006496	LMNA	0.00076	1995	TGACCATGATTGAGGACGACGAGGATGAGGATGGAGATGACCTGCTCCATCACCACCACG	chr4	97847258	97847199	-	lamin/A/C
A_72_P302794	ENSSSCG00000004618	ENSSSCG00000004618	1.45e-05	1397	AAAGCAAAAATGAAGAACAAGCAACTTCCTACTGCAGCCCCGGATAAGACAGAGGTCACT	chr1	123951347	123951406	+	cAMP-regulated/phosphoprotein/19/(ARPP-19)
A_72_P302924	ENSSSCG00000012378	PDZD11	0.00201352	1070	ATGAATCAATAGAAAAATGGATCTTGGGGACCTCCCATCTTATCTACCTGGCCATCTCAT	chrX	54913361	54913420	+	PDZ/domain/containing/11
A_72_P302959	ENSSSCG00000012913	PPP1CA	0.0215519	1215	ATGAGTGCAAGAGACGCTACAACATCAAGCTGTGGAAAACCTTCACTGACTGCTTCAACT	chr2	3503087	3503146	+	protein/phosphatase/1,/catalytic/subunit,/alpha/isoform
A_72_P303074	ENSSSCG00000008369	MDH1	0.000991	1439	AAAGGAAGTTGGTGTTTATGAAGCTGTGAAGGATGACAGCTGGCTCAAGGGAGAGTTCAT	chr3	72271904	72271963	+	malate/dehydrogenase/1,/NAD/(soluble)
A_72_P303084	ENSSSCG00000003789	CTH	0.00449458	1891	CTGCTGTTGGAGATTGTGTTCTTTTTTCAAGCTTAAGGTTTATATTGATCATGTGTACAG	chr6	100213495	100213436	-	cystathionase/(cystathionine/gamma-lyase)
A_72_P303124	ENSSSCG00000005012	ARF6	0.000968	1774	ACCTCGGGGGACGGACTCTATGAGGGGCTCACATGGTTAACCTCTAACTACAAATCCTAA	chr1	188129838	188129897	+	ADP-ribosylation/factor/6
A_72_P303209	ENSSSCG00000007953	DNASE1	0.000199	761	CACCCCAGCTTCTGAGTCTGGACAAAAAGTCTAACACTAAGAAACAACTTTTAATTTAAA	chr3	34602253	34602194	-	deoxyribonuclease/I
A_72_P303299	ENSSSCG00000008359	RAB1A	2.77e-07	1482	TAAAAAACGAATGGGTCCTGGAGCAACAGCTGGCGGTGCAGAGAAGTCCAATGTTAAAAT	chr3	70763036	70763095	+	RAB1A,/member/RAS/oncogene/family
A_72_P303329	ENSSSCG00000017920	CXCL16	0.0177812	887	CCTCAGCTTCATTATGTTCCTGTGGCATCAAATATCAACACCTGAGCTAAGGATGAAAGC	chr12	49355342	49355283	-	chemokine/(C-X-C/motif)/ligand/16
A_72_P303749	ENSSSCG00000006850	FAM102B	0.000594	1840	GTGGGTGTTCGTGCTTTGGGAAAGTGTTATGCTACAATTTAAACATGTAAAATGCTTGAT	chr4	115909719	115909660	-	family/with/sequence/similarity/102,/member/B
A_72_P304274	ENSSSCG00000001711	CLIC5	0.0296031	3212	TAGGAAGAAAGTCCAGGGGCCTTTCTGACTGGGAAACCATGTGGTTTGAACTCGTAAAAA	chr7	47370912	47370971	+	chloride/intracellular/channel/5
A_72_P304444	ENSSSCG00000002336	ENSSSCG00000002336	0.00936125	3239	CCGCAGCTACTGTACACAGCCTATCTGATATAATCTTGTTCTGCTGATTTGTTCTTTGTA	chr7	104173062	104173003	-	/
A_72_P305074	ENSSSCG00000017012	SLIT3	0.000535	705	GGTTCGTGTTGTGTATTTGTCCGGTTTTTATCAACAGCTGTTCAAAGGTTTAAGAAAAAA	chr16	52500666	52500725	+	slit/homolog/3/(Drosophila)
A_72_P305179	ENSSSCG00000010896	ASPM	0.00659431	734	GTAATAGCTCCATGCAGAGGACAATTTCATGTCATAAAATGATTCCAACACCGTTAAAAA	chr10	21161698	21161647	-	asp/(abnormal/spindle)/homolog,/microcephaly/associated/(Drosophila)
A_72_P305334	ENSSSCG00000014338	HSPA9	0.0453927	613	TCTGTCCTTGATGATTGTTCTTTTGGATCCATTCAGGATTTTTAATAAAGAGGAACAGCC	chr2	127599814	127599757	-	heat/shock/70kDa/protein/9/(mortalin)
A_72_P305719	ENSSSCG00000004649	FGF7	0.00462647	690	CACAGTGGAGGAGAAATGTTTGTTGCCTTAAATCAAAAGGGGGTTCCTGTAAGAGGGAAA	chr1	127608621	127608680	+	fibroblast/growth/factor/7/(keratinocyte/growth/factor)
A_72_P305794	ENSSSCG00000013560	ENSSSCG00000013560	0.00824827	729	AAATTTGTCATGGATGGAGGCTATCTGGATCAACCTGACAATTGTCCAGAGAGAGTCACC	chr2	50473612	50473671	+	Insulin/receptor/Precursor/(IR)(EC/2.7.10.1)(CD220/antigen)/[Contains/Insulin/receptor/subunit/alpha;Insulin/receptor/subunit/beta]
A_72_P305884	ENSSSCG00000002901	UPK1A	0.0409821	774	AGACTACATGGTGTCTAACCCGTCCCTGATCACCAAGCAGATGCTGACCTTCTACAGTGC	/	/	/	/	uroplakin/1A
A_72_P305994	ENSSSCG00000001736	CRISP2	0.0432157	1289	AGTAAAAAGAATACCCCTTACAAAGAAGGAACACCTTGTGCCAGTTGCCCTGGTGACTGT	chr7	50954488	50954429	-	cysteine-rich/secretory/protein/2
A_72_P306059	ENSSSCG00000006745	CASQ2	0.00535258	1878	GTTTGAAACATGGGAAGATAATTTGAACGGGATCCACATTGTGGCCTTTGCAGAGAGGAG	/	/	/	/	calsequestrin/2/(cardiac/muscle)
A_72_P306094	ENSSSCG00000016850	LIFR	0.011115	640	AGACAGCAACATTGAAATTGTCTCTTTTGGCAGCCCCTGCTCCATTAACTCCCGACAATT	chr16	21286085	21286026	-	leukemia/inhibitory/factor/receptor/alpha
A_72_P306193	ENSSSCG00000015407	GNAI1	0.00310993	799	GCAGTGTTAAAGCTGGGCTCTAGTATATGGATGACTTCTACGTAAGTGTAAATATGAAAA	chr9	93711900	93711959	+	guanine/nucleotide/binding/protein/(G/protein),/alpha/inhibiting/activity/polypeptide/1
A_72_P306323	ENSSSCG00000013916	COMP	0.0145411	676	TTTCATTTTGGCTACCAAGACAGTTCCAGCTTCTATGTGGTCATGTGGAAGCAGATGGAG	chr2	62818213	62818153	-	cartilage/oligomeric/matrix/protein
A_72_P306613	ENSSSCG00000017232	SLC9A3R1	0.0395041	2000	TCACAGAGTTGAGAGGGACTTTCGAATCCTTGATTAACATGATCTTCCATGTTGCTGTGT	chr12	4689420	4689361	-	solute/carrier/family/9/(sodium/hydrogen/exchanger),/member/3/regulator/1
A_72_P307023	ENSSSCG00000018094	MT-CYB	1.59e-10	631	CGCCTACGCTATCCTACGTTCAATTCTAATAAACTAGGTGGAGTGCTAGCTCTAATAGCC	chr15	119268252	119268312	+	mitochondrially/encoded/cytochrome/b
A_72_P307163	ENSSSCG00000004047	MRPL18	0.00112534	1453	TCTCTGAGACGTGAGAGAAGTGTCTGAGAAAAGCTGTTGCTAATTAACTTTTGAAAGACA	chr1	8709180	8709121	-	mitochondrial/ribosomal/protein/L18
A_72_P307263	ENSSSCG00000010996	BAG1	0.0140098	1846	TGAGAAGCATGATCTTCAGGTTATCCCACAAGAGGGCTGTAGTGAACCAATTGTCCAAGA	chr10	31754905	31754964	+	BCL2-associated/athanogene
A_72_P307713	ENSSSCG00000015410	PHTF2	0.00187801	689	TTACATTGTGCAGAGTGCCGATCATCTTGTACCAGGGAGACAGATGTGGAAAATCCTCAA	chr9	95319733	95319674	-	putative/homeodomain/transcription/factor/2
A_72_P307873	ENSSSCG00000006184	ENSSSCG00000006184	0.0182547	864	ATCCCTTTTTTCAACACTTCAGCTACAACCACATGATGGAGAAAATTAAGAGTTATGTGA	chr4	64984002	64983943	-	/
A_72_P308168	ENSSSCG00000015597	NENF	0.000826	685	GCTCTCTACTTGCCAAGTTTTCAACAGTGACCGTGTTTACGTCAGAATAAACACCAAAAA	chr9	123411229	123411172	-	neuron/derived/neurotrophic/factor
A_72_P308453	ENSSSCG00000017721	CCL8	0.000282	633	GCAGTATTATTGTTGAAAGTGATGTTGTCACACAGCTGTGGACATTTCAAAATAAACAGT	chr12	38305260	38305201	-	chemokine/(C-C/motif)/ligand/8
A_72_P309273	ENSSSCG00000006798	DRAM2	3.28e-07	1161	CAATTTACATGGATTAACGCTCTATGATACTGCTCCTTGCCCTGTTAACAATGAACGAAC	chr4	113623754	113623813	+	DNA-damage/regulated/autophagy/modulator/2
A_72_P309628	ENSSSCG00000010157	RBM34	0.00208023	1395	CTCTGAAATTAAATAATTCTGAACTGATGGGAAGAAAACTGAGAGTCATGCGTTCCATTC	chr14	57312283	57312342	+	RNA/binding/motif/protein/34
A_72_P309978	ENSSSCG00000012388	ENSSSCG00000012388	0.0341751	3264	GAGAAGTTCCCTGGCTTCAGTACAATGAGAATGAGACCAGCAGTGAGGGAGATAATGATT	chrX	56007564	56007623	+	/
A_72_P310193	ENSSSCG00000013124	PATL1	0.0392169	899	AGACCTGCCCTGATGGATGAGAGAAAGCACAAAATTTGTAGCATGTATGACAACTTAAGG	chr2	9863246	9863305	+	protein/associated/with/topoisomerase/II/homolog/1/(yeast)
A_72_P311378	ENSSSCG00000000570	KIAA0528	0.0361029	1805	CAGCTAAGTGACATTCATCTGTCTCCATTGTTATGTCATTCATTATCTTATTGGACCTAA	chr5	49408779	49408720	-	KIAA0528
A_72_P312738	ENSSSCG00000005221	C9orf68	0.0438025	641	CTGAGCAAGGAAGACTCCATCTCTGAAGTAAATTATATCCTTGAAAGACCAGCTACCCTC	/	/	/	/	Uncharacterized/protein/C9orf68
A_72_P312818	ENSSSCG00000004088	C6orf211	0.0494145	2388	TCCGCCAATCGATGACTTTGATGTATTTAAAGAATCAAAAGAGCAAAGTTTCTTTGAGTC	chr1	15915778	15915719	-	UPF0364/protein/C6orf211/
A_72_P312870	ENSSSCG00000015714	CCDC93	3.42e-06	881	CTCTGTGTCGATTCAGCTTTTATTTCTCCAATAACATTGCACATATGAAGGTACCTATAT	chr15	22189671	22189612	-	coiled-coil/domain/containing/93
A_72_P312958	ENSSSCG00000010401	ENSSSCG00000010401	0.0232565	2441	ACAGCTAGGTCACATCTTATCCAACATACCTAGTATTTTTCTGTACTGGTTTTAATCATG	chr14	94612712	94612771	+	/
A_72_P313003	ENSSSCG00000001419	SLC44A4	0.0431175	2716	GCCTTATTCCCGCCTTCCAGATGTCGATTTTGTAGTAAAAAGATTAAAAGATTGATATTG	chr7	27780937	27780878	-	choline/transporter-like/protein/4/
A_72_P313498	ENSSSCG00000014141	RFESD	0.00324691	664	CTAATGAGCCTTTTAAGTGTGACTCAGATTTTTATGCCACTGGAGTCTTCAAAGTAATTA	chr2	82842701	82842760	+	Rieske/(Fe-S)/domain/containing
A_72_P313628	ENSSSCG00000005105	MRPL46	0.0280208	999	GTCTCATCTTTGTAGGGAATATCAAGCAGCAAACTATATTCTGAGAAATAAACACGTTTG	chr1	200449649	200449708	+	mitochondrial/ribosomal/protein/L46
A_72_P314118	ENSSSCG00000013373	SERGEF	0.0388681	1616	AAAGCCAATCTGACAGACTCAGAAATGGGGGGCTTGTGACAGAGACTCTTTAATAAAAAA	chr2	38643306	38643365	+	secretion/regulating/guanine/nucleotide/exchange/factor
A_72_P315473	ENSSSCG00000003877	FAF1	0.014897	668	ACACTTCTGCCTCTCGCAAGATTGCTGGAAAAAAGTAATAATAAACATAGCGTCTAAAAA	chr6	115426130	115426189	+	Fas/(TNFRSF6)/associated/factor/1
A_72_P316263	ENSSSCG00000008401	ENSSSCG00000008401	0.038183	2814	TAAATATACAAGGTGTAGCAAAAGACACTCAGTATATCAGCTAGGAGAGTTTAGTTCTGT	chr3	79766719	79766660	-	/
A_72_P317288	ENSSSCG00000008986	40432	0.0121767	733	GACTCGTTGTTACCTGCACCCCTCATATAAGTTTTCTGAGCTTGGGATTCTATTTTGAAA	chr8	62129027	62129086	+	septin/11
A_72_P317348	ENSSSCG00000015340	ASNS	0.00361498	1999	CCTTTTTGACAATGCCATTAAGAAACGTTTGATGACAGACAGAAGGATTGGCTGCCTTTT	chr9	72745693	72745634	-	asparagine/synthetase
A_72_P317638	ENSSSCG00000007867	COQ7	0.00715655	809	ATGGGCAGAAAAGGAAACATACGATCATTGTTCTGTGAATTTGCTATTAAACTATGAGAG	chr3	23818153	23818212	+	coenzyme/Q7/homolog,/ubiquinone/(yeast)
A_72_P317913	ENSSSCG00000011353	PFKFB4	0.00710426	1807	TGGGTTTTGTGAAGTGTCACACCCAAAAATGTGAACTGAAAGCACTTGCTGTGATCTTTC	chr13	26116976	26116917	-	6-phosphofructo-2-kinase/fructose-2,6-biphosphatase/4
A_72_P318878	ENSSSCG00000014070	ANKRA2	0.00972109	713	GGAAATGAGGTCTCAACCACACCTCTCTTAGCAAATTCTTTATCTGTGCACCAACTGGCT	/	/	/	/	ankyrin/repeat,/family/A/(RFXANK-like),/2
A_72_P319343	ENSSSCG00000002259	AKAP13	0.00149934	6187	ACCAGTCTGTAAACTACTTCAAAGATCTTTATACCAAGGATAAGCGTTTTCAGGCCTTCG	chr7	93882134	93882075	-	A/kinase/(PRKA)/anchor/protein/13
A_72_P319423	ENSSSCG00000009684	MSRA	0.000121	1626	GTGTTAGCTTGACAAATTTTAACCCTTTGCTTACAGCTATGAGAGATGCTTGTTCTAATA	chr14	13868083	13868142	+	methionine/sulfoxide/reductase/A
A_72_P320728	ENSSSCG00000005051	GCH1	0.000685	666	TCTTCCTAACAAGCAAGTTCTTGGCCTCAGCAAACTTGCTAGGATTGTAGAAATCTATAG	/	/	/	/	GTP/cyclohydrolase/1
A_72_P321838	ENSSSCG00000014080	HMGCR	0.0010977	2864	ACGGGCTTTGGGTTCTAAAGGACTGACATAAAAATCTGTGAATTAAAAAAGCTCAATGCA	chr2	73257505	73257564	+	3-hydroxy-3-methylglutaryl-Coenzyme/A/reductase
A_72_P322233	ENSSSCG00000014670	TRIM5	0.00328945	836	CTCATTTTTCAACATCACAAACCATGGCAGTCTCATCTATAGATTCTCTTCATGTCCCTT	chr9	3235485	3235426	-	tripartite/motif-containing/5
A_72_P322608	ENSSSCG00000011729	ENSSSCG00000011729	9.28e-05	711	CGTAGTGAAGTTGTAGCTCTCCGTATATGTACATTTGAATCAGTTTTCAACATTTTGTGA	chr13	78311668	78311728	+	/
A_72_P322953	ENSSSCG00000012247	ATP6AP2	0.00156379	1482	TGTAGTATTGACGTGGGTTGATTTGTGTGAGATAGATTCCATAATATGCTCAATACTATG	chrX	36013829	36013888	+	ATPase,/H+/transporting,/lysosomal/accessory/protein/2
A_72_P324043	ENSSSCG00000006554	C1orf43	0.000112	1628	TCACTTGATTTTGATCATGGTTCATCTGCTCTTTTCCAGACTATAAATAAATCCTGAGGG	chr4	99574305	99574364	+	Uncharacterized/protein/C1orf43/(Hepatitis/C/virus/NS5A-transactivated/protein/4)(HCV/NS5A-transactivated/protein/4)(Protein/NICE-3)(S863-3)
A_72_P325973	ENSSSCG00000009220	DMP1	7.4e-06	2681	CTGTGTTGCATGTAGCAAAAGTGTGTGTATAGAATTCAGTTGATTTTTGTCAAATACCCT	chr8	112786915	112786856	-	dentin/matrix/acidic/phosphoprotein/1
A_72_P326003	ENSSSCG00000018003	MYH4	0.00689315	5929	AGGACTTGGTGGACAAACTACAATCCAAGTTAAAGCTTACAAGAGACAAGCGGAAGAGGC	chr12	52265919	52265859	-	myosin,/heavy/chain/4,/skeletal/muscle
A_72_P326028	ENSSSCG00000017702	ENSSSCG00000017702	1.17e-07	730	ATGATGAAGAACGTGAAGCAACATTCAATACAGTCTCATGGAGGCTTTCACCGTCCTGCT	/	/	/	/	/
A_72_P326078	ENSSSCG00000018033	UBB	0.00231417	564	TTTCTGATTACAACATCCAGAAAGAGTCCACTCTCCATCTGGTTCTGCGTCTGAGGGGTG	chr12	56213441	56213382	-	ubiquitin/B
A_72_P326943	ENSSSCG00000008502	ENSSSCG00000008502	0.0120731	1329	GAAATCCAGTCAAATAAAAGCAGTCCAGTGGCCCAGAGGGTATTTTTCCTGTTGCTTGGA	chr3	96799042	96799101	+	/
A_72_P327408	ENSSSCG00000009309	ENSSSCG00000009309	0.00023	1217	ACTTTGGGAGCTGGCTTCAAAATAAAGCTAGAACTTAAACGTTTTCAGAGATTGCTAAAA	chr11	4331797	4331856	+	/
A_72_P327658	ENSSSCG00000008675	LETM1	0.00476576	2513	CTTTGAAGTGGTTCTTAGAGACAGATCTAATATTTTGTCTGGAATAAATCGGAAGCTTCA	chr8	95261	95202	-	leucine/zipper-EF-hand/containing/transmembrane/protein/1
A_72_P327853	ENSSSCG00000004076	ENSSSCG00000004076	0.00288746	1344	ACTGAAAAATAGAGAGATGGCTATGAAAAAGTTACGTGCAAAACTATACAGCCTGCATCT	chr1	14323504	14323563	+	/
A_72_P328383	ENSSSCG00000011368	P4HTM	0.000107	1728	CAATGTTATTTATTGTGTACAGACCTATGCTGCCCCGACAAATAAAACTACACGGTTTGG	chr13	26592543	26592602	+	prolyl/4-hydroxylase,/transmembrane/(endoplasmic/reticulum)
A_72_P328483	ENSSSCG00000008019	HN1L	0.00932619	2230	CCATTCTTTAAATGCTTATTTGTAAAGAAGTCTGGAATTCAGAACGGTTTCTCCCCATTA	chr3	35976077	35976018	-	hematological/and/neurological/expressed/1-like
A_72_P329118	ENSSSCG00000008142	C2orf40	0.00160427	765	ATTCAAAGAATATACCTGCCTTCAGAGAGTTCATGCAAGTACCCAACCGCGCATGTCACT	chr3	43985252	43985311	+	Augurin/Precursor/(Esophageal/cancer-related/gene/4/protein)
A_72_P329343	ENSSSCG00000017011	CCDC99	0.00377245	836	TCCCAGGTTAGCTGCTGAATCAAGCCTTCAAACAGAAGTTTAAGAAGGGAAAGAAACTGC	chr16	51592337	51592396	+	coiled-coil/domain/containing/99
A_72_P329358	ENSSSCG00000008685	HAUS3	0.00163059	2203	AGTACAAGAGCAGCTGGCAGTATCTGCCCAAGAACATTCCTTCTTTCTGTCCAAATTAAA	chr8	542804	542745	-	HAUS/augmin-like/complex,/subunit/3
A_72_P329493	ENSSSCG00000002411	GTF2A1	0.000494	1061	CTTCCTGGAGGGATTTCACCACAGACAGGAGTCATCATTCAGCCTCAGCAAATCTTATTT	chr7	111417362	111417303	-	general/transcription/factor/IIA,/1,/19/37kDa
A_72_P329813	ENSSSCG00000015353	SCIN	0.00121937	492	TGAAAAGCTATGCACAGCCTAAGGGAGCTTGTCAGGAAATTTTATATTTCAGGAGCTGTT	chr9	77108391	77108450	+	scinderin
A_72_P330383	ENSSSCG00000001696	MRPL14	0.00459362	863	CTGGATAGCTGAGGTGCAAGTCCAATGCCCATTTATAAAGGTACAGTGGAGTCTCAAAAA	chr7	45646324	45646273	-	mitochondrial/ribosomal/protein/L14
A_72_P331478	ENSSSCG00000000496	CCT2	0.00355377	1972	ATTTGAAAGACTTCAGCCTCCTGAAAGAAGACTAGAAACGAAGTTTATCTGTGGCTATTA	chr5	32657740	32657681	-	chaperonin/containing/TCP1,/subunit/2/(beta)
A_72_P332303	ENSSSCG00000007135	NINL	0.000808	910	TCTGTACAGTTTTACCATTTCACTCACTGCTTTGGGTTTAGTCAGCATTCTCCATGGTGG	chr17	32765552	32765611	+	ninein-like
A_72_P332493	ENSSSCG00000001957	ENSSSCG00000001957	2.97e-06	600	AATTGATCCCTTACTATTCAAGTACAAGGTGCAGCCCACTAAAAAAGAATTGTATGAGTG	chr7	70805227	70805286	+	Bromodomain/adjacent/to/zinc/finger/domain/protein/1A/(ATP-utilizing/chromatin/assembly/and/remodeling/factor/1)(hACF1)(ATP-dependent/chromatin-remodeling/protein)(Williams/syndrome/transcription/factor-related/chromatin-remodeling/factor/180)(WCRF180)(hWALp1)(CHRAC/subunit/ACF1)
A_72_P333288	ENSSSCG00000009994	MTMR3	0.0316721	3412	TCTCATTTGCATACCATGCTTGGTGTATGGAAGTCTACGCCAGTGAAAAAGAGCAACATG	chr14	47759302	47759361	+	myotubularin/related/protein/3
A_72_P333433	ENSSSCG00000007188	ENSSSCG00000007188	9.09e-05	1624	ATTCTCCAAGTTGAGAGATGTCCTCGGGTTGAATTAAAAGCCCTCCCCAAAACGAAAGTG	chr17	35630449	35630508	+	FKBP1A-like/
A_72_P333603	ENSSSCG00000003042	RPS19	0.00983031	758	CCCCCTACAATCTGCCTTTGCAGTTCTCAGAAAATAAAAAACTGAAAGTTCAAGCTGGGG	chr6	34623844	34623785	-	ribosomal/protein/S19
A_72_P334848	ENSSSCG00000010403	2012-03-08	0.0468479	534	GCAAAGTGTATGTACAATTATGGAAGAGACTCAAGGCTTATAACAGAGTAATCTATGTTC	chr14	94875560	94875619	+	membrane-associated/ring/finger/(C3HC4)/8
A_72_P335483	ENSSSCG00000005725	TTF1	0.000521	560	GGAGGGAAAAAAGTTAAGCCGCTGATGGTTTTTCTAGGTCTGCTTGTATTTATATATATG	chr1	287816186	287816126	-	transcription/termination/factor,/RNA/polymerase/I
A_72_P335588	ENSSSCG00000014291	AFF4	0.0129385	781	TCCCAGATTGGGGCTAGTTTGAGGTTATTTCTGCCTATAAATTTACTCTGTTGAATATTT	chr2	123111833	123111774	-	AF4/FMR2/family,/member/4
A_72_P336048	ENSSSCG00000017254	MAP2K6	0.000112	1599	CTCCAAAGGGGGCCTTGGAATCTAAAGTATAGAATGAACTATCTAGATGAATGAAATATG	chr12	9245633	9245574	-	mitogen-activated/protein/kinase/kinase/6
A_72_P336133	ENSSSCG00000014329	CDC25C	0.00446092	1509	CTCGATGAAACTGGTCACTTGGATTCCACAGGATCTGAAGAAATACAGTTAGCTGGAATG	/	/	/	/	cell/division/cycle/25/homolog/C/(S./pombe)
A_72_P336438	ENSSSCG00000003360	WDR8	0.000218	864	AATGGTTTGCTTTTATTTTTCTAGAGCAAGGCATTTTTGTAAATAGGTGTGGCATGCAAC	chr6	43684440	43684381	-	WD/repeat/domain/8
A_72_P336443	ENSSSCG00000016619	ING3	0.0334909	1863	TGCTGCATGTACTGTACTCCAGAGCTGTTATGTAACACTGTATATAAATGGTTGCAAAAA	chr18	24106685	24106626	-	inhibitor/of/growth/family,/member/3
A_72_P336698	ENSSSCG00000003854	ENSSSCG00000003854	0.000729	1565	CCAGTTTCTCTTTTGTGTGCCTTGCTTTCCTCGTCTATAATGAAACTATTGTAAGGATTA	chr6	113234177	113234236	+	/
A_72_P337518	ENSSSCG00000002004	ENSSSCG00000002004	0.000461	709	TCCTCTACAGATTTTTGCCTCAGAAAATCATATACCTGAGTCAGCTCTTGCCAGAGGACT	/	/	/	/	Proteasome/activator/complex/subunit/2/(Proteasome/activator/28/subunit/beta)(PA28beta)(PA28b)
A_72_P337633	ENSSSCG00000009761	NCOR2	0.0121672	8549	ACTTCAACTACAAGAAGAGGCAGAACCTGGATGAATCCTGCAGCAGCATAAGCTGAAGAT	chr14	28860753	28860813	+	nuclear/receptor/co-repressor/2
A_72_P337838	ENSSSCG00000002897	PSENEN	1.03e-06	641	AAGACTTTTTCCTATCTCCTGTGTTCTCTGCTGGCATTCCCCAATAAAGGACCCTAATTC	chr6	30169715	30169774	+	presenilin/enhancer/2/homolog/(C./elegans)
A_72_P339208	ENSSSCG00000010569	MGEA5	0.0141838	5062	GGACAATCCTTTATGACATGTACTCCTATGTTTGGGATATCAAGAGTATAATGTCTATGG	chr14	117698995	117698936	-	meningioma/expressed/antigen/5/(hyaluronidase)
A_72_P339693	ENSSSCG00000015052	USP28	0.00181421	722	TCTGTAACAGAGGGTATTAATGTGATGAATGAATTGATCATTCCCTGCATTCACCTTATC	chr9	40382056	40381997	-	ubiquitin/specific/peptidase/28
A_72_P340058	ENSSSCG00000011551	TADA3L	0.00107722	1985	CTCCCTTGTGGTTTTGTAAAAGTGCAAACTTAAGAATAAAGTGACTGCTGTGGTTTTTTA	chr13	55258076	55258017	-	transcriptional/adaptor/3
A_72_P340103	ENSSSCG00000016938	ENSSSCG00000016938	0.013986	1645	GTGTGTGAAAGCCTGCTGAGATGATGCCTGAAAGAAAGATTGGAAGACTACACATTTTTT	chr16	39048956	39049015	+	/
A_72_P341428	ENSSSCG00000010603	NEURL	0.000918	2176	CCTTCTCTTCTTCCTCATTTTGGAAACTCTTCTCCCTTCTCATTAAACTTGGGAAACTGG	chr14	119614574	119614633	+	neuralized/homolog/(Drosophila)
A_72_P342658	ENSSSCG00000005205	KIAA2026	1.08e-06	748	TGTTAGAACAGTCACTGCAGAGCCATAAGAAACTCAAACTAACTAAAATGAGAGCAAAAA	chr1	226081869	226081928	+	KIAA2026
A_72_P343693	ENSSSCG00000000242	ENSSSCG00000000242	0.0019981	871	GCATACATCGAGAAAGGACTTGATGTGCTGGACTACTTTTTATGAGTTCTAGTTATTTAT	chr8	59518591	59518650	+	/
A_72_P344498	ENSSSCG00000001202	ENSSSCG00000001202	0.0409365	1453	CTACCTCTGAGGATGCAGTTTTACAACTCATAAGGTAAATTATACCGTAATGTAGTTTGT	chr7	23557390	23557449	+	Zinc/finger/protein/3/(Zinc/finger/protein/KOX25)(Zinc/finger/protein/HF.12)(HZF3.1)
A_72_P345403	ENSSSCG00000004481	TMEM30A	0.00231995	3859	GCGGGATTACAATATGTATGAGAATAATGACTTGCTAACTTTCAGGATTCAAGAGTTACA	chr1	95639002	95639061	+	transmembrane/protein/30A
A_72_P345493	ENSSSCG00000006232	RAB2A	0.0309595	2133	GCCCAGCTGAGACATGAAACTATTCAAAATGGCTTTATGTCACAGAAGACTTTAATCCTT	chr4	75391134	75391075	-	RAB2A,/member/RAS/oncogene/family
A_72_P346078	ENSSSCG00000000891	LTA4H	8.97e-05	2096	TTCATTGTTTTGTCAGTGATTATTTTCTTTCTTAAATAAAGCTGAGCTACTGCCCCTCCA	chr5	82538240	82538299	+	leukotriene/A4/hydrolase
A_72_P348108	ENSSSCG00000017137	METRNL	1.09e-06	533	TTTCTTCATTCTGCTTTTGCTTTTTAAAGGATGTACGTTGCCAGCCGTGGTCCTTTGGGG	chr12	565334	565393	+	meteorin,/glial/cell/differentiation/regulator-like
A_72_P348163	ENSSSCG00000009926	TCHP	0.000718	652	AACTGGACCTTCACAAGAAGCATGTGATAAACTCTTGGGAAATGCAGAAAGAGGAAAAAA	chr14	41234335	41234276	-	trichoplein,/keratin/filament/binding
A_72_P348638	ENSSSCG00000006939	ZNHIT6	0.04885	1054	AAAGCCTATATTCGCTCTCAGACCGGGGTCCAAATATTGATGACGGTTGAACATATGCAG	chr4	135282422	135282481	+	zinc/finger,/HIT/type/6
A_72_P348703	ENSSSCG00000010150	NID1	6.09e-05	874	TGGACAGATTGGAACAGAGACAGCCCCAAAATTGAAACTTCCTACATGGATGGCACAAAC	chr14	56557078	56557137	+	nidogen/1
A_72_P349058	ENSSSCG00000008366	PELI1	0.0296018	826	TCAACACACTAGCATTTCCTAGTATGAAGAGGAAAGATGTCGTTGATGAAAAACAACCAT	chr3	71824544	71824485	-	pellino/homolog/1/(Drosophila)
A_72_P349395	ENSSSCG00000004207	LAMA2	0.00303046	847	GCTGAGAAATGGATTGCCCTACTTCAGTTATGACTTAGGAAGTGGTGACACCAACACCAT	chr1	35052789	35052730	-	laminin,/alpha/2
A_72_P349903	ENSSSCG00000006636	ENSSSCG00000006636	0.00117118	2165	TGGCTACCCCATTCATCTTTACGTCAGGAGAAGTTGTCAACCTCGCAAGCCTTGTTAATT	chr4	102105578	102105519	-	/
A_72_P349918	ENSSSCG00000005344	MELK	0.00231475	844	ACCATTGACTTTCTTAGATTCACTTCCATACATGAATGTAAGCTCTTAACTGTTTCTCCT	chr1	248731315	248731374	+	maternal/embryonic/leucine/zipper/kinase
A_72_P349988	ENSSSCG00000002876	UBA2	0.0104743	2668	CCGACTTCAAGCAGATGACTTCCTTCAGGACTACACTTTATTGATCAACATCCTTCATAG	chr6	29521919	29521978	+	ubiquitin-like/modifier/activating/enzyme/2
A_72_P350828	ENSSSCG00000012174	APOO	0.0112162	1030	CTGAAATTCTTTCACCTAGAGATAATGTATAAGCCTTAGAACTCCTTGTTCTCATGTTGC	chrX	18779144	18779085	-	apolipoprotein/O
A_72_P352073	ENSSSCG00000004958	PIAS1	0.00346426	2091	CCAGATTAAATGAACTTGGCAGAAAGAAGAGAACTTTGTGCTATGTTTTACCTTATTCTG	chr1	173355697	173355756	+	protein/inhibitor/of/activated/STAT,/1
A_72_P352098	ENSSSCG00000009692	ENSSSCG00000009692	0.00250297	1462	GCTGCTTAATGTTCCAAGTCATGGCTCTCATAAACAGTACATTTCTTTTAGACTCTGAAA	chr14	14151940	14151881	-	/
A_72_P352108	ENSSSCG00000017807	GLOD4	0.00847451	1643	GACAAAAGTGATGAATGGTTTGCCGAACGAAATAAGCCAAAGGCTTCAGGTTAAGAGAAG	chr12	45016134	45016193	+	glyoxalase/domain/containing/4
A_72_P352328	ENSSSCG00000005191	MPDZ	0.0366942	660	TTGCCATCCTTAAGCGGACAAAAGGCACTGTCACTTTGATGGTTCTCTCCTGAATTTGCT	chr1	218722174	218722233	+	multiple/PDZ/domain/protein
A_72_P352378	ENSSSCG00000001845	PEX11A	0.0175987	1228	TGTGATATCCTGAACCCTTTGGACCAGTTGGGGATCTATAAGTCCAATGCTGGCATCATA	chr7	60682832	60682773	-	peroxisomal/biogenesis/factor/11/alpha
A_72_P352423	ENSSSCG00000017690	DHRS11	0.0259273	1492	CCAGGGCCTGCCTCCTGAGTGGGTTTCACTGTGATCATTAAAAAAGAAAAATCGCAACAA	chr12	36258713	36258772	+	dehydrogenase/reductase/(SDR/family)/member/11
A_72_P352608	ENSSSCG00000002756	CYB5B	3.43e-05	506	ATGGGGCAGCCCACTCTGGTTTTGAAGCTTTTCTTTTTCCCCTTTTGTTTTAAGTAAATA	chr6	12423174	12423115	-	cytochrome/b5/type/B/(outer/mitochondrial/membrane)
A_72_P352803	ENSSSCG00000017558	TOB1	0.000121	2260	TTTAGCTTGAATAACATGCAGTATTCTAACCAGCAATTCCAGCCTGTTATGGCTAACTAA	chr12	23907227	23907168	-	transducer/of/ERBB2,/1
A_72_P352853	ENSSSCG00000014961	CWC15	2.89e-08	1142	TTCATCTCTGACTATTTCCAGTCATGTCATTTATTTTGAATATGGGAAAGGGAATCTGCT	chr9	27373767	27373708	-	CWC15/spliceosome-associated/protein/homolog/(S./cerevisiae)
A_72_P352893	ENSSSCG00000011676	ENSSSCG00000011676	0.00373923	875	AACTATCTACAGCCATTAGTTGCTGTCCAGCTCACCTTTGATGCTGGCAATGACATGAAC	chr13	67484133	67484074	-	/
A_72_P353328	ENSSSCG00000009359	FAM48A	0.02414	892	CCAGTCAAAAAGTAAAATGAAAAGAGGCACACAGCCACTCCAAAATTCTGAGTCCTATTT	chr11	12222862	12222802	-	family/with/sequence/similarity/48,/member/A
A_72_P354778	ENSSSCG00000011152	AKR1CL1	0.030304	1395	TGTGAAGAGGGTTTCTGTACTTGGTAGAGGTGTTTAATAAAATAAATGTCTGAACTTCTG	chr10	62053894	62053835	-	aldo-keto/reductase/family/1,/member/C-like/1
A_72_P355983	ENSSSCG00000000755	ERC1	0.0428975	684	TTAAGGTGGAGGAGTTACTGATGGCCATGGAGAAAGTAAAACAGGAGCTTGAGTCCATGA	chr5	64184470	64184529	+	ELKS/RAB6-interacting/CAST/family/member/1
A_72_P357948	ENSSSCG00000011709	SERP1	0.0187836	3066	TTTCTTCACAAGTCATTCCAAGTTTTCTAGTCCATACCACAGTGCCTTGCAAAAGCACCA	chr13	73743141	73743082	-	stress-associated/endoplasmic/reticulum/protein/1
A_72_P358413	ENSSSCG00000002145	TTC5	0.000205	1764	GAGCAATTTTTATTTTATTTTTAAAATTTAGGTCCTTCCCCTTCTTTGGGGCTGGAACAG	chr7	85036988	85037047	+	tetratricopeptide/repeat/domain/5
A_72_P358868	ENSSSCG00000008012	ENSSSCG00000008012	0.00178994	1276	CTGTGTAATTTTAAATTAATTTCAGAGCGCTTCGCCTGTGTTATCCAATGTTCTAATGCA	chr3	35863011	35863070	+	/
A_72_P359158	ENSSSCG00000004696	MFAP1	0.0140098	2073	GAAACCTAAGCTCATTGGAATCTGTTTTGCATTTCTGGGGTAAATCTTTTTAGGCAAACA	chr1	133831607	133831666	+	microfibrillar-associated/protein/1
A_72_P359408	ENSSSCG00000006501	SSR2	2.66e-08	1104	TGCTGGCTTAGGGAAGCTCTTACCAAACGGGGTTTTCTAATAAAAACAAATGCCACCCTG	chr4	97968390	97968449	+	signal/sequence/receptor,/beta/(translocon-/associated/protein/beta)
A_72_P359418	ENSSSCG00000005052	WDHD1	0.029697	3990	GGTACAGGATTTGATGGGGATCAGTGCACTTGGAATTCAACTGCTAACAGCTGGGAAAAA	chr1	192902781	192902724	-	WD/repeat/and/HMG-box/DNA/binding/protein/1
A_72_P359828	ENSSSCG00000009963	TPST2	7.89e-05	645	CACCACCTGTGCCTCTCCTGTTGACCCTTACTTTTGAATTCAAAGAATCTATTTAAGAAT	chr14	44864106	44864047	-	tyrosylprotein/sulfotransferase/2
A_72_P361038	ENSSSCG00000001073	TPMT	0.0260923	1794	AAAGACGAGAAAGGACTGCGGGTATTTTTTCCCCTTTGTGGAAAAGCCGTTGAGATGAAA	chr7	14473547	14473488	-	thiopurine/S-methyltransferase
A_72_P362073	ENSSSCG00000005646	COQ4	0.0146662	837	CCACCGGTGCAACCCTAAACAGACCAAGAAAAGAAAGAAATAAAATTGAATTCTCTAAAA	chr1	283403079	283403138	+	coenzyme/Q4/homolog/(S./cerevisiae)
A_72_P362143	ENSSSCG00000000430	ENSSSCG00000000430	2.86e-06	1774	TCTATGGCTGGTTATAATACTGTACAACTGTTTCTGACCATTAAATGCTGTTGTACTCTT	chr5	21605453	21605512	+	/
A_72_P362883	ENSSSCG00000003147	CA11	0.00183049	1116	AGGGAGGGGAGTCACCCCCAAAACAAAGCTATTAAAGGGACAGAATACTTGCCGTAAAAA	chr6	37717805	37717864	+	carbonic/anhydrase/XI
A_72_P362928	ENSSSCG00000015618	LAMB3	6.88e-05	598	GACCAGCACAAAACCGTAACTAAAAATGATGTCCCAGTGAAAAGCCAATAAAAATCTCTG	chr9	125751586	125751527	-	laminin,/beta/3
A_72_P362953	ENSSSCG00000014993	ENSSSCG00000014993	0.0323754	514	GGCTCTATTTCTAAAAAATCAGTAGACCCTAATGACAACAAGAACTGTCTTAGCAAAAGT	chr9	33712524	33712583	+	/
A_72_P363198	ENSSSCG00000005948	TG	0.0194767	7859	TTATTCTCCTACACAGCCACTCACTTTCAATAAAGTCTCTACCTGCAGAGAAGCAAAAAA	chr4	7006457	7006408	-	thyroglobulin
A_72_P363788	ENSSSCG00000006322	UCK2	4.3e-05	739	CTACTACTGGTGATGCCTAATTATGACTCCAACGTGTAACCAGTTATAAATACATGATAT	chr4	88278827	88278768	-	uridine-cytidine/kinase/2
A_72_P363863	ENSSSCG00000000985	ENSSSCG00000000985	9.94e-07	1864	ACAAAACTGCAGTCCCGAATGTTCGTTATCTGAAATGTCTAATTCAGAGCCTTCAGCCAA	chr7	138315	138374	+	/
A_72_P364578	ENSSSCG00000003710	TTC39C	0.00270948	1330	TAACAACTAACCACCTGGGGAGAGGGTTAAGTGACCTTGTTCAAACATTTTAGTTTTGTG	chr6	74340671	74340730	+	tetratricopeptide/repeat/domain/39C
A_72_P364893	ENSSSCG00000002685	MPHOSPH6	0.000343	895	ACCCTTGATCTTCAGACGTACATAGGTACATGGTTGCTTCCTAAAGAATTATTTATCTCT	chr6	4488532	4488591	+	M-phase/phosphoprotein/6
A_72_P364953	ENSSSCG00000012062	TTC3	0.00391697	789	CAGTAATGAATATGTTGTCCGGAATAAGAAGCTGTGGGACATTAACCCAAAACAGAAGTG	chr13	141076867	141076926	+	tetratricopeptide/repeat/domain/3-like
A_72_P365473	ENSSSCG00000011770	DNAJC19	0.000127	1225	AGTCCCTGCTCTCAAGGAGTCTCCAATCTGATGGGAGATTGATAAACTGATAAATAAAAT	chr13	90638594	90638535	-	DnaJ/(Hsp40)/homolog,/subfamily/C,/member/19
A_72_P365728	ENSSSCG00000009349	RFC3	0.029697	630	GAAGGCATGATATTTTGACATCTGTCAGTGATTCTTCCTAATATTTCTCAGTATCAGCAT	chr11	9914846	9914905	+	replication/factor/C/(activator/1)/3,/38kDa
A_72_P365743	ENSSSCG00000009769	GTF2H3	0.00100876	1431	ATCAAAGATCTAATGACCAAGAGTGACATAGAGGGTCAACATACAGAAACTCTGCTGGCG	/	/	/	/	general/transcription/factor/IIH,/polypeptide/3,/34kDa
A_72_P366033	ENSSSCG00000000485	ENSSSCG00000000485	0.0271154	1156	CCCCATACTTTGTATTGGAGAGTACAATAATGTAAATCCTAAAAGCACCACTATTTTAGC	chr5	32162665	32162724	+	/
A_72_P366453	ENSSSCG00000002629	FBXO9	0.0342802	2219	CATTATCGCTTGTCACAAGATACAGACAATCAGACCAAAGTATTTGCTGTGATAACTAAA	chr7	135916938	135916997	+	F-box/protein/9
A_72_P366458	ENSSSCG00000015056	REXO2	0.00230516	1024	AGCAGTGAAGGAGAGTACAATGACATTGCAGCAGGCAGAGTATGAATTTCTGTCCTTTGT	chr9	40719346	40719287	-	REX2,/RNA/exonuclease/2/homolog/(S./cerevisiae)
A_72_P366683	ENSSSCG00000009649	NEFL	0.0251814	2702	CCATCACCAACCAACCAGTTGAGTTGCAGATACTATATGAATTAAGAAGTCAATATATGT	chr14	9151604	9151545	-	neurofilament,/light/polypeptide
A_72_P367858	ENSSSCG00000008068	IARS	0.0442527	1655	GATGTTCAAGATCCTTCGATATTTGTAACTTTCCCTTTGGAGGAAGATGAACATATATCT	chr3	37384397	37384338	-	isoleucyl-tRNA/synthetase
A_72_P367938	ENSSSCG00000015095	UBE4A	0.00514116	585	ATAGATCCACCATTGCCAGACATTTGCTCAGTGACCAAACAGATCCCTTTAACCGTAGTC	/	/	/	/	ubiquitination/factor/E4A/(UFD2/homolog,/yeast)
A_72_P368018	ENSSSCG00000007251	COMMD7	0.00538279	1558	TTAGGTTTTGCCATGTTCTATGTAATGCCGGGGGCCTTTTGAGCTATTTCAGCTCGTATG	chr17	38219884	38219943	+	COMM/domain/containing/7
A_72_P368263	ENSSSCG00000001993	TGM1	1.39e-05	2638	ACCTGGGGAGGAGCCAATCCCACGTGCACGGATGCTAATAAACTGTTTTTTAATGAAAAA	chr7	81386026	81386085	+	transglutaminase/1/(K/polypeptide/epidermal/type/I,/protein-glutamine-gamma-glutamyltransferase)
A_72_P368728	ENSSSCG00000007423	UBE2C	0.0218103	824	TTAAGTGTCCGGCTAAGCCCTTGTGATGAGTATATTAAATAAATACATTTGGGGGTTTTT	chr17	50085642	50085701	+	ubiquitin-conjugating/enzyme/E2C
A_72_P368773	ENSSSCG00000012770	FAM58A	0.00172672	840	GCACCCCTGGGCAGCTTTTAAAAGCCACATTTCTAGAAAGTATGAATGTGCTACATAAAT	chrX	122434857	122434798	-	family/with/sequence/similarity/58,/member/A
A_72_P369638	ENSSSCG00000005264	ZFAND5	0.0181107	845	TGCCTTTGGGAATGTAATCAAGGTATAACCTTTGGCTAGTGTTATGTGCCTGTATTTTTT	chr1	236118302	236118361	+	zinc/finger,/AN1-type/domain/5
A_72_P370403	ENSSSCG00000013354	ENSSSCG00000013354	0.000576	840	TGGAAGAAAATTATTAAAAGTCAGTAACAAATGCTCTACTATTGATGATACCTGGGCTGG	chr2	37465559	37465500	-	LIM/protein/MLP/Fragment
A_72_P370538	ENSSSCG00000012822	MPP1	0.0177402	1770	TCAAAAAAGCGTTACCTGCAACTTTCTAAATGCCACCCTGAACCAGCTGTGCAATAGGAC	chrX	123689331	123689390	+	membrane/protein,/palmitoylated/1,/55kDa
A_72_P371588	ENSSSCG00000008509	RASGRP3	0.00740087	2684	GTACTGGATTCTGAAGTTTCCTGCAGAGTTTAATTTGGACCTTGGTTTGATCCATATGAC	chr3	99660978	99660919	-	RAS/guanyl/releasing/protein/3/(calcium/and/DAG-/regulated)
A_72_P371593	ENSSSCG00000011629	ACAD11	0.0132139	713	GCACCAGCATTTTAATCTCATTCACTTTTGCAGCAGGTTGATCCACGGGATAATTACTCA	chr13	60545102	60545043	-	acyl-Coenzyme/A/dehydrogenase/family,/member/11
A_72_P371708	ENSSSCG00000007405	WFDC2	0.00749393	663	CTCCTGAGCTGACAGCAACTGCTTCTTTTACCAACCAATAAAGTGATCACTTCCTGTCAA	chr17	49840762	49840821	+	WAP/four-disulfide/core/domain/2
A_72_P371733	ENSSSCG00000017273	PSMD12	0.0307648	1798	CAATCTATGACACTCCGTGTATACAGGCAGAAAGTGAAAAGTGGCAACAGGCCCTAAAAA	/	/	/	/	proteasome/(prosome,/macropain)/26S/subunit,/non-/ATPase,/12
A_72_P372518	ENSSSCG00000006323	TMCO1	0.0370727	1251	ATTCACATGAGAATGGCACCCAACAAACATGATAGTGCTTTTGGTCACAGATTAATATTT	chr4	88447768	88447827	+	transmembrane/and/coiled-coil/domains/1
A_72_P372578	ENSSSCG00000005665	PHYHD1	0.0113301	1509	TCTCAGATGGAACTGCTGCTCATGACCGTGCAAGATGGGAATAAAAACAACTTCCGAATG	chr1	283928852	283928911	+	phytanoyl-CoA/dioxygenase/domain/containing/1
A_72_P372643	ENSSSCG00000017957	EIF4A1	2.72e-05	853	GTTAAGCCGAGGGTTCAAGGACCAGATCTATGACATATTCCAAAAGCTCAATAGCAACAC	chr12	50065640	50065581	-	eukaryotic/translation/initiation/factor/4A,/isoform/1
A_72_P372738	ENSSSCG00000006287	SELL	0.0223546	2546	GAAGAGAAAGAAAGCTTGCACTGTTTTGTTTGTTCATTTTGGATTTGGGTTTTGATGTCT	chr4	84414405	84414464	+	selectin/L
A_72_P372848	ENSSSCG00000009187	EIF4E	3.73e-07	875	TTGTTTCTTTTACAGCATTGTCTGTGCTGTACTCTTGCTGATGGCTGCTAGATTTTAATT	chr13	40340717	40340657	-	eukaryotic/translation/initiation/factor/4E
A_72_P374548	ENSSSCG00000008633	PDIA6	0.0437092	729	GAATAAAACGGTATTTTGGACAATGCCAATAAACGTATGAAATTAGTGTCCACACCCCTA	chr3	116601730	116601789	+	protein/disulfide/isomerase/family/A,/member/6
A_72_P374568	ENSSSCG00000008102	TMEM87B	0.00770867	923	GTGAGTCTTGTGAAGTGTGGTAAAGCAATGCCTCCGTCTCTTAGGTTTATAGTTATTTTG	chr3	39680957	39680898	-	transmembrane/protein/87B
A_72_P375443	ENSSSCG00000004352	ENSSSCG00000004352	0.00793552	1025	AACAACATCCAAAGAACTTTTGGCAGTGTGGGCCATCAATGGTGGCAATATAATTTGCAA	chr1	69824515	69824572	+	/
A_72_P375458	ENSSSCG00000009440	ELF1	0.00470145	862	TGACTTTGTGTAGATGAGGAAGGAAAACCCAAGTGTGTTTCTCTTTTTGTTTTCCACATG	chr11	24929780	24929839	+	E74-like/factor/1/(ets/domain/transcription/factor)
A_72_P375623	ENSSSCG00000001472	HLA-DOA	0.00684201	1143	CTTGCTCCATCCAAAGTCCCCTGCTAGCCGCAGTAAAATTTTAAACAGTGTTTGTACTGT	chr7	29555486	29555427	-	HLA/class/II/histocompatibility/antigen,/DO/alpha/chain/Precursor/(MHC/class/II/antigen/DOA)(MHC/DZ/alpha)(MHC/DN-alpha)
A_72_P376488	ENSSSCG00000011314	LZTFL1	0.00169106	1503	TCTCAAACTCCTCTCTGCCTAGTGCTCCAAAGTCTTAGTTAAACTGCAATGAGAACTTCA	chr13	24388377	24388318	-	leucine/zipper/transcription/factor-like/1
A_72_P376593	ENSSSCG00000006835	SARS	0.0222182	1889	ATGAGATCCAATCACTGGTGACTGATGAAACCATGTAATAAAGCATCTCTGAGGGAAAAA	chr4	115358133	115358082	-	seryl-tRNA/synthetase
A_72_P376623	ENSSSCG00000006830	ENSSSCG00000006830	0.000267	1034	AGAAACTGAATGCAACTAACATAGAGCTAGCCACAGTGCAACCTGGCCAGAATTTCCACA	/	/	/	/	Proteasome/subunit/type/alpha/5/Fragment
A_72_P376698	ENSSSCG00000003767	ENSSSCG00000003767	0.0140426	877	CGTGATCAGGGTGGTTTCAGAGAAGTTCGAAATGAGTATGGGTCAAGAATAGGAGGAAAT	chr6	94315461	94315520	+	/
A_72_P378168	ENSSSCG00000003338	PUSL1	0.000123	640	TATCCTGGCACCTTGCCCATGTCCTGGGGTTAGTCCAGAAGTAAAAATAAAAGGAGAAGA	chr6	42908776	42908835	+	pseudouridylate/synthase-like/1
A_72_P378493	ENSSSCG00000008457	DYNC2LI1	4.91e-05	1935	CGGGAATTTCTTGTTAGTGCAACTCCCTGGATACTTTTAAAGTCTCTTAAAGGAAAAATT	chr3	90133896	90133955	+	dynein,/cytoplasmic/2,/light/intermediate/chain/1
A_72_P378528	ENSSSCG00000013443	ENSSSCG00000013443	0.00705969	8132	CCCAGCACCCCTCTTAGGTAGAGACTTATTAACCAAAATGGGAGCACAAATTTCTTTTAA	chr14	64970007	64969952	-	Protease/Fragment
A_72_P378588	ENSSSCG00000007036	ENSSSCG00000007036	0.0109105	1055	ACCCTCACCTATAGGAGATTTAATTATAAGGACAATATGGACTTGGTAGAGTTTAAGACA	chr17	12800642	12800701	+	/
A_72_P379538	ENSSSCG00000010541	COX15	0.00505703	552	TTGACAAGCTGTTGATTGTACCTGCAAAATCTGACTCCTTGACCTCCTGAGTCCTGGATT	chr14	115642357	115642298	-	COX15/homolog,/cytochrome/c/oxidase/assembly/protein/(yeast)
A_72_P379793	ENSSSCG00000009137	GAR1	6.19e-07	1262	TTGTACAAAGCTTGGAACTTTGTGGGTGTTTAATAAAGGGACAGCTTTCATTTGAAGAAT	chr8	96564751	96564692	-	GAR1/ribonucleoprotein/homolog/(yeast)
A_72_P379818	ENSSSCG00000004425	LAMA4	0.00412167	800	ATGTTCACATGAAAAATGGGCAGGTCATAGTGAAAGTCAACAATGGCATCAGAGACTTTT	/	/	/	/	laminin,/alpha/4
A_72_P380008	ENSSSCG00000002753	NOB1	0.00478392	1654	AGAGAGTTGAATGAAAGCAGAAGAAACAGTGCCTGAAGTAGATCTTCAACCTTTAAAGAA	chr6	12139644	12139703	+	NIN1/RPN12/binding/protein/1/homolog/(S./cerevisiae)
A_72_P380163	ENSSSCG00000015924	SPC25	6.46e-05	889	GTTGAAAAGGCTACAAAAATCTGCAGACTTGTATAAAGATCGACTTGGACTAGAAATTCG	chr15	70849844	70849785	-	SPC25,/NDC80/kinetochore/complex/component,/homolog/(S./cerevisiae)
A_72_P380343	ENSSSCG00000001708	CDC5L	0.000461	2854	GGCCTTTAATTTTAAAAGCCTGATTTTAAAGTGCTGCCTGTGCGTAAACTCTTGAATAAA	chr7	45949564	45949623	+	CDC5/cell/division/cycle/5-like/(S./pombe)
A_72_P381458	ENSSSCG00000014575	SCUBE2	0.0119299	606	AGCGACCGGTTGGAGTTCAGTTGTTAGAGAGAATACAGATGATTTGGTAAATTGGAAAAA	chr9	198652	198711	+	signal/peptide,/CUB/domain,/EGF-like/2
A_72_P381583	ENSSSCG00000002278	ENSSSCG00000002278	0.00127304	611	GCCGACGTTGGAAAAGTTTGAGCAAGAAAATAAAGTAGTATTGGATTATAACCGAAACTA	chr7	97426034	97425975	-	/
A_72_P382453	ENSSSCG00000000398	ENSSSCG00000000398	0.0049192	1307	CACCATTCATCTACCTTTCTAGTTTCCCAACTGGATGCTACACCTTGCTTATGTTAATTT	chr5	20748340	20748281	-	Ovarian/and/testicular/apolipoprotein/N
A_72_P382468	ENSSSCG00000012148	SYAP1	0.0156605	2016	GAAAAATCCTTAATGCTCTGTAAACTGACATTAATTCTAGGTGTCGACCTTGGCTGAATC	chrX	12695416	12695357	-	synapse/associated/protein/1,/SAP47/homolog/(Drosophila)
A_72_P383583	ENSSSCG00000013736	PRDX2	0.0249565	842	CGACATAGCTGGGTACAGGCCTTTTGGTGACCAATAAAGTATTAGGGACAAATGGAAAAA	chr2	56062727	56062674	-	peroxiredoxin/2
A_72_P384203	ENSSSCG00000003055	XRCC1	0.00423931	703	TTTGCTTGTGCACATGCACACACACACAGGAGTTAATAAAGGTGACTTGGTTTGGAGCAG	chr6	34904602	34904543	-	X-ray/repair/complementing/defective/repair/in/Chinese/hamster/cells/1
A_72_P384228	ENSSSCG00000007556	PSMG3	9.29e-05	732	CGATGTGCAGGTCATTTGTTGGGGGAGATGTTTGTCTTATTAAAAATAAACGCTCAAAAA	chr3	696986	696935	-	proteasome/(prosome,/macropain)/assembly/chaperone/3
A_72_P385163	ENSSSCG00000011079	PIP5K2A	0.0417617	462	TTAAACATTGATCAGTGAAAACCGACCAGCTTTGGTCAGAGTATGTTGGGGGCAACAACC	chr10	49925271	49925330	+	phosphatidylinositol-5-phosphate/4-kinase,/type/II,/alpha
A_72_P385388	ENSSSCG00000001571	MTCH1	0.00850238	1933	ATCATGTGACCACCCAGAATGTATCGCCCTTGTCCAGTGTTCATTGGTTTAATGGTGATG	chr7	37250583	37250524	-	mitochondrial/carrier/homolog/1/(C./elegans)
A_72_P385723	ENSSSCG00000005595	RPL35	4.89e-12	519	CTAAACTGCTTGGTCTGGATTTTGTTGTCTGTGAGGTGTATTTAACATAATATCTGATAG	chr1	280473571	280473512	-	ribosomal/protein/L35
A_72_P386298	ENSSSCG00000004512	ENSSSCG00000004512	0.00459362	695	AGAGTGAGCTATACAGAATAAGACACATCTGTCCTTATATTTTGTATCTACCGCTCAGAA	chr1	102496693	102496634	-	/
A_72_P386388	ENSSSCG00000002767	TSNAXIP1	0.000193	621	GGTGGCCTGAGTGCTCTCATGCTGCTAACCTCTGACTGCTATTATAAAACTGTTTATCTG	chr6	12877184	12877243	+	translin-associated/factor/X/interacting/protein/1
A_72_P386858	ENSSSCG00000015025	CRYAB	0.00192392	224	TTATTAATGCTGAGGGCAGGCCCAAATTATTAAGCTAATAAATATCATTCAGCAACAGGT	chr9	38490789	38490734	-	crystallin,/alpha/B
A_72_P388963	ENSSSCG00000003943	MED8	0.0207095	603	GAGCTTTAATAAAATGTGCTCAAACCTTCTGGAGAAAATCAGCAAAGAGGAACGAGAATC	chr6	120094193	120094252	+	mediator/complex/subunit/8
A_72_P389003	ENSSSCG00000007273	ENSSSCG00000007273	0.0477951	2640	AGATGAAGACAGCAAAAAAGACGATGGTATCTCATTCAGTAACCAGACAGGCCCTGCTTG	chr17	39407575	39407634	+	/
A_72_P389158	ENSSSCG00000002704	KARS	4.23e-05	2196	GAGGGAAGAGGAATTAAGAATTCCTTTTTACTCCTTGTTACCAAATAAACCATTTGTCTC	chr6	8723665	8723724	+	lysyl-tRNA/synthetase
A_72_P389683	ENSSSCG00000014013	RNF130	1.69e-07	1363	CTTGAAGGAAAAAAGAACCTATTTTTGTGCATCATTTACCAATCATGCCACACAAGCATT	chr2	67982221	67982280	+	ring/finger/protein/130
A_72_P391733	ENSSSCG00000006681	TXNIP	0.0356448	1880	TTGAATACTTCTTACTGATCTACGTTAGTGTCCCTGGCTCCAAGAAGGTCATTCTTGACC	/	/	/	/	thioredoxin/interacting/protein
A_72_P391978	ENSSSCG00000003516	USP48	0.00304606	549	AGCAAGATGCTGAAGCAGACCAAAGCAATGGAAAAATGAATGGCAACACCTTGAATAAAG	chr6	54976801	54976742	-	ubiquitin/specific/peptidase/48
A_72_P392278	ENSSSCG00000009036	LSM6	0.00013	784	CTGTATGATTTGTAATTGAAGTTGCAAGCAATGCCGTTTGATTTGACTGCTTTACTGGTT	chr8	71109287	71109228	-	LSM6/homolog,/U6/small/nuclear/RNA/associated/(S./cerevisiae)
A_72_P392488	ENSSSCG00000010924	UBE2T	2.67e-05	707	ATGCCATTATCCTGTTTGTATCCTAGAAAGTAGACCCTGTATATTTATATGTTGGCTCTA	chr10	24508149	24508090	-	ubiquitin-conjugating/enzyme/E2T/(putative)
A_72_P392573	ENSSSCG00000007492	C20orf108	1.44e-05	2960	CAGATGTTCCACAATTACTGTCACAGTGTTTACGTTGTGTTGCTACTTATATTTTTTGAG	chr17	59486573	59486632	+	Transmembrane/protein/C20orf108
A_72_P392618	ENSSSCG00000016679	GGCT	0.000532	1138	ATGGTTTGCCACTGGAGTATCAAAAGAAGTTAAATGCAATAGAACCAAATGACTACAAAG	chr18	40938295	40938236	-	gamma-glutamyl/cyclotransferase
A_72_P394173	ENSSSCG00000006658	CA14	0.00606967	1390	ATGCTGCTATCATGCTGTGGTTTTTTGCTCACTGTATTTGGAATTAAAGTTTCTGACCCC	chr4	102779690	102779631	-	carbonic/anhydrase/XIV
A_72_P394203	ENSSSCG00000010315	ADK	0.0454273	1648	CCTGCCACCTTTCTTACTATAATAATGTTCATTGTTAATTTAGAGGGTACAGTAATGCAC	chr14	80532886	80532945	+	adenosine/kinase
A_72_P395463	ENSSSCG00000001053	TBC1D7	0.00883962	1653	CCTAAATCTGCTTTCTGAGACTTCATCTTGCTAAATAGGTTTAAATAAAGGGCCTTACTT	chr7	9854844	9854786	-	TBC1/domain/family,/member/7
A_72_P395768	ENSSSCG00000016372	STK25	0.0202719	621	TTAGTTTTCACAGAACCGTGAGGGCTCCTGCTGCTTTCAATAAAGACCTGAATGACGACT	chr15	131938445	131938386	-	serine/threonine/kinase/25/(STE20/homolog,/yeast)
A_72_P396143	ENSSSCG00000010822	BPNT1	3.88e-05	1470	AACCAGCCATATTACAACTACCATGCATGACCATATGCTGTGTTGGGGATAACCATCTGG	/	/	/	/	3'(2'),/5'-bisphosphate/nucleotidase/1
A_72_P396543	ENSSSCG00000001761	IDH3A	0.0317491	2592	CCTGGGAAAGTTTCCATCAAAACAGTAAATACGGTATATTTCTTAGTGACATGGAAAGTA	chr7	53783749	53783690	-	isocitrate/dehydrogenase/3/(NAD+)/alpha
A_72_P396558	ENSSSCG00000012257	MAOA	0.00825279	712	CGAAAAGCTGACCGCCTTGCTAAGGTTCATAAAGAAATAAGAAAGCGGAAAATCTGTGAG	/	/	/	/	monoamine/oxidase/A
A_72_P396583	ENSSSCG00000001991	DHRS1	0.00791129	1410	CTTTTACTTTTTGCCTTGGTATAGAAAAATGCTCTAGGGGCTAATAAAGGGTTGTCCTCC	chr7	81343033	81343092	+	dehydrogenase/reductase/(SDR/family)/member/1
A_72_P397058	ENSSSCG00000004391	C6orf182	0.00557094	1205	CTAGCCTTTATAAATTGTAGTATTTTTTAAATTAATGCCTGATGACCTCCGAAGAGTCCC	chr1	78845267	78845326	+	Cep57-related/protein/(Centrosomal/protein/of/57/kDa-related/protein)(Cep57R)
A_72_P397378	ENSSSCG00000010094	SNAP29	0.0126806	742	AGACAAAGGATTTCCACTCCATAGTGATGAAAAGATTTGAAAGGTGTTTTAAATTCCCTG	chr14	51443873	51443814	-	synaptosomal-associated/protein,/29kDa
A_72_P397463	ENSSSCG00000016087	C2orf60	0.0307517	2322	TTCCAAGGCCAGATGGTATGAATGTTCCCTTAAAGCTGGAGATGTATTATTCATTCCCTG	chr15	97312922	97312869	-	JmjC/domain-containing/protein/C2orf60
A_72_P397528	ENSSSCG00000006041	ENSSSCG00000006041	2.05e-07	868	ACCGGACCTTCTTATTCTCGTTCATAGCAGCTGTAAAACTGTTGTCATAGCAACCAGCGT	chr4	33166168	33166227	+	/
A_72_P398058	ENSSSCG00000012250	MED14	2.86e-06	706	CCTTACCTGGAAAATGTTCTGGGAGTTGTTATAAACACATCCCAAAGAAAGCAATATTTA	chrX	36069990	36069931	-	mediator/complex/subunit/14
A_72_P398343	ENSSSCG00000011767	TTC14	0.0473895	3130	TTCCGAAGAACTTCCTTTGTACTACAGGAGAAGTATTGAACTAAATAGCAATTCTTTGGA	/	/	/	/	tetratricopeptide/repeat/domain/14
A_72_P400433	ENSSSCG00000015341	C1GALT1	0.0327379	662	GAAGGCAGAGACCAACTGTACTGGAAAACAATTAAAGCTTTTCAGTATGTTCATGATCAT	chr9	72947024	72947083	+	core/1/synthase,/glycoprotein-N-acetylgalactosamine/3-beta-galactosyltransferase,/1
A_72_P400528	ENSSSCG00000008294	ACTG2	0.00210445	1346	ATCTCCTGGAGACTTCTCTGTCAACAACCATGAAACATTAAAACCTGCAAGCCTTAAAAA	chr3	63607088	63607037	-	actin,/gamma/2,/smooth/muscle,/enteric
A_72_P401278	ENSSSCG00000008293	DGUOK	4.78e-06	861	TTCCAGTGCTGGTGTTGGATGTCAATGATGATTTTTCTGAAGAAGTAACCAGACGAGAAG	chr3	63565587	63565528	-	deoxyguanosine/kinase
A_72_P401618	ENSSSCG00000005959	FAM49B	0.0433233	851	TTTACGAATTTTCTCAGAGGTTAGAAGCAGCCTTAAGAGGTCTTCTGGGAGCCTTGACAA	/	/	/	/	family/with/sequence/similarity/49,/member/B
A_72_P402718	ENSSSCG00000013746	CALR	0.0101902	903	AGACAACCCTGAGTACTCCCCTGATAGCAACATCTATGCCTATGAAAACTTTGCTGTGCT	chr2	56287829	56287888	+	calreticulin
A_72_P402728	ENSSSCG00000006623	PSMB4	0.00211799	1009	CTATCGAGATGCCCGTTCTTATAACAGGTTTCAAATTGCCACTGTAACCGAAAAAGGTGT	/	/	/	/	proteasome/(prosome,/macropain)/subunit,/beta/type,/4
A_72_P402908	ENSSSCG00000006924	ENSSSCG00000006924	6.72e-05	4194	GAAGACGATTAAGAGTATTTTCGAGCTGGAAATAAACTGTGCTTCACTGAGCTTTAAAAA	chr4	132097465	132097524	+	Guanylate/binding/protein/1
A_72_P402943	ENSSSCG00000006638	CDC42SE1	0.0333776	1261	GGCCTCTAACCCTATGTTTCTTTAGCATTGCTCACCCCCTAAGGTCTTTACTTTTTTAAT	chr4	102133391	102133450	+	CDC42/small/effector/1
A_72_P403508	ENSSSCG00000001941	MIPOL1	0.00272703	689	GTAGCACGAGCCAAGCATATGGAAATGTCCCTAAAAGTGCTAGAAAATATTAACCCTGAA	/	/	/	/	mirror-image/polydactyly/1
A_72_P403603	ENSSSCG00000016994	UBTD2	0.00144779	621	GATTTAGTTCTGAGGAATTACCAGTGAAAAATTCCATCTGTGATGGAGACCAACAAAAAT	chr16	49383768	49383827	+	ubiquitin/domain/containing/2
A_72_P403993	ENSSSCG00000017968	CNTROB	0.0175549	730	GGGAATCTGGAGATAAGCCCCTTGCCTTTATTTTCTTTGGTCTCTTCTTATCATTATTAT	chr12	50241749	50241690	-	centrobin,/centrosomal/BRCA2/interacting/protein
A_72_P404178	ENSSSCG00000011074	ARHGAP21	0.0432437	689	AAAGCACAGTAGACTCCCAGCCAGTGCCCAACATAGATCATTTACTCACCAACATTGGAA	chr9	11522774	11522715	-	Rho/GTPase/activating/protein/21
A_72_P405313	ENSSSCG00000002837	CYLD	0.0088256	784	TTATTCTGCTTATTTGCTTTTAGTTCCGTTCTGGACACTGTGTTACTTAGCCCCCAAAAA	/	/	/	/	cylindromatosis/(turban/tumor/syndrome)
A_72_P406188	ENSSSCG00000017100	MTRR	0.000532	862	TCATGTGCAAGCTCAAGTCTGTTTCACCCAGGGAAGCTTCATTTCATTTTTAACATCGTG	/	/	/	/	5-methyltetrahydrofolate-homocysteine/methyltransferase/reductase
A_72_P406288	ENSSSCG00000006469	MRPL24	0.000424	1337	TCTTTGTCTTAGCCTTGAAGCTTGGGGCCACCTCTTCTTCAGATGCTAATAAAGAGCCTT	chr4	97050440	97050499	+	mitochondrial/ribosomal/protein/L24
A_72_P406388	ENSSSCG00000007591	AIMP2	0.00761288	1213	GTGCTCCACGTCCTTAGGCCACCTGTCACGTATCAATAAAAGCATCCTATAGTCAAAAAA	chr3	4102825	4102884	+	aminoacyl/tRNA/synthetase/complex-interacting/multifunctional/protein/2
A_72_P406568	ENSSSCG00000013863	C19orf42	1.26e-06	1498	CGGATTTGATGCAGAAAGGTTGGCCTTTAAGTTTAATGCACCCTCTTATGGGGCTGCATT	chr2	61188862	61188803	-	UPF0608/protein/C19orf42/Precursor
A_72_P406708	ENSSSCG00000016593	ARF5	1.1e-06	1037	GGGTGGTGCTATGACGTGGCACTGGATATCAAGTAATAAATTTGCTGTGGTTCGTAAAAA	chr18	18820599	18820548	-	ADP-ribosylation/factor/5
A_72_P407138	ENSSSCG00000016929	PDE4D	0.000484	1035	GATTTGAAAACCATGGTTGAAACTAAGAAAGTGACAAGTTCTGGAGTTCTTCTTCTTGAT	chr16	35871423	35871364	-	phosphodiesterase/4D,/cAMP-specific/(phosphodiesterase/E3/dunce/homolog,/Drosophila)
A_72_P407223	ENSSSCG00000009630	EGR3	0.00509518	781	TACCCCCTTGGAGACCATCAAGGCATTCAAAGACAAGCAGATCCACCCGGGCTTTGGCAG	chr14	6939201	6939142	-	early/growth/response/3
A_72_P407353	ENSSSCG00000014264	HINT1	0.00796093	852	ACAGACGAGTATGTTATGTGATTGATCCAGAAAGTGACATTTTGGAGTCTAGAAAAAATG	chr2	121276785	121276726	-	histidine/triad/nucleotide/binding/protein/1
A_72_P407378	ENSSSCG00000004233	SMPDL3A	2.96e-08	923	CCCAGACCTATGACATTGAAGATTTGCAGCCAAAAAATTTGTATGGATTAGCTAAACAAT	chr1	41352714	41352655	-	sphingomyelin/phosphodiesterase,/acid-like/3A
A_72_P407703	ENSSSCG00000006192	LACTB2	0.0171973	1487	TACGGTATTTGACGAGAACTTTGGAAAGTCATTCACAGCAATGGAGCTTGTAAAAATGAT	chr4	66881454	66881513	+	lactamase,/beta/2
A_72_P408573	ENSSSCG00000015871	NR4A2	0.00281696	669	AGCAATAATTGACAAACTTTTCCTGGACACTTTACCTTTCTAAGACCTCCTTCCATGCAC	chr15	59411012	59410953	-	nuclear/receptor/subfamily/4,/group/A,/member/2
A_72_P408633	ENSSSCG00000008210	ENSSSCG00000008210	0.000538	2112	GAAGCCTCTACCCTATTAAGATGTTGGGAATCCCTGCAATAAAAGTTCATGTTCCGTGTG	chr3	52647848	52647907	+	Threonine/synthase-like/2/(TSH2)(EC/4.2.3.-)
A_72_P409633	ENSSSCG00000011196	DPH3	0.0109758	2540	CATGCCATTTCCGTTATACAACACCTGTTTTTGCTGAAGATGAATTTGAAAATGAGATGC	chr13	2817530	2817471	-	DPH3,/KTI11/homolog/(S./cerevisiae)
A_72_P409878	ENSSSCG00000009624	PPP3CC	0.0332156	2161	CCTGGAGGTGCATTTATCCTGTAAGAAAGGTGACCGTTTTGTAAATTCTTTTAATTTATG	chr14	6748216	6748275	+	protein/phosphatase/3/(formerly/2B),/catalytic/subunit,/gamma/isoform
A_72_P409933	ENSSSCG00000014136	VCAN	0.03147	883	GGGTTGCTGTGCTCCCAAAACATTTTAAAGTGAAAGTATTGGCATTCAAAAACAAAGAAA	chr2	81216807	81216865	+	versican
A_72_P410128	ENSSSCG00000003830	MYSM1	0.0357579	641	TGTCCCCATGGATAAAATCTTTCGCCGGGATTCTGACCTGACTTGTTTGCAGAAACTTTT	chr6	109034129	109034188	+	Myb-like,/SWIRM/and/MPN/domains/1
A_72_P410308	ENSSSCG00000005085	C14orf39	0.00189648	1641	CCCATCACATCAGTTTAACGAACATTATTCTGCAGGAAATTTAAATCCTCTCTCATCACA	/	/	/	/	Protein/SIX6OS1/(Six6/opposite/strand/transcript/1)
A_72_P411273	ENSSSCG00000014221	ENSSSCG00000014221	0.000552	882	CTACTGAACTTTATGGTTTCACAAAGAGACCTGGGATCACAGGATCCACGAAGTGCCTTT	chr2	108897659	108897718	+	/
A_72_P411298	ENSSSCG00000004166	AHI1	0.0194103	1238	AAGTTCCAATCCTGTCTCAGTCTGAAACAAGTACATTGATCATCTCTGATGACCCAACTG	/	/	/	/	Abelson/helper/integration/site/1
A_72_P411443	ENSSSCG00000016398	ENSSSCG00000016398	0.0283142	13311	GGCAGAACAGACTCAACTACAGTGAGACTCTGTATAAACTCGCCAATGAAGAAGCAAAAA	/	/	/	/	/
A_72_P411463	ENSSSCG00000003762	ELTD1	0.00738404	654	AATGAGACACATAGGAGAACCTGTGGCTTTGCTACAAGAAATCTATAGAAATTCCGCTAA	chr6	93508633	93508692	+	EGF,/latrophilin/and/seven/transmembrane/domain/containing/1
A_72_P412538	ENSSSCG00000003914	PRDX1	0.00126571	1878	CCTGGCAGTGATACCATCAAGCCTGATGTCCAGAAGAGCAAAGAATATTTCTCTAAACAG	chr6	118782880	118782939	+	peroxiredoxin/1
A_72_P412998	ENSSSCG00000004108	C6orf72	0.0348375	662	CCCGAATAAGCTGTCAGACTTTGATAGTGAAGAATGAAAATCTGGAAAATTTGGAGGAAA	/	/	/	/	Uncharacterized/protein/C6orf72/Precursor
A_72_P413163	ENSSSCG00000012910	ENSSSCG00000012910	0.000553	538	TGGCCTCCCGCAGTTGAGCTATGCCTTGGAGAATTAAAAGTTTTGAATCGTGGCAAAAAA	chr2	3469960	3469910	-	/
A_72_P413728	ENSSSCG00000016778	ENSSSCG00000016778	0.00290159	3819	CAAAATTTCTTGAAACGTGAGCCAAACCAAAAAGCGTTCCTAATGAGTAGAGGCCTGCAT	chr16	83072	83131	+	/
A_72_P415008	ENSSSCG00000007609	ARPC1A	0.0317073	426	ATTGTCACACTAACTTAAAGGAAGGGGGGAGGTATGTAAATTGTCTGCTAAAAACTTAAA	chr3	5453963	5453904	-	actin/related/protein/2/3/complex,/subunit/1A,/41kDa
A_72_P415383	ENSSSCG00000014884	INTS4	0.0392163	842	GGTACCAAACTTGGCCACATTATTTTGTAGTAAGGAAGCCAAAACAAAAACAACAACAAA	chr9	12197502	12197443	-	integrator/complex/subunit/4
A_72_P415913	ENSSSCG00000009822	C12orf24	0.0007	843	CTGGATATGCATCAAAAACAAGATGTAAGTCACTGAAGATTTTTAGAAAACCAGGCAGAC	chr14	31883604	31883663	+	Uncharacterized/protein/C12orf24
A_72_P416143	ENSSSCG00000000938	LIN7A	1.32e-06	894	AACAAACACAGCAAAACCATATGTCATAGGTCCTTGAAGCAAAGCTCTTTGATGCAACAC	/	/	/	/	lin-7/homolog/A/(C./elegans)
A_72_P416483	ENSSSCG00000008942	DCK	0.0176286	1686	AAACCAACTTTGATTATCTACAAGAAGTGCCTATCTTAACACTGGATGTTAACGAAGACT	chr8	57550567	57550626	+	deoxycytidine/kinase
A_72_P416982	ENSSSCG00000005601	HSPA5	0.000757	2453	TTTCTACAGCCTCTGATAATCAGCCAACTGTTACCATCAAGGTCTATGAAGGTGAGCGAC	/	/	/	/	heat/shock/70kDa/protein/5/(glucose-regulated/protein,/78kDa)
A_72_P417699	ENSSSCG00000008498	HEATR5B	0.00607803	651	CTGATAGTGACTGGTGTTGTACAACAGATAGTAAGAGCTGCTCAGGATTATCTGCAAAAA	chr3	96310210	96310269	+	HEAT/repeat/containing/5B
A_72_P418024	ENSSSCG00000017033	SLU7	0.0341075	775	ATGGGAAAATCCATATCGATTCTTCTTGCTGCCTGGCTTTAATAAAGCATCCAGAAGTCT	chr16	60712715	60712656	-	SLU7/splicing/factor/homolog/(S./cerevisiae)
A_72_P418629	ENSSSCG00000002819	ARL2BP	9.31e-06	2113	ACCACCCCAATAGACTGGGAGGCTTTGGCTAATGATGACAGAAGAATACATCTTGGAAAG	chr6	20066510	20066451	-	ADP-ribosylation/factor-like/2/binding/protein
A_72_P419009	ENSSSCG00000012841	PNPLA2	0.00572553	2102	TGTGAAGAGTTATTTATTTTTGCCAAAGCAGATGTAATAAACGCCACAGCCCAGAAAAAA	chr2	148673	148626	-	patatin-like/phospholipase/domain/containing/2
A_72_P419329	ENSSSCG00000016076	COQ10B	7.85e-05	1721	GCTTTGATTATAAACCTGTACTTTGCACTTGGAATATGGAACCACATGTACATAGAATTC	chr15	94893631	94893690	+	coenzyme/Q10/homolog/B/(S./cerevisiae)
A_72_P419629	ENSSSCG00000005184	SNAPC3	0.0120462	1472	CCCCTGCAAAAGTTCAAATCCCAGATTTTCTTATGCAGTACCTTGATTGTATTTAAATGT	chr1	216382748	216382689	-	small/nuclear/RNA/activating/complex,/polypeptide/3,/50kDa
A_72_P420199	ENSSSCG00000014250	ENSSSCG00000014250	1.21e-06	685	TAGTCCTTTTGTCACTTTCATGCAGCTCAAAGGATGTTCTGCCATCAGTGGTACCAAATA	chr2	117659438	117659379	-	/
A_72_P425664	ENSSSCG00000014215	PGGT1B	0.0110161	791	TAGTGGCCACATAGCAATGACCTACACTGGCCTTTCATGCCTAGTTATTCTTGGAGATGA	chr2	108077697	108077638	-	protein/geranylgeranyltransferase/type/I,/beta/subunit
A_72_P425759	ENSSSCG00000001487	KLHL31	0.0241409	2116	TGAGAACTGCATGTACATTGCTAACATTGCCGAAACGTACTCCCTGAGAAACGCAAAACG	chr7	31437070	31437129	+	kelch-like/31/(Drosophila)
A_72_P426509	ENSSSCG00000012103	GPR143	0.00836081	680	ATGTCAATATCAGACCCAGTAATAAACGTTAATAAAGTGCGCCAGAGCGCCCAGCCTAAC	chrX	5205799	5205740	-	G/protein-coupled/receptor/143
A_72_P427134	ENSSSCG00000009807	RHOF	0.000892	2055	TGACAACGTTCTCATCAAGTGGTTCCCTGAGGTCACACATTTCTGCCGTGGGACCCCCAC	/	/	/	/	ras/homolog/gene/family,/member/F/(in/filopodia)
A_72_P427799	ENSSSCG00000004583	ENSSSCG00000004583	0.00555055	784	CGCAACTTGCCCTTCAAGTTCTCCTTCAGTTTGATAAAGCTATAAATTCAGCATTGGCAC	chr1	116229555	116229614	+	/
A_72_P428074	ENSSSCG00000007571	EIF3B	0.0205559	2140	AAAGGCTCAAGAACTCTACATGGAACAGAAAAACGAGCGTCTAGAATTGCGAGGAGGTGT	chr3	1867224	1867283	+	eukaryotic/translation/initiation/factor/3,/subunit/B
A_72_P428094	ENSSSCG00000008091	ENSSSCG00000008091	0.033426	615	ATGGCAGAAATCTAAGGGGAAAATCTATAAACGGCCTCCTATGGAGCTTAAAACCAAAAA	chr3	39085398	39085457	+	/
A_72_P428734	ENSSSCG00000017513	NPEPPS	0.0291793	1091	GGTTGGACAATGAATGTAGTTAACTGATTCCTGCTCACACTCCAGAATAAAATTCTATTA	chr12	21392754	21392813	+	aminopeptidase/puromycin/sensitive
A_72_P428894	ENSSSCG00000014289	UQCRQ	0.00248287	715	CGAATGTTGGCTTTCTGCCCTCTGCTCCCATGACAATAAAATCTCCTAACTGTATTGTAA	chr2	123098602	123098661	+	ubiquinol-cytochrome/c/reductase,/complex/III/subunit/VII,/9.5kDa
A_72_P429909	ENSSSCG00000011570	IRAK2	0.019262	756	TGACACAGCATTCTGAGCACCACGGGCACTTTCCAAAGTTAAGATCTCTGGGTAATACTT	chr13	55640377	55640318	-	interleukin-1/receptor-associated/kinase/2
A_72_P429924	ENSSSCG00000003138	HSD17B14	0.0017096	882	CTTTGGCCAAAGTTTGATTTTCCCAATACTTGTCCAAATTTGGATTAAAACATTGAACGC	chr6	37567224	37567283	+	hydroxysteroid/(17-beta)/dehydrogenase/14
A_72_P429979	ENSSSCG00000004602	TEX9	0.0409209	1437	ATCAGATTTTTGAAGGCCAAACTCCGTGTTATGCAAGAGGAATTGGATAATGTTGTATGT	chr1	120117646	120117587	-	testis/expressed/9
A_72_P430384	ENSSSCG00000015615	TRAF3IP3	0.0372734	662	TCTTCAGAGTCAATCCTTACAGCTCCAGGAACAGGAGAAACGCTTGACAAAGAAAGGTCA	chr9	125562251	125562192	-	TRAF3/interacting/protein/3
A_72_P430559	ENSSSCG00000010029	DRG1	0.017436	1806	TGGTGTCACCTTGTATATGAAACTGCATAAAGGACCTGGTAGGCCAGCTGACTATGTACA	chr14	49037197	49037256	+	developmentally/regulated/GTP/binding/protein/1
A_72_P430604	ENSSSCG00000009303	RPL21	2.84e-09	685	AATGTTTAAAGCAGGTTTTGTGTTCAAATTCAGTGGGTGGTGTCTTTACTATTCCAAGTT	chr11	3810727	3810786	+	ribosomal/protein/L21/pseudogene/28
A_72_P430609	ENSSSCG00000002244	TMEM85	0.040193	2346	TTGGAGATACTTGTGGAAGATGTGAGAAACTAATGCTGGATTCAGATTATACATGATGAA	chr7	87852677	87852618	-	transmembrane/protein/85
A_72_P430639	ENSSSCG00000016092	SGOL2	0.0340777	338	ATAGAAAACCAAATGACTGTGGAATGAAAACTTTCAGAAAAGTGAAAGACTCAAGCTCTG	chr15	97888068	97888127	+	shugoshin-like/2/(S./pombe)
A_72_P430729	ENSSSCG00000008808	GNPDA2	1.18e-05	1818	AGCAGCATCCCCGAACTATTTTTGTATGTGATGAAGATGCTACTTTAGAATTAAGAGTTA	chr8	30057584	30057525	-	glucosamine-6-phosphate/deaminase/2
A_72_P430929	ENSSSCG00000010674	C10orf84	0.000717	2581	CTGTTAAAAAGAAAAAAGTTGAAAAGTCGGGCCTTGAGAAGAGCATAGACCAAGCCGTGG	chr1	117039527	117039586	+	Uncharacterized/protein/C10orf84
A_72_P431354	ENSSSCG00000011739	PDCD10	0.00825279	1250	CTTCTTCAAATGGCAGCTGATGATGTGTAGAAGAGTATATGATTGAACGACAGAGCCAGA	/	/	/	/	programmed/cell/death/10
A_72_P432229	ENSSSCG00000004847	ENSSSCG00000004847	0.013679	2157	GATTTCTTTGATCCAGTTGAAAGTGATGAAGACATAGCAAGCATTCATGATGATGAACTG	chr1	151663728	151663787	+	/
A_72_P432259	ENSSSCG00000003976	NFYC	0.00019	1841	CAAGGAATCAATATTTCAGTCTGTTGAGCTGTGTGTCCGATGCTATGAAATGAAAATATT	chr6	121808627	121808568	-	nuclear/transcription/factor/Y,/gamma
A_72_P432269	ENSSSCG00000010834	MIA3	0.0049178	884	CATGTATTTCCCATTATTATCCTCTTTTCAGTGTATACCAGTTTGATACAGAGCAATGGT	chr10	11557789	11557848	+	melanoma/inhibitory/activity/family,/member/3
A_72_P433159	ENSSSCG00000015789	SNX25	2.77e-05	2209	CGTGTGTATTGAACATTGTTGTGCAGTGCTTTGTGTGAAGTTATTGTGAAAATTGTCTTT	chr15	43628255	43628314	+	sorting/nexin/25
A_72_P433219	ENSSSCG00000011214	NGLY1	0.000157	1563	CTCCCTTCCATATATGACTATAATTTGGAGTAAAGTCTTACTGCCCCATTATGAGATTTT	chr13	10452574	10452515	-	N-glycanase/1
A_72_P433574	ENSSSCG00000008844	KDR	0.00599996	2031	CTGTACAAGAACTTTCTGACCTTGGAGCATCTCATCTGTTACAGCTTCCAAGTGGCTAAA	chr8	36161530	36161471	-	kinase/insert/domain/receptor/(a/type/III/receptor/tyrosine/kinase)
A_72_P433634	ENSSSCG00000007077	ENSSSCG00000007077	0.00846992	2968	GATGATGAGGAACAAATTGCTAAATATAGGCAGCTCTTGCAAGTTATTCAAGAAAAAGAG	chr17	22785965	22786024	+	/
A_72_P433839	ENSSSCG00000016581	CALU	0.00113377	2099	AGTGTGATCTCTTCACAGAGTTATACATAGAAACAGCTAGAAAACTGAAGGAAAAGTACA	chr18	18069168	18069109	-	calumenin
A_72_P434219	ENSSSCG00000017681	ENSSSCG00000017681	0.000155	861	GTTCTATGGTACATTGCATTGCTCAGCGTTCTTGATTCCTAATCTAGTTGTTTGAAATTA	chr12	35964732	35964791	+	/
A_72_P434359	ENSSSCG00000009823	VPS29	0.0256072	997	AAAGTAGTGCATGAGGAGAAAGAATCTAGACTTTCTTGTATACATTTTTCTCTTCTCCAG	chr14	31887754	31887695	-	vacuolar/protein/sorting/29/homolog/(S./cerevisiae)
A_72_P434484	ENSSSCG00000013663	ANGPTL6	0.0364378	1423	ATCGAGACTCCTATTCTGGTAACTGTGCCTTGTACCAGCGGGGAGGCTGGTGGTACCATG	/	/	/	/	angiopoietin-like/6
A_72_P434554	ENSSSCG00000013715	ENSSSCG00000013715	1.38e-05	628	CCATATGAATGTAAGCAGTGTGGTAAAGCTTTGACTTCTCAGAGAGGCTTCCAAATGCAT	chr2	55469501	55469442	-	/
A_72_P434784	ENSSSCG00000004960	FEM1B	0.000798	648	TCAGAAATACTACTTAAAACTCAAATGAAGATGAGTCTCAAGTGCCTGGCTGCCCGGGCA	chr1	173449674	173449615	-	fem-1/homolog/b/(C./elegans)
A_72_P435684	ENSSSCG00000009828	PPP1CC	0.0369091	668	GCAGAAGAACTGTTGATGGCATATCGAATAGGTTTTAATTAATAAATTGCTCTGGAAACC	chr14	32098243	32098184	-	protein/phosphatase/1,/catalytic/subunit,/gamma/isoform
A_72_P436049	ENSSSCG00000004143	TXLNB	0.00643462	710	TAAGGATGAAATGTAAACTGTCCGGCTGGACCATCTATAATAGTCATTATTGAAAATGTC	chr1	26613432	26613491	+	taxilin/beta
A_72_P436139	ENSSSCG00000003709	LAMA3	0.000243	863	TCTCAAGGTCATTCTTGATTTCAGACACCATCCGGAGGGGCTTAATAGCAAATCTAACTT	chr6	74181510	74181569	+	laminin,/alpha/3
A_72_P436689	ENSSSCG00000008409	RTN4	4.81e-07	770	CAACAGCAACTGAAAATGTTTCAACAAACATTTTTCCTTTGTTGGAAGATCGTACTTCAG	chr3	80295150	80295209	+	reticulon/4
A_72_P436749	ENSSSCG00000015434	ENSSSCG00000015434	0.0238337	2152	CTCTTCTGCTCTATGTTGGTTACACGAACCTGTATCGTGATAGTCGAAAACTTCCCATGG	chr9	99019482	99019541	+	/
A_72_P436949	ENSSSCG00000016406	ESYT2	0.000929	616	CCTGTACACTTTCATACATATAAAGATATATTATTGAGAAGGCCATGGAAGTGGCTCGTA	chr18	261596	261537	-	extended/synaptotagmin-like/protein/2
A_72_P437144	ENSSSCG00000012214	TMEM47	0.00419619	792	CTTTATTGCCTGAACCCTAAGAACTACGAAGACTACTACTAGAACCAATAGTCTCAAAAA	chrX	30239729	30239674	-	transmembrane/protein/47
A_72_P437154	ENSSSCG00000012631	LONRF3	4.24e-05	839	GTCATCTCTGAAGAATCGGATCCTCAATCATTTCGGTCCAATGCCAGAGAAAGATGCTGA	chrX	97020808	97020749	-	LON/peptidase/N-terminal/domain/and/ring/finger/3
A_72_P437829	ENSSSCG00000015212	FEZ1	0.00786415	1443	CTCTAGCCCTCAAAACCAGCTTATACCCGAAGACTAATTTTGAAATAAACCTTCGTTTAA	chr9	51083696	51083637	-	fasciculation/and/elongation/protein/zeta/1/(zygin/I)
A_72_P437874	ENSSSCG00000007575	RADIL	0.000134	761	TATTTATACGACAGCTGGCACCAAGTTGTGATGTTTGTTACAGAGCTTTTATGTTGGGAG	chr3	3323301	3323242	-	Ras/association/and/DIL/domains
A_72_P438014	ENSSSCG00000006843	STXBP3	0.00860295	819	GCTGATTGTTTTTGTAATTGGAGGAATTACATACTCTGAAATGCGTTGTGCTTATGAAGT	chr4	115747800	115747741	-	syntaxin/binding/protein/3

## Sheet: B.DE genes in sex
ProbeID	Ensembl Gene ID (ENSSSCG)	Ensembl GeneSymbol	P-value	Length	Probe_seq	Ensembl Chromosome No.	Ensembl Genome location start 5'	Ensembl Genome location end 3'	Ensembl Chromosome strand	Ensembl GeneName
A_72_P067396	ENSSSCG00000012251	USP9X	6.82e-05	1268	AGATGAGGAACCTGCATTTCCACATACTGACCTGGCAAAGTTGGATGACATGATCAACAG	chrX	36419965	36420024	+	ubiquitin specific peptidase 9, X-linked
A_72_P095311	ENSSSCG00000012172	ACOT9	0.00721954	975	CAAGTGTATTGGTTTCAGTGTTTATTCTTATCCTCCCTAGAGAAGAAGAACGTATTCAGC	chrX	18669990	18669931	-	acyl-CoA thioesterase 9
A_72_P108311	ENSSSCG00000012162	EIF1AY	0.00992303	1756	CTTTTACATTCCACTTTCTCTGAAGATTGTTCAACAATTTGGATTTTGGCTGTGACCTGT	chrX	15366509	15366450	-	eukaryotic translation initiation factor 1A, Y- linked
A_72_P295699	ENSSSCG00000011876	DTX3L	0.0306875	364	TTTCTGAAGTGTTACCTTTTATGGAAGATAAAAGCCCCAAAGATCTGTGTAGTTTTGCTG	chr13	103901708	103901767	+	deltex 3-like (Drosophila)
A_72_P382468	ENSSSCG00000012148	SYAP1	0.0156429	2016	GAAAAATCCTTAATGCTCTGTAAACTGACATTAATTCTAGGTGTCGACCTTGGCTGAATC	chrX	12695416	12695357	-	synapse associated protein 1, SAP47 homolog (Drosophila)

## Sheet: C.DE genes in tissue
ProbeID	Ensembl Gene ID (ENSSSCG)	Ensembl GeneSymbol	P-value	Length	Probe_seq	Ensembl Chromosome No.	Ensembl Genome location start 5'	Ensembl Genome location end 3'	Ensembl Chromosome strand	Ensembl GeneName
A_72_P002526	ENSSSCG00000013490	PIP5K1C	0.0204706	718	GTATTTATTTTGGGTCTTTATTCTTTGCACAGAGATGGCAGCACACATGTGTTTTCTTAG	chr2	48179741	48179682	-	phosphatidylinositol-4-phosphate 5-kinase, type I, gamma
A_72_P003256	ENSSSCG00000000243	ENSSSCG00000000243	0.0157796	785	TTAATAGAGCAAAGAAATGAAGGTGACGCATTACAGTTTCATAGAAGGAAACATCTCCAA	chr8	59479760	59479701	-	Platelet factor 4 (PF-4)(C-X-C motif chemokine 4)
A_72_P004946	ENSSSCG00000015973	ATP5G3	0.000119	536	ACTGGTGTCATGGAAGTGTACGTTATTTCCCAAAGTCATTTCATTAAAGATGAAAACGTT	chr15	76039671	76039613	-	ATP synthase, H+ transporting, mitochondrial F0 complex, subunit C3 (subunit 9)
A_72_P005311	ENSSSCG00000015676	LYPD6	0.035345	217	AGACTCCCCACAGCATTCATGTCAATATGGGATTAATGCCTAAATTTTGTAAATACTGTA	chr15	7492063	7492004	-	LY6/PLAUR domain containing 6
A_72_P005596	ENSSSCG00000003700	ESCO1	0.0346203	899	CTACAACAGTTAACAGAGGTTTCAACAAGGTCTCTGCGTAGTAGAGAAATTCATGGTCAA	chr6	72768744	72768685	-	establishment of cohesion 1 homolog 1 (S. cerevisiae)
A_72_P006061	ENSSSCG00000015616	HSD11B1	0.00352592	1348	CTATTCTGGGGATCTTCTTGGCCTACTACTACTATTCCGCAAATGAGGAATTCAGACCAG	chr9	125666634	125666575	-	hydroxysteroid (11-beta) dehydrogenase 1
A_72_P006826	ENSSSCG00000008303	CCT7	0.0304536	1917	AAGGAAGGGCTAGTATTTGACCCTCTGTTCTCACTGAAGGTTATTTAAATAAAACTTAAG	chr3	63888065	63888006	-	chaperonin containing TCP1, subunit 7 (eta)
A_72_P007306	ENSSSCG00000001779	ZFAND6	0.0370691	1578	TGTACACCGTTACTCAGATGTACACAATTGCTCTTACAATTACAAAGCTGATGCTGCTAA	chr7	55039045	55039104	+	zinc finger, AN1-type domain 6
A_72_P007526	ENSSSCG00000000357	METTL7B	0.0392809	1014	AGCCCTATTTCTTTCCTGACCACAGGGAGAACACCATTAAACCCTGTTGTATACTAAAAA	chr5	20033250	20033309	+	methyltransferase like 7B
A_72_P008021	ENSSSCG00000003683	ENSSSCG00000003683	0.00780922	850	GTGTGCAAGCAGGCCTTTAATTTATATTCAGCTGTAAATATGTCACTGGAGAAATAAAGT	chr6	67495818	67495759	-	NDUFV2
A_72_P008051	ENSSSCG00000017629	DYNLL2	0.0443053	702	GCTGTGCTACTGCATGGACTGTATACTCGATTTCATGTGTATGTCGCAGTAAACAAAACC	chr12	32223584	32223525	-	dynein, light chain, LC8-type 2
A_72_P008221	ENSSSCG00000017818	SERPINF1	0.00464368	1520	AAACCTATCAAACTTACTCAAGTGGAACATCGCATTGGCTTTGAGTGGAACGAGGATGGG	chr12	45405679	45405620	-	serpin peptidase inhibitor, clade F (alpha-2 antiplasmin, pigment epithelium derived factor), member 1
A_72_P008491	ENSSSCG00000012885	ENSSSCG00000012885	0.0190928	523	GCCGGGCGGGGAAGACTTTGTACAGTGCAGAAAATATTTATAAACCTAATTTTCTAAAAA	chr2	2885932	2885875	-	Low-density lipoprotein receptor-related protein 5 Precursor
A_72_P010081	ENSSSCG00000009462	KLF5	0.000283	1374	AAAGTCTTCTCATTTAAAAGCTCACCTGAGGACTCATACTGGCGAGAAGCCCTACAAGTG	chr8	42200637	42200696	+	Kruppel-like factor 5 (intestinal)
A_72_P011656	ENSSSCG00000000904	ENSSSCG00000000904	0.00017	842	ATTTTATGTATTCAAAGCCGACGGTGCGCACTCCGCTCACAAGTGGATAGAAGCATTTCA	/
A_72_P012311	ENSSSCG00000017373	C17orf105	0.00649547	687	CTCAAGACACACCTAAGTGGCTGAATGCTCAATCTAGGATGCTTATAATAAAGCTTGGAA	chr12	17242276	17242217	-	LOC284067 protein
A_72_P013681	ENSSSCG00000004510	ACAA2	6.6e-05	662	TTTGTACCAAGTAGGATGCATTGCTGAACTAAAATCCACTGTAGAAGGCCTTAAAAGGAA	chr1	102229610	102229551	-	acetyl-Coenzyme A acyltransferase 2
A_72_P014521	ENSSSCG00000017731	PSMD11	0.00965896	1525	CATCTGTATTCCAGCCGATAGGTGTGCCAGTTTTCATGTAATCTTTACTGGCCCAACTTG	chr12	40190081	40190022	-	proteasome (prosome, macropain) 26S subunit, non- ATPase, 11
A_72_P014556	ENSSSCG00000006166	NDUFB8	0.0380445	692	CTCCCTCAATCCTAGAGATTTAACCTTAGTGAAATCCCTAATAAAACATAGTGCTGTGCT	chr4	60694713	60694654	-	NADH dehydrogenase (ubiquinone) 1 beta subcomplex, 8, 19kDa
A_72_P016961	ENSSSCG00000003463	AGMAT	0.00154746	1274	AGTGACAGTCGTCTGAACATTGTGCTTTTCAAGATAAAACAACAGATTGCACGGCCACCA	chr6	51368659	51368718	+	agmatine ureohydrolase (agmatinase)
A_72_P017441	ENSSSCG00000010179	ARV1	0.0429016	1319	AACAAACTGCCTATTTTAGTGGCATTTTTACTTTCCTGTGGGTAGAACGACCCCTAAAAA	chr14	61729888	61729835	-	ARV1 homolog (S. cerevisiae)
A_72_P022356	ENSSSCG00000014249	40240	0.0481627	604	AGCGTAACAACTGCAGAACACGTCGTATTTGAAGGATGTTTTGTACTAAACTTCATTTAA	chr2	117577408	117577349	-	membrane-associated ring finger (C3HC4) 3
A_72_P023206	ENSSSCG00000001016	FARS2	0.00452697	1654	CATCAGTCGTCTGGAGACAAATGGGTCAGTCTCAGGACTTTCAGAAATAAAGGATTGCTT	chr7	3695515	3695574	+	phenylalanyl-tRNA synthetase 2, mitochondrial
A_72_P024756	ENSSSCG00000015405	CD36	0.00015	2614	TGGCATTGCTTTATGAAATGCTTCTCTGGTGTCAAAACCGGCAGAGGGATGAATGTTCTA	chr9	93202073	93202014	-	CD36 molecule (thrombospondin receptor)
A_72_P025441	ENSSSCG00000017209	MIF4GD	0.0104243	2077	TACGTCACCTTTATCTGCAACATCTTTGACTACCTGAGGGTGAACAACATGCCCATGATG					MIF4G domain containing
A_72_P027856	ENSSSCG00000001852	ENSSSCG00000001852	0.00479325	1585	ATATTGTCCTCGGAACACATGGTGCCATGTTTAGCTACTAAAAAGCTCTTCACGAAAAAA	chr7	61074902	61074851	-
A_72_P027946	ENSSSCG00000000199	ENSSSCG00000000199	0.00243523	832	CATCCCACACAATTCAACTTGGTAACTGGACTCTAGGAACTTATAGTTAGATTTAATAAC	chr5	14273960	14274019	+
A_72_P028501	ENSSSCG00000015226	ENSSSCG00000015226	0.00533096	628	GAGCAACCCGGCCCAGATTACTGACTTGCCTCCTTGTTCATCAGTCAATAAATGTGATTA	chr9	51693840	51693781	-
A_72_P029176	ENSSSCG00000011098	ENSSSCG00000011098	0.00192564	1456	CCTGAGGTCTTTTGAACTAAATCGATGTGAAAGCACTTGATCCTTTTGAATAAAAAAGCA	chr9	51598004	51598063	+
A_72_P029611	ENSSSCG00000005029	C14orf166	0.0269084	1191	AGATTCAGCGTCATGATGATTACCTGGTAATGCTTAAGGCAATTCGCATTTTGGTCCAGG	chr18	9342969	9343028	+	UPF0568 protein C14orf166
A_72_P029751	ENSSSCG00000008168	RNF149	0.0437663	1953	TTGACCCATGGCTTTTGGATCACCGCACGTGTCCAATGTGTAAACTTGATGTCATCAAAG	chr3	48747841	48747782	-	ring finger protein 149
A_72_P031086	ENSSSCG00000013029	TRMT112	0.0483697	972	CCCAGTGACACACCAAACACAGTGTTATTGAGCTCGATATTATATTCTTTTTTCTCATTA	chr2	6169007	6168948	-	tRNA methyltransferase 11-2 homolog (S. cerevisiae)
A_72_P031176	ENSSSCG00000010421	ENSSSCG00000010421	0.00265803	801	TACTTAGAATGATTCACTTCCCCTGGGTTCTAGATGTGGTACATTGCAAACTGCAGCTTT	chr14	97022763	97022704	-
A_72_P031826	ENSSSCG00000012171	PRDX4	0.00223787	1049	AATACTTCCTCAGGTCAAGATGCTTGAAACTTTTCAATAAAGTTCACCGTTTTATGTGAC	chrX	18653675	18653734	+	peroxiredoxin 4
A_72_P032491	ENSSSCG00000002467	ASB2	0.00780922	2346	ATTAATTCTCATATGAATGAGATCCCAGGGCGTCTCTGCCATCGGGAATTGCAGAAAGCT	chr7	123520132	123520191	+	ankyrin repeat and SOCS box-containing 2
A_72_P032736	ENSSSCG00000006507	DAP3	0.0407118	1832	GTAATAAGATGTCCTATTGTTCCTGAAACTAACACCAGTTTATCAGATGTGGTTTTCACA	chr4	98206462	98206521	+	death associated protein 3
A_72_P034276	ENSSSCG00000016128	EEF1B2	0.0153145	1085	TGGCCGCGTTCAACAAAATCTAAAATCCATCGTGGACTGTTGCCCTTCAATAAAAGTTTG	chr15	102226852	102226911	+	small nucleolar RNA, H/ACA box 41
A_72_P034471	ENSSSCG00000005476	SLC31A2	0.00908577	1775	TACGAATTTCCAAGATCAGACAGGGAGATGGTTCTGGGTGATGAACTGGATATCTCTGCT	chr1	266724015	266724078	+	solute carrier family 31 (copper transporters), member 2
A_72_P035311	ENSSSCG00000012310	BMP15	1.59e-06	1194	ATCTTGTACAAGGAGTATGAGGATATGATTGCCCAGCCCTGTACATGCAGATGACAGCAA	chrX	43970371	43970430	+	bone morphogenetic protein 15
A_72_P035316	ENSSSCG00000004248	PLN	3.04e-05	832	CTGCACTGCTAACTAGTTCACGTCATATATAAAGCATTAGCTTCACTCTTTGGGGTAAAT	chr1	45243742	45243683	-	phospholamban
A_72_P035536	ENSSSCG00000015894	DPP4	0.0112422	2400	AAAGCCACTTTTGCTCTCATTATCTCCAAACTGCACTGTCAAGATGATGATCTTAAAAAA	chr15	63990040	63990099	+	dipeptidyl-peptidase 4
A_72_P035656	ENSSSCG00000013524	C19orf70	0.000291	915	TTGGACCCCATGCTTGAGGGCAGCTCCCAGCCTTGCCGGCTCAATAAAGGACTTGGAAAT	chr2	49381173	49381114	-	Protein QIL1 (Protein P117)
A_72_P035696	ENSSSCG00000010537	GOT1	1.26e-05	2037	ACCCACACGTTAACTGAAATAAAAGTTTCACAGAGTCAAATTTACCCTTACTATGTGGAG	chr14	115310609	115310550	-	glutamic-oxaloacetic transaminase 1, soluble (aspartate aminotransferase 1)
A_72_P035721	ENSSSCG00000007799	MYLPF	5.38e-05	537	AAGGAGGCCTTCACAGTAATTGACCAGAACCGTGATGGCATTATTGACAAGGAAGACCTT	chr3	16562431	16562490	+	myosin light chain, phosphorylatable, fast skeletal muscle
A_72_P035741	ENSSSCG00000003837	PRKAA2	0.0113825	2145	AATCCAGTTTGCTTCCTAAATTTCGGCAGGCTTTACGCTGTGTTTATGCCCAAGAAGTTT	chr6	110603689	110603630	-	protein kinase, AMP-activated, alpha 2 catalytic subunit
A_72_P035771	ENSSSCG00000016557	CPA1	1.42e-05	620	TCTCTGTATGGGACCAAGTTCCAGTATGGCAGCATCATCACTACAATTTACCAAGCCAGT					carboxypeptidase A1 (pancreatic)
A_72_P035901	ENSSSCG00000016192	PLCD4	0.0341454	3113	AAGATCTGACCTCAAGACTGTACAATGACACTCAAGAGAACAGCGAATGGTCCTCAGAGT	chr15	113591884	113591825	-	phospholipase C, delta 4
A_72_P035941	ENSSSCG00000013879	SLC27A1	0.000931	4163	GGTTTTGTTTCCTACTTGAGTTTAAGAAATAAACCTGCAGAGTGTCTGGTGCCTGTTGGG	chr2	61775363	61775304	-	solute carrier family 27 (fatty acid transporter), member 1
A_72_P036111	ENSSSCG00000000064	ACO2	0.00767071	2665	AGTGCCCTCAACAGAATGAAGGAGCTGCAGCAGAAATAAGGCCCTGCTCTGCCACCACTG	chr5	3557086	3557027	-	aconitase 2, mitochondrial
A_72_P036436	ENSSSCG00000017294	DCAF7	0.0101553	785	GCCCAGGGCTGAGTTTTAAGATTTTCTCTTCTTTCCTCTTCTCCTTTGGTTCCTCAATTA	chr12	12909395	12909336	-	DDB1 and CUL4 associated factor 7
A_72_P036601	ENSSSCG00000013327	MPPED2	0.000713	1289	GCGAGGGAAGGTCTAAAACTGCCATTTTTCTAATTATAAACTTACATTCTCTTCCTTGTT	chr2	28211281	28211340	+	metallophosphoesterase domain containing 2
A_72_P036916	ENSSSCG00000005532	ENSSSCG00000005532	0.00271768	1316	TGTTCCTATCTTTGAATCCGATTGGGCTACATGGAACCTACTGTGCCTGGATACTTTGCT
A_72_P037481	ENSSSCG00000011152	AKR1CL1	0.032905	1855	CCATATCTCTTAGAGGATCCAGTCTTAAATGCTATTGCCAAGAAACACCACAGAAGCCCA	chr10	62058333	62058274	-	aldo-keto reductase family 1, member C-like 1
A_72_P039026	ENSSSCG00000014206	SRP19	0.027874	1091	CCATGTGTTACCTGAAATCCTGTATTTGTTTGTCGTCTTTGTAAACATGTTTCAGTTTAG	chr2	105620936	105620877	-	signal recognition particle 19kDa
A_72_P039131	ENSSSCG00000011266	ENSSSCG00000011266	0.0371199	866	AAGTCATGCCTGACCTCTACTTCTACAGAGATCCTGAAGAGATTGAAAAGGAAGAGCAGG	chr6	83842112	83842171	+	40S ribosomal protein SA (Laminin receptor 1)(LamR)(37/67 kDa laminin receptor)(LRP/LR)(Laminin- binding protein precursor p40)(LBP/p40)(37 kDa laminin receptor precursor)(37LRP)(67 kDa laminin receptor)(67LR)
A_72_P039291	ENSSSCG00000014033	RMND5B	0.00105193	1648	CCGGGTTAGAACTGAATGCCATCGTTTTATAACGCTGAGCAAATATATTCACAGGCCTTC	chr2	69470996	69470937	-	required for meiotic nuclear division 5 homolog B (S. cerevisiae)
A_72_P039336	ENSSSCG00000002697	NUDT7	0.000108	1103	TGTCTATCACCAGAATCACATAACACAATCTGGTTATCATGTTATTGTCCATTGCTTTGA	chr6	7259146	7259087	-	nudix (nucleoside diphosphate linked moiety X)-type motif 7
A_72_P039766	ENSSSCG00000002496	GLRX5	0.000622	1005	GGACAAGGAAGAACATATGATAACCGGGCTGTTGTTTTTTAAATAAACCAATCCAGGGAT	chr7	125626261	125626320	+	glutaredoxin 5
A_72_P040116	ENSSSCG00000009631	PEBP4	0.00622882	868	CAAAAAGTGGCTTCCATCGCTACCAGTTCTTCGTCTATCTTCAGCAGGAAAAGAGCATCT	chr14	6971059	6971000	-	phosphatidylethanolamine-binding protein 4
A_72_P040678	ENSSSCG00000001716	RCAN2	2.36e-09	1048	GGACAAAAGGGCTAGGAAAAGGTGACATGTTTCCTGACCATATCATACCCATCCAGTATC	chr7	48013996	48013937	-	regulator of calcineurin 2
A_72_P041371	ENSSSCG00000008449	ENSSSCG00000008449	0.00143465	627	GATATTTCTGTAGCCTGAATGTAATGCTTTAGGAATGGTTCTCAAATGTGTTTCCAGAAT	chr3	89536830	89536771	-	Solute carrier family 3 member 1
A_72_P042661	ENSSSCG00000008979	ENSSSCG00000008979	0.00512687	910	CGAATCTGAAATGAGTCATTTAACTGCTCTTCAGAGATAGCCTTTGAAAGATTTACATCT	chr8	61217412	61217353	-
A_72_P043051	ENSSSCG00000005196	C9orf123	0.0183209	653	GTTTGTGGCTTTCTTTTCAGGTTCCACAGGGACCAATAAATCCCTCAGAGAAGAGAGGAA	chr1	224029354	224029413	+	Transmembrane protein C9orf123
A_72_P043076	ENSSSCG00000014371	NDUFA2	0.0154257	732	TGGACTGAGCACAATGTGGAGAAACGTGTTCTGTTCTTTATAAAGCTTGTGCTGAAAGTG	chr2	129367341	129367282	-	NADH dehydrogenase (ubiquinone) 1 alpha subcomplex, 2, 8kDa
A_72_P043231	ENSSSCG00000010723	ACADSB	0.000447	1777	CCAGGAACTTCCTCATGCTGGGGGTGCAGTCTAAAACAAACAAAATTAAATTTTAAAAAT	chr14	139047514	139047573	+	acyl-Coenzyme A dehydrogenase, short/branched chain
A_72_P043421	ENSSSCG00000002274	HSPA2	0.0280624	2523	TTGAGGGAAGTGAACATGGTAGTAATGTTAAAGACAGGCATACTTTTGCAAACAAATGCA	chr7	97090350	97090409	+	heat shock 70kDa protein 2
A_72_P046071	ENSSSCG00000014818	STARD10	0.0032491	2050	ATCATCATGAACTACTCAGTCAAACATCCTAAATACCCGCCTCGGAAAGACTTGGTCCGA					StAR-related lipid transfer (START) domain containing 10
A_72_P046546	ENSSSCG00000002841	N4BP1	0.00169444	2036	GGAAAGTCTACATTTTCTGCCTGTTCAGAACTGTTTAATAGCAGTTACTCTTGAGTGTAC	chr6	24570941	24570882	-	NEDD4 binding protein 1
A_72_P046741	ENSSSCG00000016092	SGOL2	0.0292486	915	AAAGCTGACTCAATCGAACATACCAAAGAAAATAACCCTTCATAATGGCTTTGCTCAGGA	chr15	97888276	97888335	+	shugoshin-like 2 (S. pombe)
A_72_P049206	ENSSSCG00000004499	ATP5A1	0.0069109	1874	AGGATTACTCATACTGCAGATGTACAGTGACTGCCTTAAAATAAAGGTTCCATAATGTTG	chr1	99757392	99757451	+	ATP synthase, H+ transporting, mitochondrial F1 complex, alpha subunit 1, cardiac muscle
A_72_P049741	ENSSSCG00000010612	ENSSSCG00000010612	0.0032668	1167	GGGCAGTCTATCTCTGTTCATTTTCTTTGAGGCTCCCAATAAACATGAGGACAGAAAAAA	chr14	120348578	120348637	+
A_72_P050016	ENSSSCG00000008077	C9orf89	4.73e-07	835	CTCACTATTTATAATTTCTGTAACAAGCACTTTACCTTCATTGTACAGAGGTGCTCATCA	chr3	37788078	37788137	+	Bcl10-interacting CARD protein (BinCARD)
A_72_P051531	ENSSSCG00000002770	NUTF2	0.00132528	888	GTAACCCAAAGAAGTGAAGGAAAAAGCAGCTGCCTCACCGCCCAGATATTGATTTGTTCA	chr6	12915131	12915190	+	nuclear transport factor 2
A_72_P052036	ENSSSCG00000008877	ETFDH	0.0143916	828	CCAACTTCAAATGTTTGGAAGTTCACAAGTGTCAAAATACTTTACAGCATATTACTGACC	chr8	41235854	41235913	+	electron-transferring-flavoprotein dehydrogenase
A_72_P052126	ENSSSCG00000011740	SERPINI1	0.0472096	1591	CCAACTTGTCAAGGAATGTTATCAGTATTATTGAAGTAATAGTCCCATCATGTCATTGTG	chr13	81675138	81675197	+	serpin peptidase inhibitor, clade I (neuroserpin), member 1
A_72_P057096	ENSSSCG00000006279	PRRX1	2.52e-06	1348	AAGAAGAAATCAAAAACCATAAGACACCTATCCTGCTCTGTCATTTCTTCATCTGCTGGG	chr4	83493443	83493384	-	paired related homeobox 1
A_72_P057296	ENSSSCG00000006556	ENSSSCG00000006556	0.000374	1435	GCACATTGCAGAAGAGGCAGATAGGAAGTATGAAGAGGTGGCTCGTAAGTTGGTGATTAT	chr8	36705169	36705227	+	Tropomyosin alpha-3 chain (Tropomyosin-3)(Gamma- tropomyosin)
A_72_P057356	ENSSSCG00000016892	FST	0.00204993	839	TTTCAAGTGGATGATTTTCAATGGAGGTGCCCCCAACTGCATCCCATGTAAAGAAACGTG					follistatin
A_72_P057661	ENSSSCG00000002354	COQ6	0.00165315	3352	CTTCCGGAGATTCTTGAACATCTTTTCCCAAGACCATCACATATTTTCAGGATTTAATTT	chr7	105284267	105284325	+	coenzyme Q6 homolog, monooxygenase (S. cerevisiae)
A_72_P058326	ENSSSCG00000004318	ENSSSCG00000004318	0.0410878	1599	AGGTTTAAGGAGCACCTTTTGAAATCAGACCTTTCAATGAGGCTGCTAAGCTGTGTTGCA	chr1	60147865	60147806	-
A_72_P058546	ENSSSCG00000014560	ENSSSCG00000014560	0.00324006	652	TCCGCCGCACTGCTCCAGGCAGACTGGAGACGGGATTAAAGCTTCCTTACTCCTAAAAAA	chr2	139873357	139873305	-	COX8H
A_72_P059181	ENSSSCG00000013460	OAZ1	0.000404	873	AATTTTAAACGTCCAATCCAGGCTCACAGATGCCAAACACATTAACTGGAGAGCGGTGCT	chr2	47215786	47215845	+	ornithine decarboxylase antizyme 1
A_72_P059456	ENSSSCG00000011477	ACOX2	0.000627	2685	GGGGAGTAAATCTGCTGAAGCTGTTCAATGTTTACACAGTTCTACTTCCAAATATTTCTG	chr13	33854833	33854774	-	acyl-Coenzyme A oxidase 2, branched chain
A_72_P060136	ENSSSCG00000011804	RFC4	0.0162452	1488	CCACACCCAGTTATGTATGCTTTTTAACTGATTTGTAATAAAAATGACCAAAGCACCCTT	chr13	94187290	94187231	-	replication factor C (activator 1) 4, 37kDa
A_72_P060481	ENSSSCG00000004420	TRAF3IP2	0.0296966	2276	GCTGGGTGTGCTCAGACCAAACTGATGCATGGACAAATAATAAAATATTGACTCTTTTGT	chr1	81057842	81057783	-	TRAF3 interacting protein 2
A_72_P060526	ENSSSCG00000002789	KIAA0895L	0.0271001	734	ACCCTCACTGGGCTCCCAGTCCTGAGAGAAGCCAGACAATAAAACAATTACAATGAAAAA	chr6	13389086	13389145	+	KIAA0895-like
A_72_P061901	ENSSSCG00000003692	MYL12A	0.0168251	649	AAAGACAAAGATGACTGAAAAAACTCAGATTCCAGCCAAACGTTCCTTGTTGCCACTTGG	chr6	70753443	70753387	-	myosin, light chain 12A, regulatory, non-sarcomeric
A_72_P063231	ENSSSCG00000012123	RAB9A	0.0222754	1608	TGGTGCAGGGACAACGGCGACTATCCTTACTTTGAAACAAGTGCAAAAGATGCCACAAAT	chrX	9461623	9461682	+	RAB9A, member RAS oncogene family
A_72_P063371	ENSSSCG00000002433	PSMC1	0.034505	1565	GGCAGGATGCCTTCATGTTGGTCATGTGCTCTCTTCCCAATAAAATGTGCTCTTTCTCAA	chr7	119897150	119897209	+	proteasome (prosome, macropain) 26S subunit, ATPase, 1
A_72_P063466	ENSSSCG00000001506	RGL2	0.0113828	2929	TTCCTGCTCCAGGGATTCCTGTCACTGTGACAACACTAATAAACCAAAACACTACCTGAA	chr7	34063160	34063101	-	Ral guanine nucleotide dissociation stimulator-like 2 (RalGDS-like factor)(Ras-associated protein RAB2L)
A_72_P063671	ENSSSCG00000009807	RHOF	0.0452121	2055	CCACAAACAACTGTGGGCCAAATCTGGCCACCTATTTTTGTAAATAAAAGTTTTATTGAA	chr14	30961934	30961993	+	ras homolog gene family, member F (in filopodia)
A_72_P066056	ENSSSCG00000008503	FEZ2	0.0321256	606	ACAGCTTTATTTCTGTTCTCATTGAAGTGCAGAACAAACAGAAAGAGCACAAAGAAACAG	chr3	96878269	96878328	+	fasciculation and elongation protein zeta 2 (zygin II)
A_72_P066846	ENSSSCG00000003757	SSX2IP	0.000923	799	CAGTGGAGAATTTTGAAAAGTCATGTAGAAAAACTTGATAACCAGGTTTCCAAGGTACAC					synovial sarcoma, X breakpoint 2 interacting protein
A_72_P067261	ENSSSCG00000002367	ISCA2	0.0156423	847	AGGCCAAGCCTCTAGATGCTGAGACTTATTAACTGGTTGAAACCCAGTATAATCTGTAGA	chr7	105975656	105975721	+	iron-sulfur cluster assembly 2 homolog (S. cerevisiae)
A_72_P069881	ENSSSCG00000000660	A2M	0.0331846	4801	CTCCTTGCAGCAAAGATCCCGGAAATGTTTAAAGGCCACATCAATAAAAACTGCTTTGCT					alpha-2-macroglobulin
A_72_P070086	ENSSSCG00000018005	MYH1	1.26e-05	637	GGGAGGTTCACACAAAAGTCATAAGTGAAGAGTAATTCATCTAAATGCACAAAAGTGACC	chr12	52264985	52264926	-	myosin, heavy chain 1, skeletal muscle, adult
A_72_P070406	ENSSSCG00000016136	ENSSSCG00000016136	0.00832503	934	CAACCAACACACAGGCATTTGCTTACTGTGTAAGCTGATAGCTGTGAACTATGTGGTTTT	chr15	103593549	103593490	-
A_72_P070776	ENSSSCG00000001496	ENSSSCG00000001496	0.00227512	877	CTTCCAGTGAGGGACATGTCCCAGTGTTGTTAGTTTTATGAATAACAATTAAAACTAGCA	chr7	33016208	33016267	+
A_72_P072711	ENSSSCG00000010685	ENSSSCG00000010685	0.018861	4720	GGACACATGTCTTCTAGTTCTGCCTTTTTAAGTTTTTGTTCATGATGGATATGAACATGA	chr14	135428909	135428850	-	Nucleolysin TIAR (TIA-1-related protein)
A_72_P075026	ENSSSCG00000015477	CHIT1	0.00188546	186	ATAGTTGTGCAGAGGGGAGGCTGTTCCAGCAAAGCTGCCCAAAGAGCCTGGTGTTCAGCT	chr9	106930178	106930119	-	chitinase 1 (chitotriosidase)
A_72_P076816	ENSSSCG00000012841	PNPLA2	0.0275399	2102	TGGACGGTGGCATCTCAGACAACCTGCCTCTCTACGAACTCAAGAGCACCATCACCGTGT	chr2	150682	150623	-	patatin-like phospholipase domain containing 2
A_72_P077786	ENSSSCG00000013241	NR1H3	0.0414741	1698	AATGAGCTGCAACTAAATGATGCTGAGTTTGCCCTGCTCATTGCCATCAGCATCTTCTCT	chr2	13169180	13169121	-	nuclear receptor subfamily 1, group H, member 3
A_72_P077791	ENSSSCG00000005840	C8G	6.25e-06	1333	TACGGCTTCTGCGACGCTGCAGACCAGTTCCACGTCCTGGACGAAGCAAAGCAGTGAGGC					complement component 8, gamma polypeptide
A_72_P077806	ENSSSCG00000008609	KCNS3	0.040606	2199	GAGGCCCATTAAATGCCTTGCTCTGAAAGTTATTTTTTACCAGAGAGGATTGTGATATGA	chr3	111277919	111277978	+	potassium voltage-gated channel, delayed-rectifier, subfamily S, member 3
A_72_P077821	ENSSSCG00000009916	ACADS	0.000787	1999	GTAAATAAGTGATTGGGGCCAGTCACATGTGGGAACTAAGTAATAAAGCATACCTGTCCC	chr14	40720679	40720738	+	acyl-Coenzyme A dehydrogenase, C-2 to C-3 short chain
A_72_P077886	ENSSSCG00000013333	BDNF	6.77e-05	1184	TATTTATTGGACATTTCCATGACCAGAGGGAAACAGTCATTTTTTGCGCACAACTTTAAA	chr2	30714565	30714624	+	brain-derived neurotrophic factor
A_72_P077966	ENSSSCG00000012699	FHL1	0.00647229	2579	GTCATTAGCTTTGATCATCTAACGTTTCAGTGTATCCTTACGGAAATAAAGCAGCATATA	chrX	109504076	109504135	+	four and a half LIM domains 1
A_72_P077971	ENSSSCG00000006325	MGST3	0.000701	753	ATTGTTGGACGAGTTCTTTATGCTTATGGCTATTACACAGGAGAACCCAGCAAGCGGAGT					microsomal glutathione S-transferase 3
A_72_P078001	ENSSSCG00000005518	ENSSSCG00000005518	0.0301114	3684	GTTGGCCACAAAGTCATCTTTTACATCATGGTGGATGATATCTCCAGGATGCCTTTGATA	chr1	275107785	275107726	-	N-acetyllactosaminide alpha-1,3- galactosyltransferase (EC 2.4.1.87)(UDP-galactose:beta-D- galactosyl-1,4-N-acetyl-D-glucosaminide alpha-1,3- galactosyltransferase)(Galactosyltransferase)
A_72_P078066	ENSSSCG00000007493	ENSSSCG00000007493	0.0468744	1847	TACTGTCACTCAAAGAGAGTTATTCACAGAGACATTAAGCCAGAGAACCTGCTCCTTGGA	chr17	59492945	59492886	-	Serine/threonine-protein kinase 6 (EC 2.7.11.1)(Aurora kinase A)(Aurora-A)
A_72_P078616	ENSSSCG00000002349	ACOT4	0.00142235	1872	CAACTATCCCCTGGGTAACATTAAATTCTTGTCATTGGTCCATCGTTAAAATGTCTACAA	chr7	105047572	105047513	-	acyl-CoA thioesterase 4
A_72_P079791	ENSSSCG00000015073	TAGLN	0.0364864	904	TTCACAGAGAGCCAACTGCAGGAGGGAAAGCATGTCATTGGCCTGCAGATGGGCAGCAAC	chr9	43291384	43291325	-	transgelin
A_72_P080541	ENSSSCG00000002959	FAM98C	2.73e-05	716	CCCCATCTACCATTCAACACCAAGGACCATGTTCTTTGGAAAATAAATTTAATTTATGAC	chr6	32527863	32527922	+	family with sequence similarity 98, member C
A_72_P081246	ENSSSCG00000010300	ZMYND17	6.77e-05	540	CTACCTTGCTCTATCTTCTGACATTACTTGAATATACTGAAGTTTGTTATCACCTGGTCT	chr14	79540834	79540775	-	zinc finger, MYND-type containing 17
A_72_P081366	ENSSSCG00000005663	CCBL1	0.00657946	2034	TTGCCTTTAGACTTGACATCTCAAGCCAGTACTTTTTGCGCATAATAAAGTTTTAAGCTA	chr1	283846968	283846909	-	cysteine conjugate-beta lyase, cytoplasmic
A_72_P085476	ENSSSCG00000003964	PPIH	0.000153	835	ATTGATGGGCTTCTAGTGATGCGAAAGATTGAGAATGTTCCCACAGGCCCCAACAATAAG					peptidylprolyl isomerase H (cyclophilin H)
A_72_P086171	ENSSSCG00000013366	LDHA	0.00411641	1668	TAAATTGGTTCTTGTAAAATAGTTCTACTTTCTCAAGAGGCACCCGGGCCAGTGTTGCAG	chr2	38047196	38047255	+	lactate dehydrogenase A
A_72_P086601	ENSSSCG00000009170	ENSSSCG00000009170	0.0260556	615	AGGGGCTAACCTTAATAGTTCACTCCTCCTCCATTTGTGAATATCCATAAAGATACAATT	chr8	102019953	102019894	-
A_72_P087806	ENSSSCG00000004570	TPM1	0.00383379	767	AGGAGAAAATGGAAATTCAGGAGATCCAGCTGAAAGAAGCCAAGCACATTGCTGAGGATG	chr1	112388752	112388693	-	tropomyosin 1 (alpha)
A_72_P088061	ENSSSCG00000004127	ENSSSCG00000004127	0.00274285	2238	CCAGTAAGGGAACTATGGAAAGGTTTGGATCTCTCCAAAATGGGAGGATTTTTAAAATAT	chr1	22350302	22350361	+	Zinc finger protein PLAGL1 (Pleiomorphic adenoma- like protein 1)
A_72_P088761	ENSSSCG00000011803	EIF4A2	0.00186906	1805	CATACCTGCCTTTATTGTGTTTGTCAGTAGCCTGAATTAGAAAGGCCTTTATAATTGATT	chr13	94186965	94187024	+	microRNA 1248
A_72_P088766	ENSSSCG00000010573	HPS6	0.0140876	2555	AAGCTAAAAATAGCTTCTAGGACATAGTGATCAGAGAAAGGTGCCTCATAGCTGGAGGGG	chr14	118064075	118064134	+	Hermansky-Pudlak syndrome 6
A_72_P088791	ENSSSCG00000009150	HADH	0.0259186	1805	AAGTCACTCACTTGTAAAGGGAAGACACTTCCTGAAAGCATCTCATGTTCATTGCTGCCA	chr8	97786668	97786609	-	hydroxyacyl-Coenzyme A dehydrogenase
A_72_P089581	ENSSSCG00000006508	ASH1L	0.0383292	2438	TTATTTAGTAACAAGCCCTTCCTAAAACTTGGTGCAGTAACCGCACCTGACAAACACTGC	chr4	98286406	98286465	+	ash1 (absent, small, or homeotic)-like (Drosophila)
A_72_P089856	ENSSSCG00000006631	TMOD4	0.00100005	1329	GAATGCTTAAATTAAATCCTCATCTATCCCCCTTTCCTGTAAATAAAGGCCCTCTGTCCA	chr4	102033580	102033639	+	tropomodulin 4 (muscle)
A_72_P089886	ENSSSCG00000002899	HSPB6	0.038186	625	GGATCTGCCTTGACCCTTCCAACCTAGACTCAGTCCTGATAACCCAGGCCTTTACACTGA	chr6	30177933	30177874	-	heat shock protein, alpha-crystallin-related, B6
A_72_P089946	ENSSSCG00000006083	LAPTM4B	0.0300446	1995	CTGTTCCCTCTTTCTCTTTTGCAAGTGTGAAAGAAAACCAAAATTAGACAGTGCTTTTCT	chr4	39045789	39045848	+	lysosomal protein transmembrane 4 beta
A_72_P092111	ENSSSCG00000008571	HADHA	0.0141411	2772	AGAATAGCAACAAAAGATAACAAAACAGTATTAGGGGCCCCTGAAGTCTTGCTGGGAATC	chr3	105308120	105308179	+	hydroxyacyl-Coenzyme A dehydrogenase/3-ketoacyl- Coenzyme A thiolase/enoyl-Coenzyme A hydratase (trifunctional protein), alpha subunit
A_72_P093046	ENSSSCG00000014015	C5orf45	0.00327081	766	GTGACTAGCACACAGATCATCTCTGTTGTGACATTTTTTGATTAAAGTGCTTATACCATT	chr2	68101240	68101299	+	UPF0544 protein C5orf45
A_72_P093081	ENSSSCG00000005467	HSDL2	0.000439	2058	TTCTTAGATGAACAGCCAGAGACAGTTATCAAGAAAATGGAGTCACATGGTGCTGACCCA					hydroxysteroid dehydrogenase like 2
A_72_P093246	ENSSSCG00000003582	SMPDL3B	0.00351919	674	ATACTCAAGTCTATGCTGCTTTGGGAAATCATGACTTTCACCCCAAACACCAGTTGCCTG	chr6	58532186	58532127	-	sphingomyelin phosphodiesterase, acid-like 3B
A_72_P093321	ENSSSCG00000012845	CEND1	0.0135407	1540	AGTATCTATACTTGTACACACCCACCACACAGAGGGAAAGCGAGGGACAGGCCCCCAGAG	chr2	177896	177956	+	cell cycle exit and neuronal differentiation 1
A_72_P095311	ENSSSCG00000012172	ACOT9	5.39e-07	975	CAAGTGTATTGGTTTCAGTGTTTATTCTTATCCTCCCTAGAGAAGAAGAACGTATTCAGC	chrX	18669990	18669931	-	acyl-CoA thioesterase 9
A_72_P096916	ENSSSCG00000004537	TXNL1	0.0309874	2782	TGGAATCTGATTGTGATGAACAGCTACTTATTACTGTGGCATTCAATCAGCCTGTTAAGC					thioredoxin-like 1
A_72_P098771	ENSSSCG00000007173	IDH3B	0.0178915	1540	TCAGCTTCCAACATGCTACGGCATCTCAATCTCGAGTATCACTCCAACATGATTGCAGAT					isocitrate dehydrogenase 3 (NAD+) beta
A_72_P100706	ENSSSCG00000010201	RASGEF1A	0.0392855	2169	ATATGGGTTGAGATGAGGAGGCCTCACTGGTTGGGGTCCATTTTGTACATACCTTTTATG	chr14	63807304	63807245	-	RasGEF domain family, member 1A
A_72_P100841	ENSSSCG00000003908	ENSSSCG00000003908	0.0182616	1316	AGTCACTGGGCGGATGTGTAGACACGTCAGAATTCACAAACCCATTAAAATGTTTATATT	chr6	118283109	118283050	-
A_72_P102736	ENSSSCG00000008277	PCGF1	0.0361383	761	TTTTTGACAATGAAGTTCTCCCTGATCACATGACCATGAAGCAGATATGGCTCTCCCGCT	chr3	63085360	63085419	+	polycomb group ring finger 1
A_72_P106716	ENSSSCG00000010992	AQP7	0.000622	1127	TACCTTTACCAACTGTGCAATAGGCCGAATGTCCTGGAAGAAGTTTCCTGTGTACGTGTT	chr10	31644626	31644685	+	aquaporin 7
A_72_P107296	ENSSSCG00000011558	JAGN1	0.0101138	1473	GTTGCCATCAGCTGGTGGCAAAACTACATTTAATTTATTCCTAGTTGGTGGAACTGGGTG	chr13	55344548	55344607	+	jagunal homolog 1 (Drosophila)
A_72_P108311	ENSSSCG00000012162	EIF1AY	0.0369833	1756	CTTTTACATTCCACTTTCTCTGAAGATTGTTCAACAATTTGGATTTTGGCTGTGACCTGT	chrX	15366509	15366450	-	eukaryotic translation initiation factor 1A, Y- linked
A_72_P108526	ENSSSCG00000011466	ARF4	0.0489557	694	GGGTCTTATTTTTGTGGTAGATAGCAATGATCGTGAAAGAATCCAGAAGGAGCAGATGAG	chr13	32998223	32998163	-	ADP-ribosylation factor 4
A_72_P109346	ENSSSCG00000009529	C13orf39	5.44e-05	852	GGCAGAATTTCCAGAGTCATCTGTCAAGGTTTTCAAAGGAGTGCTGAAATGGGACTAAAG	chr11	71866188	71866133	-	UPF0567 protein C13orf39
A_72_P113671	ENSSSCG00000015790	SLC25A4	0.000471	1399	CATGGGCGGTGCTTTTGTATTGGTATTGTATGATGAGATCAAAAAGTATGTCTAATGTAA	chr15	43520771	43520830	+	solute carrier family 25 (mitochondrial carrier; adenine nucleotide translocator), member 4
A_72_P113941	ENSSSCG00000016001	TTN	0.0271163	16800	CTGTTAAAATAGAAGAGCCTCCACCAGCTAAAGTTCCTGAAGCACCTAAGAAAATGTGCC					titin
A_72_P116521	ENSSSCG00000009331	C13orf33	0.0300335	2248	AGAGATACCCAACCAATTCATCTGATTGGATTGAACGTTTTGCAGTTCCTCCTACACCCC	chr11	6952419	6952478	+	Uncharacterized protein C13orf33 (Activated in W/Wv mouse stomach 3 homolog)(hAWMS3)
A_72_P116536	ENSSSCG00000017155	EIF4A3	0.0342148	1474	AATGTTAAATAAAGGGTTCAAAGAGCAGATCTACGACGTGTACAGGTACTTACCCCCGGC					eukaryotic translation initiation factor 4A, isoform 3
A_72_P116796	ENSSSCG00000012273	USP11	0.00167756	606	TATTTTCTTATTGAAACCCTTTTCCTTGCGCTGTGTATATATAAAAGTGCCAGTGTGTTC	chrX	41895537	41895478	-	ubiquitin specific peptidase 11
A_72_P116846	ENSSSCG00000001695	VEGFA	0.0056813	1875	TTTGTACAAGATCCGCAGACGTGTAAATGTTCCTGCAAAAACACAGACTCGCGTTGCAAG	chr7	45065139	45065198	+	vascular endothelial growth factor A
A_72_P117416	ENSSSCG00000009430	AKAP11	0.0392855	563	CGAGGCAGAAGTTGCAGAGCTTTATTTTCACGACTCTTCGAAGAAGGAGTTTATACGACT	chr11	23678507	23678452	-	A kinase (PRKA) anchor protein 11
A_72_P120391	ENSSSCG00000014916	C11orf73	0.000706	1152	AGTCCATCTGAAATGTTCATCCCAGCAAATGTGGTTCTGAAATGGTATGAAAACTTTCAA					Uncharacterized protein C11orf73
A_72_P122196	ENSSSCG00000005322	NPR2	0.0112649	672	CCTCCCTACCCTCTGTAAATATCTGTATCTAAACCAGAATATTTTGGCCAAATATAAAAC	chr1	247621403	247621462	+	natriuretic peptide receptor B/guanylate cyclase B (atrionatriuretic peptide receptor B)
A_72_P122941	ENSSSCG00000006981	EFHA2	0.000428	338	TTTCAACATGTTTGACACCGATGGCAATGAGATGGTGGATAAAAAGGAGTTTTTGGTGCT	chr17	4570302	4570361	+	EF-hand domain family, member A2
A_72_P122971	ENSSSCG00000000162	BTBD11	0.00253584	494	GACACGAATAACGAAGACATCATTTGGCAAAATTTTTAGGGGTGGGAACTTTTTAAAATG	chr5	10942522	10942463	-	BTB (POZ) domain containing 11
A_72_P124431	ENSSSCG00000003784	LRRIQ3	1.19e-05	1139	GACATGTTCTTGTCAACGGTATATGGCCTCTCAAGGCACTGGATCATCATGTGATTTCTG	chr6	97418230	97418289	+	leucine-rich repeats and IQ motif containing 3
A_72_P125166	ENSSSCG00000005323	HINT2	0.00223787	663	GGACGGGGTAGGGAAATAACAGGACCCAATGATGCCAATAAACTTGTTCTCCCTCAAAAA	chr1	247624672	247624619	-	histidine triad nucleotide binding protein 2
A_72_P126376	ENSSSCG00000007056	PLCB1	8.09e-05	711	GTATGGGCCTGACTTAATTAACATCTCCCATTTGAACCTCGTTGCTTTCCAAGAAGATGT	chr17	17191631	17191690	+	phospholipase C, beta 1 (phosphoinositide-specific)
A_72_P127026	ENSSSCG00000007571	EIF3B	0.0333443	2140	AGGTTGTGACAGGTTCTTTCAGCAGGGTGAACGTGGAAATAAAAGCAAACCTGTATGAAA	chr3	1869248	1869307	+	eukaryotic translation initiation factor 3, subunit B
A_72_P127131	ENSSSCG00000009804	PSMD9	0.00704771	1810	GTGGGCTGGAGTTATCCTGGCAGGTGCTGATATGATTTTATTCTTATAGAAATTTTGGTT	chr14	30848960	30848901	-	proteasome (prosome, macropain) 26S subunit, non- ATPase, 9
A_72_P127181	ENSSSCG00000011952	RPL24	0.0448115	809	CATAACTGGTGCATCCCTTGCTGACATAATGGCCAAGAGGAATCAGAAACCTGAAGTTAG	chr13	115586087	115586146	+	ribosomal protein L24
A_72_P127246	ENSSSCG00000018087	ENSSSCG00000018087	0.0217965	840	AGGATCCCTACCACTGCTAGTAGCACTAGTTTATATCCAAAATACCACAGGCTCACTAAA	chrMT	11823	11882	+
A_72_P127346	ENSSSCG00000003812	PGM1	0.00295739	2430	CTTGTTTTGCGACGTAATCCCATTCACACAAAGATTTGGGATATTAAAGCAAAATAAGCT	chr6	104917610	104917551	-	phosphoglucomutase 1
A_72_P127626	ENSSSCG00000015784	ENSSSCG00000015784	0.00806094	3013	CCACCCCCCAGAATAAACTCTCAGGCAAGGCATGTCTTTAAAAATATTAAGGGAATAGAT	chr15	42985133	42985192	+	Acyl coenzyme A synthetase long-chain 1 Fragment (EC 6.2.1.3)
A_72_P130451	ENSSSCG00000007235	TPX2	0.00208258	803	GCTAATAGTGAGACTCACCTTATGTATGTCTCAGCCGGACTCCGTGTAGTCATTTCCTTT	chr17	37438127	37438068	-	TPX2, microtubule-associated, homolog (Xenopus laevis)
A_72_P130776	ENSSSCG00000013244	PACSIN3	0.0369069	646	CAGCACTCTTTTGTGGCTTCTAGTGTGTATTAAACTTGGAAGAAATAAACTTGGAAGAAA	chr2	13413766	13413825	+	protein kinase C and casein kinase substrate in neurons 3
A_72_P131061	ENSSSCG00000008363	AFTPH	0.0496019	1862	TCTAAGCTGGAAATCTCCACCTCAGCCTCAAAGTGACTGATGCATTTTGCAGACTCATGT	chr3	71283796	71283736	-	aftiphilin
A_72_P136181	ENSSSCG00000003903	UQCRH	0.0415742	523	CAAGTAGCATCTATGTAATTATCAGTGATTGCATCTTAATAAAGTCCAGTGATCCGCCAA	chr6	118182263	118182210	-	ubiquinol-cytochrome c reductase hinge protein
A_72_P136586	ENSSSCG00000001348	ENSSSCG00000001348	0.0247673	1449	TACTGTTTCAAACCTGTGCCAACTGGGCTTTTACAAAATAAAGCTGTATCCTGTCTCTGG	chr7	26727225	26727284	+	28S ribosomal protein S18b, mitochondrial Precursor (MRP-S18-b)(Mrps18b)(MRP-S18-2)
A_72_P136641	ENSSSCG00000002040	MRPL52	0.00134334	792	CTTTTTACAGCCCATATACAGCTCAGGCTGCATGCAGTTACACATTTAAATAATGGTTTG	chr7	82421525	82421466	-	mitochondrial ribosomal protein L52
A_72_P136686	ENSSSCG00000010991	AQP3	0.00176829	1741	GACTCTAAATAGGGTCTTCATTCCTTTAATCCTCCACTCAATACATGTACTCTTTTGCCT	chr10	31582798	31582857	+	aquaporin 3 (Gill blood group)
A_72_P137136	ENSSSCG00000015963	OLA1	0.0404385	1762	CTCCTTTTTGAATCTACAGATAATGCATGTTTTACAGTACTCCAGATGTCTACACTCAAT	chr15	75092107	75092166	+	Obg-like ATPase 1
A_72_P140586	ENSSSCG00000010620	XPNPEP1	0.000318	2532	ACCTTCCTGTGCACGAGACTGTATTTATCATCAGTGAATAAAATGTCAGAATGGGAAAAA	chr14	125875254	125875205	-	X-prolyl aminopeptidase (aminopeptidase P) 1, soluble
A_72_P141166	ENSSSCG00000003876	CDKN2C	8.32e-05	1888	CAACTTGGAGACTTTGTTTTAAAAATGGTGTCCTGATGCTTCTTTTGCCTGATTAAAACA	chr6	114985921	114985862	-	cyclin-dependent kinase inhibitor 2C (p18, inhibits CDK4)
A_72_P143171	ENSSSCG00000006941	DDAH1	1.38e-05	1152	TTGCTCAGCGAATTAAGCAATCTAGAAGATCTAGACCGAATGAAGTATTGAAATGATGAA	chr4	135577152	135577211	+	dimethylarginine dimethylaminohydrolase 1
A_72_P143421	ENSSSCG00000016687	CHN2	0.0125986	545	ACCTCAAGAAGGTGACTCTGAATGAAAAGGACAATTTCATGAATGCTGAAAACCTGGGGA					chimerin (chimaerin) 2
A_72_P145256	ENSSSCG00000016210	ABCB6	0.0166465	2693	TTGGTGCTAGCTGTGGTGAGGGAAAGGGCCTTTCAAAAAGGACTTTTGGGGGAAATAAAA	chr15	114242247	114242188	-	ATP-binding cassette, sub-family B (MDR/TAP), member 6
A_72_P145456	ENSSSCG00000005238	ENSSSCG00000005238	0.0146005	767	ATTCCAGCTGACCCAAAACTCTATCGACATCACAACAAGTTGAGATTATGCTTTAAGGAA	chr1	231530059	231530000	-
A_72_P145876	ENSSSCG00000015052	USP28	0.00240792	674	ACGTGTTGGTTTAGTGCTGTTATTCAGTCTCTCTTTCAGTTGCCTGAATTCCGCAGACTC					ubiquitin specific peptidase 28
A_72_P146311	ENSSSCG00000013030	PRDX5	0.00149879	799	ATTACTAGATGATTCCTTGGTGTCTCTCTTTGGGAATCGACGGCTCAAGAGGTTCTCCAT					peroxiredoxin 5
A_72_P146381	ENSSSCG00000003776	ACADM	0.0463382	1972	GCCAGTGATTTTGTAGACTTAAGGGTTTTATGTTCATATTCTCCATTATACAATGACCAG	chr6	96130870	96130811	-	acyl-Coenzyme A dehydrogenase, C-4 to C-12 straight chain
A_72_P146411	ENSSSCG00000008959	ENSSSCG00000008959	0.0319261	1086	AATGCCTTGTTTAGAGTTAATTACACTGTGTTTCCGCTCTGTCCTGAAATAGAGAGGTTT	chr8	59530385	59530444	+	CXCL2
A_72_P146751	ENSSSCG00000007405	WFDC2	0.0438705	705	TTCTGGCCTCTGCGCTTGCTCCTGAGCTGACAGCAACTGCTTCTTTTACCAACCAATAAA	chr17	49840744	49840803	+	WAP four-disulfide core domain 2
A_72_P146801	ENSSSCG00000010853	EPHX1	0.0414461	1926	ACTGCCCAGAAAAGTGGGTGAAGAACAAGTACCCAAAACTCATCTCCTATTCCTACATGG	chr10	13974145	13974204	+	epoxide hydrolase 1, microsomal (xenobiotic)
A_72_P146906	ENSSSCG00000016630	ENSSSCG00000016630	0.0176858	2258	AATATCAGACTGCCATCAGTGAGAATTATCAGACAATGTCGGACACTACTTTCAAAGCCT	chr18	27872400	27872353	-
A_72_P147091	ENSSSCG00000010299	ANXA7	0.0468055	1893	GGTATTGTGCTTGGTTTGCACATGTGATTATTGCCTTAATTCCAATGTTATTTTTTCCTC	chr14	79466109	79466050	-	annexin A7
A_72_P147421	ENSSSCG00000000856	PAH	0.000135	2126	GTGATTCTAATTACTGCTTTGTTATTTTGCCTGTGTAGATTTTCTTTCATTCAGGAGCCT	chr5	76660669	76660610	-	phenylalanine hydroxylase
A_72_P147601	ENSSSCG00000011642	RYK	0.018847	714	CCAGAACATCGTGCCTTAGGAACGCTTTTAGAATCTGAACTTTTTAAGACAGACCTAATG	chr13	61704594	61704535	-	RYK receptor-like tyrosine kinase
A_72_P147831	ENSSSCG00000009361	POSTN	0.000266	3021	AGAAAATTCTTGTCCCTGGATTCATTACAACCCAAATCTCAGAGTGGTGAGCTATTATCC	chr11	12850216	12850157	-	periostin, osteoblast specific factor
A_72_P147841	ENSSSCG00000017177	ST6GALNAC2	0.00596022	865	TATTTCGAGCGAATAAAGAAGCCGCTGATATTCTATGTGAACCACGACCTGTCCCTGGAA	chr12	3277888	3277829	-	ST6 (alpha-N-acetyl-neuraminyl-2,3-beta-galactosyl- 1,3)-N-acetylgalactosaminide alpha-2,6-sialyltransferase 2
A_72_P148916	ENSSSCG00000009602	ATP6V1B2	0.0106388	3070	CCTGTCCCCACCTTTGTGTTGGAGTTTACTGTGTTACCCTGTAATTAAAAACAAAGACTA	chr14	4037000	4037059	+	ATPase, H+ transporting, lysosomal 56/58kDa, V1 subunit B2
A_72_P150526	ENSSSCG00000008966	PARM1	6.89e-05	1293	TGTCTTTATTTATCAGTGCTTATCCAGTAGAATTAATAACACGTACCTGATGCCCATCAA	chr8	60270388	60270447	+	prostate androgen-regulated mucin-like protein 1
A_72_P153591	ENSSSCG00000004528	MBD2	0.0188464	902	GATTAGCATCAGGTAACTTTCGACCGACTTTCCCCAAGAAGCAATTCCTAGAATTGAACA					methyl-CpG binding domain protein 2
A_72_P154796	ENSSSCG00000009658	BNIP3L	0.000591	3469	AGAATTTCTTAAGGTGTTCATTCCATCTCTCTTCCTCTCTCATGTTTTGGCTTTGGGGCT	chr14	10481710	10481769	+	BCL2/adenovirus E1B 19kDa interacting protein 3-like
A_72_P155116	ENSSSCG00000008416	CHAC2	0.0260088	827	TAGCTTCACTGCACAATGGCAATATGATTTGTAAACATTTTTACTGGAAGATCTTAGCTG	chr3	81305468	81305409	-	ChaC, cation transport regulator homolog 2 (E. coli)
A_72_P155591	ENSSSCG00000003907	ENSSSCG00000003907	0.041974	2630	ATTTCCAAAGCTGGATAAGGGGGTCCTTGATTAAAAAAGGAGAAAAGCTCTGGGAAAAAA	chr6	118280782	118280841	+	N-acetylglucosaminyltransferase I.2
A_72_P156241	ENSSSCG00000002013	ENSSSCG00000002013	1.17e-05	1197	CCAGCGTCCTTGTCCTCTGCTGTCAAGCTGTGGTCTAATGAGGATTTTCCCTGTTGCTGT	chr7	81582033	81581974	-	Dehydrogenase/reductase SDR family member 4 (EC 1.1.1.184)(NADPH-dependent carbonyl reductase/NADP-retinol dehydrogenase)(PHCR)(CR)(Peroxisomal short-chain alcohol dehydrogenase)(NADPH-dependent retinol dehydrogenase/reductase)(NDRD)
A_72_P156701	ENSSSCG00000018091	ENSSSCG00000018091	0.0451744	505	ATAGGATTCATACTAGCCCTAGAGCTAAACAACACAACCTACTACCTGAAATTTAAATAC	chrMT	14420	14479	+
A_72_P157441	ENSSSCG00000006493	PMF1	0.0195878	1089	ATAACTCAGTTGCAGACATCTATCCGGGAGGAAATCTCTGAAATCAAAGCAGAGGGGAAC					polyamine-modulated factor 1
A_72_P158091	ENSSSCG00000016226	FARSB	0.002771	1979	GATGAACGTCCACTTGTGCTTGTGCATTAATGTTGAATAAAATACAGAGAAGTGTCAAAA	chr15	115248248	115248307	+	phenylalanyl-tRNA synthetase, beta subunit
A_72_P160661	ENSSSCG00000003399	RBP7	0.0324808	784	TTTGGCACTTTCAGTGTTGTGGCCCAGGTTCGAATAAATAAATAAACAAATCAGTCCTAA	chr6	47357238	47357185	-	retinol binding protein 7, cellular
A_72_P162251	ENSSSCG00000016427	XRCC2	0.0200677	851	TCTGAAGAAATGTTCTCAACTCTTGGAGAAGCTCGTCAGTGAGTATCGATTGGTGCTTTT	chr18	3921082	3921141	+	X-ray repair complementing defective repair in Chinese hamster cells 2
A_72_P162956	ENSSSCG00000013232	MTCH2	0.000545	1110	CACAGAATTATGGGAGAGAATGTTGATTTCTATACAGTGTGGTGCGCTTTTTTAATAATC	chr2	13115019	13114960	-	mitochondrial carrier homolog 2 (C. elegans)
A_72_P163636	ENSSSCG00000005941	KHDRBS3	0.00778356	1544	ACTCAAGTCTTGAAATGTTCTGTAGTGTTAAGCAAAGTCTCCTCTTGCTTGATACTAAAT	chr4	5106501	5106442	-	KH domain containing, RNA binding, signal transduction associated 3
A_72_P164776	ENSSSCG00000010247	DDX21	0.0370691	4781	TTTGTGACCATGATCTTGCGGTGCTCAATTGAAATGCCAAACATTAGTTATGCTTGGAAG	chr14	75204241	75204300	+	DEAD (Asp-Glu-Ala-Asp) box polypeptide 21
A_72_P165036	ENSSSCG00000011170	ENSSSCG00000011170	0.0119092	1456	AATCTCTGGTTCTTGAGGTCCCCAAATCGGTAGATTGGAGAGAAAAAGGCTATGTCACTG	chr10	65268354	65268295	-	Cathepsin L1 Precursor (EC 3.4.22.15) [Contains Cathepsin L1 heavy chain;Cathepsin L1 light chain]
A_72_P165426	ENSSSCG00000003720	AQP4	0.00189439	931	TCAGGTTGAGACCGAGGACTTGATTCTAAAACCTGGAGTGGTACACGTGATCGATATTGA	chr6	76988201	76988142	-	aquaporin 4
A_72_P165466	ENSSSCG00000016047	MSTN	0.00368647	1653	AAAGAACAAATAATATATGGGAAAATTCCAGCCATGGTAGTAGATCGCTGTGGGTGCTCA	chr15	89152387	89152328	-	myostatin
A_72_P165611	ENSSSCG00000001723	PLA2G7	2.19e-06	1663	TTAATCGAAGGGAAAGATGACAGTCTTATTCCAGGGACCAACATTAACACCACCGACCAC	chr7	48890086	48890027	-	phospholipase A2, group VII (platelet-activating factor acetylhydrolase, plasma)
A_72_P165686	ENSSSCG00000014167	ENSSSCG00000014167	0.0360544	575	TTTTGGGGGACAAAACAGATTTTTCTTCTGACTCTGTATTAAAAGTGGAATCAATCTTGC	chr2	91521930	91521872	-	Glutaredoxin-1 (Thioltransferase-1)(TTase-1)
A_72_P165696	ENSSSCG00000016156	ACADL	0.0071333	1704	GCCTAGGCCTTCATTTTCCCCTAAAGTTCTAAAAGCATGTAATGCTTAGATCTTTAAAAT	chr15	106121053	106120994	-	acyl-Coenzyme A dehydrogenase, long chain
A_72_P165771	ENSSSCG00000008207	RPIA	0.0360544	1211	GGGTGGGGGGTTGGAGGTTAAATCTGGTCTTCTGAAGTATTATTATTAATTATCTTTTTA	chr3	52429223	52429164	-	ribose 5-phosphate isomerase A
A_72_P166236	ENSSSCG00000004349	COQ3	0.0140892	1253	TGCTCCCTGGAAGAGATTGTGGAAGAAACTGCAGAAACATTTGATGCTGTTGTAGCTTCT	chr1	69715861	69715802	-	coenzyme Q3 homolog, methyltransferase (S. cerevisiae)
A_72_P166731	ENSSSCG00000004052	FNDC1	0.00336295	872	CACGGCTAGGCGCCCAATGTATCAAATCTCATTTGTAAATTCTCAGTTTTGATATATATA	chr1	9119403	9119344	-	fibronectin type III domain containing 1
A_72_P168361	ENSSSCG00000004984	ENSSSCG00000004984	0.035991	3174	GGTTTTGTTAGCATGGAGGTGCACAAAGCTGTCTCTTCTGGCAATTCATGGTTACACAGT
A_72_P170361	ENSSSCG00000004854	TJP1	0.0239163	5013	TACAGATATGAGTCCTCCAGCTATACTGACCAGCTTTCTCGAAACTATGAACACCGTCTG	chr1	152751582	152751641	+	tight junction protein 1 (zona occludens 1)
A_72_P170421	ENSSSCG00000000588	PLEKHA5	0.0477563	641	GAACAAAATCACCAACACCCGAATCTTCGACAAAGCCTCATATGTAACCTTAAGGAAAAC	chr5	51533822	51533762	-	pleckstrin homology domain containing, family A member 5
A_72_P171486	ENSSSCG00000009167	UBE2D3	0.0159578	2401	GATCACAGTGGTCTCCTGCTTTAACTATTTCTAAAGTTCTTTTATCCATTTGTTCACTGC	chr4	87695234	87695177	-	ubiquitin-conjugating enzyme E2D 3 (UBC4/5 homolog, yeast)
A_72_P171646	ENSSSCG00000007045	CHGB	0.0172877	434	CTTGTGGCAATGACTGTGCTTACTGTCCTTGAAAAAATATTTGTTTCAGTGTGACATAAT	chr17	13898574	13898634	+	chromogranin B (secretogranin 1)
A_72_P172821	ENSSSCG00000007253	MAPRE1	0.013872	2609	TCTGTAAAGCTATTTAGTGTCCTTGACCAATTGCATCCCTGCTCAGAAGCCAGAGGCATT	chr17	38425818	38425877	+	microtubule-associated protein, RP/EB family, member 1
A_72_P175321	ENSSSCG00000006899	ENSSSCG00000006899	0.00913866	1388	GTTTGGTATGGACAAGATTTACGAAGGCCAGGTCGAGGTGACTGGAGATGAATACAATGT	chr4	128585171	128585112	-
A_72_P176211	ENSSSCG00000000405	ATP5B	0.0131889	1797	CATGAGAGCCTTGATTGAAGACATTGTATTCTGTCTGAAGAGTATTTAAGGTTTCCAATA	chr5	21065746	21065687	-	ATP synthase, H+ transporting, mitochondrial F1 complex, beta polypeptide
A_72_P177426	ENSSSCG00000012480	TNMD	0.00646845	1180	GAAAATGGAATAGAATTCGACCCCATGTTGGATGAGAGAGGCTATTGTTGTATCTACTGC	chrX	75634992	75635051	+	tenomodulin
A_72_P177491	ENSSSCG00000015030	ENSSSCG00000015030	0.0261316	2543	CCCAAGAATTTCTAGACACTCCCAGGTCACACTGGTTCATTCTTATGAAGATATAAATAT	chr9	38625521	38625580	+	Dihydrolipoamide acetyltransferase Precursor (EC 2.3.1.12)
A_72_P177511	ENSSSCG00000017213	HN1	0.0101255	823	GCTTGTGAACTGCACAACTTGAGCCTGACTGTACATCTTTTGGATTTGTTTCATTAAAAA	chr12	4338810	4338869	+	hematological and neurological expressed 1
A_72_P177586	ENSSSCG00000017544	ATP5G1	5.76e-08	853	TTTGATGGTCGCCTTCCTTATCCTCTTCGCCATGTGAGGCTTCGTGGAGGTCACCTACCC	chr12	22667506	22667565	+	ATP synthase, H+ transporting, mitochondrial F0 complex, subunit C1 (subunit 9)
A_72_P177706	ENSSSCG00000000544	PTHLH	0.0365817	1374	TGACTCAGGAAACCAACAAGGTGGAGACGTACAAAGAGCAGCCACTGAAGACACCGGGCA	chr5	44382585	44382644	+	parathyroid hormone-like hormone
A_72_P177756	ENSSSCG00000005943	ST3GAL1	0.0477563	1217	TCAAAAAGGAGAAGATCCTGATTTATCACCCGGCCTTCATCAAGTACGTCTTCGACAGGT					ST3 beta-galactoside alpha-2,3-sialyltransferase 1
A_72_P177886	ENSSSCG00000009466	UCHL3	0.00142622	842	ATTAGAGGATGCCATAGAAGTTTGCAAGAAGTTTATGGAACGTGACCCTGATGAACTGAG	chr11	46822508	46822567	+	ubiquitin carboxyl-terminal esterase L3 (ubiquitin thiolesterase)
A_72_P177941	ENSSSCG00000007401	SDC4	0.0216405	767	GCAAGAAACCCATCTACAAAAAAGCCCCCACCAATGAGTTCTACGCCTGAAGCTTCCTCA	chr17	49658872	49658813	-	syndecan 4
A_72_P177946	ENSSSCG00000006874	PALMD	0.000648	2011	GAGGGGGAGACCAACGTATTTTTATCGTATTGATACCAAAGCATTTCTAATAAGAGCTTG	chr4	123209215	123209156	-	palmdelphin
A_72_P178006	ENSSSCG00000002749	ENSSSCG00000002749	0.00117574	1044	ATCTGAAGTATGTCATGCTGCCGGTGGCTGACCAAGAAAAATGTGTACAGTACTACGAAG	chr6	10793916	10793975	+	Haptoglobin Precursor [Contains Haptoglobin alpha chain;Haptoglobin beta chain]
A_72_P181911	ENSSSCG00000016734	CCM2	0.00890287	1800	CAGTTTTGCACATGACATTTCTATTGAAACTCTCAGAGACCTTAAAAGTTTACCGCAATG	chr18	48859763	48859704	-	cerebral cavernous malformation 2
A_72_P184446	ENSSSCG00000016912	PPAP2A	0.0287198	1713	CCTCTTGAATGCCCACTTTACCTGTGTGTATATAGTTACATTTAACACAATGGTTATCTA	chr16	32232527	32232468	-	phosphatidic acid phosphatase type 2A
A_72_P184666	ENSSSCG00000006055	ENSSSCG00000006055	0.00608311	2933	GCAAGTGCTGCACTTTAGGACTTTTCTGTGCCTTCTTCAGAGACAGTCATCTGTAGATCT	chr4	34650778	34650719	-	Kruppel-like factor 10
A_72_P184791	ENSSSCG00000003931	KIF2C	0.0119024	596	CCCAAAGGATCCCTGCTATTTTCTGTTTTATGTGTTTATACATTGCGTCTAACAATAAAG	chr6	119379192	119379133	-	kinesin family member 2C
A_72_P186606	ENSSSCG00000008637	TAF1B	0.0463382	784	TCAAAAGCCTTTCCGCATCATCAAAGCATCACACTCAGAAACGTCTGTGTGTTCTGGATC					TATA box binding protein (TBP)-associated factor, RNA polymerase I, B, 63kDa
A_72_P189731	ENSSSCG00000004726	LRRC57	0.0032491	1666	TTAAAGGACACTGGTTGGAACCTTTTGCAATCTGGCAGAATCAGAGGTTCCTGCTGTCAA	chr1	135144533	135144592	+	leucine rich repeat containing 57
A_72_P190666	ENSSSCG00000005269	TRPM6	0.0365817	721	TTAAAAAGAAATGACTATTGCCCTGGAAGGATAAATTCTGCCTTTGGACTGGAAATCAAC	chr1	238288202	238288143	-	transient receptor potential cation channel, subfamily M, member 6
A_72_P192312	ENSSSCG00000015888	RBMS1	0.0313943	870	GCTGGAATGACACTTACTTACGACCCAACCACAGCTGCTATACAGAACGGATTTTATCCT					RNA binding motif, single stranded interacting protein 1
A_72_P193777	ENSSSCG00000017509	ENSSSCG00000017509	0.00788824	785	CCCCCTCCTCTCTGTACATAGTGGCCTTGGCAGTTACATAGATTCAATAAAAATGAGCCT	chr12	21069483	21069424	-	Ribosomal protein L19 Fragment
A_72_P196482	ENSSSCG00000005661	ENDOG	4.19e-07	824	CCAGCCAGACTGTGGGGTCCTGGGGACCAGGTTGAATGAAAGGTATTTATTTTTGAAAAA	chr1	283831950	283832009	+	endonuclease G
A_72_P198287	ENSSSCG00000015778	ING2	0.0339102	1430	CGAACCAGTGAAAGCCGAGATTTGTGTCACATGACGAATGGGATTGAAGACTGTGATGAT	chr15	42062788	42062729	-	inhibitor of growth family, member 2
A_72_P198687	ENSSSCG00000011247	CTDSPL	0.00324165	860	ACAGGGTGAATGTGGCCATACCTACCTGGTTTCTTTTTTAAGAACAGAAGCAACTATTTT	chr13	18742259	18742200	-	CTD (carboxy-terminal domain, RNA polymerase II, polypeptide A) small phosphatase-like
A_72_P201127	ENSSSCG00000011366	SLC25A20	0.0134834	1776	CCTTTTGCACACTCTTCTCATGAGAGCACCCTATTTTAACAGGAAACAATAAATATGTTT	chr13	26450631	26450572	-	solute carrier family 25 (carnitine/acylcarnitine translocase), member 20
A_72_P203102	ENSSSCG00000005990	DERL1	0.00123096	1873	CATGATTCTCATTCAAGTCCTTACTGCTGAGAAGAACAAATATCAGCTGTGCAAATTTCA	chr4	15964218	15964159	-	Der1-like domain family, member 1
A_72_P204162	ENSSSCG00000004375	C6orf203	0.0376957	1601	AGTGGTGGGGAAGGGCCCAGATTAAAAAGAGGACTTGTTCATTAAAGTTCACCTATGAAA	chr1	76703767	76703826	+	Uncharacterized protein C6orf203
A_72_P204257	ENSSSCG00000017114	NDUFS6	0.00198289	799	GTGTTCACAGGACAGCACCATCTGTGTTTAATAGTCTTGATTATGATGTATTACAACAAA	chr16	76528605	76528664	+	NADH dehydrogenase (ubiquinone) Fe-S protein 6, 13kDa (NADH-coenzyme Q reductase)
A_72_P205937	ENSSSCG00000000019	ENSSSCG00000000019	0.027914	1317	CCACTGCCCTTTAAACTTAGTTTTCTTCTCTTCTTTGACATTCTAGAACTTAGAGATAAC	chr5	839755	839814	+
A_72_P208487	ENSSSCG00000006754	ENSSSCG00000006754	0.000471	2350	ATGGAAGAATACGCCATTGCTGCACAAGTCTTCAAGCTGAGCACCTGTGATATGTGTGAA	chr4	110251450	110251509	+	adenosine monophosphate deaminase 1
A_72_P208672	ENSSSCG00000008569	HADHB	1.39e-05	2062	GGTGAGCTGAAATTTGGAGTCATCTTTGTAGCATTTGCAAATGATATAACTCATTCCTAT	chr3	105205661	105205720	+	hydroxyacyl-Coenzyme A dehydrogenase/3-ketoacyl- Coenzyme A thiolase/enoyl-Coenzyme A hydratase (trifunctional protein), beta subunit
A_72_P209817	ENSSSCG00000004386	LACE1	0.00492799	1613	TGCATTTCAGCGCACAATTTCCCGACTCACAGAAATGCAGACTGAACAGTATGGAATGAA	chr1	78182215	78182275	+	lactation elevated 1
A_72_P210232	ENSSSCG00000006304	BRP44	0.000288	1055	GTGCTAATGTTTGGAAGGCATTTTTAAAAATCTAACTGTAACTGGGAGATAGTACCTGAT	chr4	86396419	86396478	+	brain protein 44
A_72_P211077	ENSSSCG00000007749	ENSSSCG00000007749	0.00130386	669	TGAAGCATGAACTGGCCGAGATCATTTTCAAAGTTGGACAAGTCATAGATCCGGTGACTG	chr3	15467379	15467320	-
A_72_P214587	ENSSSCG00000014174	LIX1	0.00507701	591	AACACCCTCAGTAGTTCCACCCCAGACTGAATGGATAGAGACAGGATTGTTTGAAAAATA	chr2	92837249	92837190	-	Lix1 homolog (chicken)
A_72_P216447	ENSSSCG00000011077	MSRB2	0.00423824	1227	TTTTCCCAAAACCTTAGACTGTCTTGAACATTCTAATTCCAACCTCTCTACTTGCAACTA	chr10	49406760	49406701	-	methionine sulfoxide reductase B2
A_72_P217642	ENSSSCG00000009889	ENSSSCG00000009889	0.0323743	2085	GAGGCAACTAGCACCTTGCTTTGTATTCTGGACTAAAACTCATTAAAAACAATACTACTG	chr14	39842972	39843031	+	Aldehyde dehydrogenase, mitochondrial Precursor (EC 1.2.1.3)(ALDH class 2)(ALDH-E2)
A_72_P219752	ENSSSCG00000017224	ENSSSCG00000017224	1.11e-06	681	GAGAAAGCTCTGGCCCTCGAATTACAAACTCCGGACATTAAAAATAATTACATAGTGCAA	chr12	4539945	4540004	+
A_72_P220647	ENSSSCG00000014889	NDUFC2	0.00291849	699	GGCTTGCTCCGGTTTCAGTGATACTGCTTATTTCTGAATTCAAATTTCTATGATATTTGA	chr9	12493854	12493795	-	NADH dehydrogenase (ubiquinone) 1, subcomplex unknown, 2, 14.5kDa
A_72_P223257	ENSSSCG00000008791	UBE2K	0.0069871	1013	GTGGCCTTGTCTTCAAAATCATGGGATGTAGAGACTGCAACAGAATTGCTTCTGAGTAAC	chr8	26242091	26242150	+	ubiquitin-conjugating enzyme E2K (UBC1 homolog, yeast)
A_72_P223337	ENSSSCG00000009040	SMAD1	0.00186906	2138	AATCAAGAATTTGCTCAGTTACTGGCACAGTCCGTAAACCATGGCTTCGAGACAGTCTAC	chr8	71570736	71570677	-	SMAD family member 1
A_72_P223382	ENSSSCG00000015796	PDLIM3	0.0146005	1427	AGAGTGCTTCGTATGTGCTGACTGCAACCTTAACCTCAAACAAAAGGGCTACTTCTTCGT	chr15	43764927	43764868	-	PDZ and LIM domain 3
A_72_P223422	ENSSSCG00000011149	ENSSSCG00000011149	0.00919417	1507	AAATAAAAATCTCCAAACCCAGTCTTTCTCGCCCAAAGTAAATAAGGATACATTTGGAAC	chr10	62017040	62017099	+	Putative aldo-keto reductase family 1 member C3
A_72_P223537	ENSSSCG00000002385	TGFB3	0.00347497	3630	TTGGGGAATCTTGGATCATTTCATCTTCTGGAAGATTGTTTCTAAACAATAAAGGCCTTA	chr7	107144033	107143974	-	transforming growth factor, beta 3
A_72_P223562	ENSSSCG00000008969	RCHY1	0.011572	1311	ATTTGTGAATCGTACAATACTGCTCAGGCTGGAGGATGTAGAATTTCATTAGATCAGCAG	chr8	60713034	60713093	+	ring finger and CHY zinc finger domain containing 1
A_72_P223587	ENSSSCG00000012440	ENSSSCG00000012440	0.0252744	1815	ACATGGAAACAAGATGAAATTCCAATTGTAGGGAGAGAGGGAGATGAAGTTGGTGATCTA	chrX	61764378	61764437	+	Phosphoglycerate kinase 1 (EC 2.7.2.3)
A_72_P223637	ENSSSCG00000012606	ATP1B4	0.00464319	1166	CAGGGGGCCACTCCTACAAGTTCTGTTTCTGTTTTATTTCATGTTACCTGAATTCTTTTT	chrX	95917278	95917219	-	ATPase, (Na+)/K+ transporting, beta 4 polypeptide
A_72_P223687	ENSSSCG00000007278	ENSSSCG00000007278	0.00295655	2241	TGCCACCACATCATAACTTGATGGTTCCTATCACAACCCTGGGTCAAAAAGGTTAATTTG	chr17	39808945	39808886	-	Adenosylhomocysteinase (AdoHcyase)(EC 3.3.1.1)(S- adenosyl-L-homocysteine hydrolase)
A_72_P223817	ENSSSCG00000004192	CTGF	0.0163142	1598	GGGGACAAAGGAAAATTCCCACCAACATTCAAAATCGTGTGCCATGTGACATTCAAAAAA	chr1	33157032	33157091	+	connective tissue growth factor
A_72_P223872	ENSSSCG00000015301	ENSSSCG00000015301	0.00204584	1754	GAGATGTCATCCCAGTTGTAGAATTGCTGTTTATGCACATTTTTGTCCAATATTGACATA	chr9	65796163	65796222	+	Metalloreductase STEAP1 (EC 1.16.1.-)(Six- transmembrane epithelial antigen of prostate 1)(Six transmembrane endothelial antigen of PAEC)
A_72_P223897	ENSSSCG00000002029	MYH7	0.00560691	5996	TCCTGGAGCCTGGAGAGCAGACCCTTTGGAGGAAGCAGAATAAAGCACTTTTCTTTGAAG	chr7	82139913	82139854	-	myosin, heavy chain 7, cardiac muscle, beta
A_72_P223962	ENSSSCG00000006141	CA3	0.00126842	1717	CAAGAATTGCAATGATGCTGTGTGTTTTAACCCTTAAATAAAACTAACTAGAGGTCCATC	chr4	52985315	52985256	-	carbonic anhydrase III, muscle specific
A_72_P224432	ENSSSCG00000014128	CKMT2	0.00011	1437	GTCTGCTGGATGACAGACATAAAGCAATTTCTACTCTGAGAGTTTTTATAGACTTGGAAA	chr2	79148164	79148223	+	creatine kinase, mitochondrial 2 (sarcomeric)
A_72_P225857	ENSSSCG00000002316	COX16	0.000186	969	TCCCAACTCTTCCATTTGCAAATGAAAGCTACAATGTTGACCACATATATTTTCTACTGC	chr7	102246074	102246015	-	COX16 cytochrome c oxidase assembly homolog (S. cerevisiae)
A_72_P228082	ENSSSCG00000017287	PSMC5	0.0288261	654	AAAGCTATGGAAGTGAGGCAGGTGTCTTTCGTGTGGATTCCCTCAAATAAAGGTTTGCAG	chr12	12674805	12674748	-	proteasome (prosome, macropain) 26S subunit, ATPase, 5
A_72_P228812	ENSSSCG00000007790	PRR14	0.0206657	428	TGGAGGGAGGGGAAGTCTCTAAGGCAGTTAATTTTTTCTCTACATTTCTAGTAAGTTTTC	chr3	16388124	16388063	-	proline rich 14
A_72_P228872	ENSSSCG00000001990	C14orf21	0.0199401	2037	CTATCCTGTCTCATTCCTAGTTTAAACCGGAGTCAAAAGTCTTACTGATAAACACTTTTA	chr7	81326763	81326704	-	Pumilio domain-containing protein C14orf21
A_72_P229782	ENSSSCG00000000736	TEAD4	0.0414849	1719	CAAACCGTGCCTGAACCTGCAGTGCCTAATCCCAAATAAACCCAAGATCTGTGTATTTTC	chr5	63007692	63007633	-	TEA domain family member 4
A_72_P231872	ENSSSCG00000006365	NIT1	0.0359898	2722	TGTTTATTTCATGAAAACTGAAGTTACGCTGAGGGCTGAGCAGCACTGGCATTGAAAAAA	chr4	92832346	92832287	-	nitrilase 1
A_72_P232227	ENSSSCG00000017410	HCRT	0.0104243	604	CGCCCGAGGTCAGCCCCCCAGAAAAAGGGCAATAAAGACGAAGTCTCCCTCTGTAAAAAA	chr12	18322332	18322391	+	hypocretin (orexin) neuropeptide precursor
A_72_P232262	ENSSSCG00000005625	ENG	0.0295976	2908	ATCTGGACTGGCACAACTTCCAAGGGGAAACTGAAGTTTAGGGGCTCCCAGCCTGGGAGT	chr1	282837393	282837452	+	endoglin
A_72_P232307	ENSSSCG00000016539	AKR1B1	0.0104911	1433	TTTGACTTTGAACTGAGCCCTGAGGATATGAACACCTTACTGAGCTACAACAGGAACTGG	chr18	12993026	12993085	+	aldo-keto reductase family 1, member B1 (aldose reductase)
A_72_P232477	ENSSSCG00000010414	CXCL12	0.029043	2243	TTGAAGTGGATTCAGGAATACCTGGAGAAAGCTTTAAACAAACCCAGTCCCACTCTCTCG					chemokine (C-X-C motif) ligand 12 (stromal cell- derived factor 1)
A_72_P232533	ENSSSCG00000014812	FOLR3	0.000135	1379	AACTGGAGCTCAGGATCTAACCAGTGTCCCACGGGGACCACCTGCGACACATTTGAGTCC					folate receptor 3 (gamma)
A_72_P232727	ENSSSCG00000001992	RABGGTA	0.00891998	1918	ATCTCAGAGCACCTGGCTGAGCTGCTCCCTTCAGTTAGCAGCATCCTCACCTAAAGGACC	chr7	81368735	81368794	+	Rab geranylgeranyltransferase, alpha subunit
A_72_P232732	ENSSSCG00000010461	ANKRD1	0.00608311	4530	ATGAAAGTGACTCTGTGAGAAGGACAAGCAAACCATTTGATGCCTGGGCCTGGTATTTCT	chr14	107546063	107546004	-	ankyrin repeat domain 1 (cardiac muscle)
A_72_P232752	ENSSSCG00000010313	VCL	0.0335858	5200	CGCCAATGTGCTTTTCTCTAATATAGTGCTCAAGACACAGTGAAGCAAATTAAAAAAGAA	chr14	80113619	80113678	+	vinculin
A_72_P232767	ENSSSCG00000009600	LPL	3.34e-06	2963	TACAAATTTTGGGCAAGGATTGTTTTTACAATAGGAAAGTTGGGAGCTCCACCATGGCCC	chr14	3856121	3856180	+	lipoprotein lipase
A_72_P232922	ENSSSCG00000009241	COPS4	0.0331846	1664	GGTCTGTGTGTATGAAGCTAACTCAGATGTTTTGAAAGCTTTTTCTTTAAATGGAGTAAG	chr8	116394383	116394324	-	COP9 constitutive photomorphogenic homolog subunit 4 (Arabidopsis)
A_72_P233587	ENSSSCG00000000185	PRKAG1	0.00106371	1673	AGCTGAGGTTATTGCTTTTCGTGGCAAACCTAATTAAAATGACAGGAGTCTCTTCATGGT	chr5	13657285	13657226	-	protein kinase, AMP-activated, gamma 1 non-catalytic subunit
A_72_P235962	ENSSSCG00000011501	SUCLG2	0.0197571	1488	AGAAGGGATTGTTCTCTCATCACTGTGAAAGAAATGGTTATCCCAATGAGGGGGAAAAAA	chr13	40718250	40718191	-	succinate-CoA ligase, GDP-forming, beta subunit
A_72_P236947	ENSSSCG00000006001	ENPP2	0.0136784	852	TTCACCAGAAGCTAAATATGATGCATTCCTTGTAACCAATATGGTTCCCATGTATCCTGC	chr4	19103605	19103664	+	ectonucleotide pyrophosphatase/phosphodiesterase 2
A_72_P237342	ENSSSCG00000015096	ATP5L	0.0388036	273	GGACCATGTGTGATCAGACTGGTATTTGAATAAAATAAGACAGCGTGTCAAAATCAAAAA	chr9	44599843	44599902	+	ATP synthase, H+ transporting, mitochondrial F0 complex, subunit G
A_72_P237437	ENSSSCG00000012025	ENSSSCG00000012025	0.0280708	956	ATGAGCAGGTGAAAGCCATCAAAGAATAGGGTGACCACATTACCAACTTGCACAGGATGT	chr17	27632556	27632499	-
A_72_P242557	ENSSSCG00000001991	DHRS1	0.0273481	1410	CAGACAGAAACGCTGAAGGAGTACATGATAAAGGCTGACACTGCTGATGACCACATGATT	chr7	81341458	81341517	+	dehydrogenase/reductase (SDR family) member 1
A_72_P243242	ENSSSCG00000007498	ENSSSCG00000007498	0.0269398	915	TTCGTGTGTCCGTAGGAGAGAGTTGAGTGTTGCCAAACCGTATGCAAACCAATAAAACTA	chr17	59623716	59623775	+	hypothetical protein LOC100134988
A_72_P245672	ENSSSCG00000013384	SOX6	0.0435459	901	GTTGTGTATCCTGGTGCTATTACTATGGCAACTACCACACCATCACCTCAGATGACATCT	chr2	40247185	40247244	+	SRY (sex determining region Y)-box 6
A_72_P245697	ENSSSCG00000017268	PRKCA	0.000447	830	TAAAACCTTCAGATAAAGACCGACGACTGTCTGTAGAAATCTGGGACTGGGACCGAACAA	chr12	11198889	11198948	+	protein kinase C, alpha
A_72_P247287	ENSSSCG00000004495	ENSSSCG00000004495	0.00099	595	ACTACTCCATGCATACTGAACTTGAGGGTCTTTCATCTTCATTATGCTGTAACTCTATTC	chr1	99408928	99408868	-	Proline-serine-threonine phosphatase-interacting protein 2
A_72_P250392	ENSSSCG00000003015	EXOSC5	0.00596876	1140	CCTGGGTTTTGAGAAGCAGTGCTGTGATAGACAAATAAAATTTGTGTTTGTTGGAAAAAT	chr6	34070102	34070053	-	exosome component 5
A_72_P250602	ENSSSCG00000011516	EIF4E3	0.0390952	626	GAAAGATCTATGAACTTCTGCCCCACATATCTTTTAAAGCAGTATTTTATAACCCCATGA					eukaryotic translation initiation factor 4E family member 3
A_72_P251997	ENSSSCG00000007088	ENSSSCG00000007088	4.76e-06	2626	CAAAGAGATGTTTGGTGGCTTTTTCAAAAGTGTGGTGAAAAGTGCTGATGAAGTCCTTTT	chr17	26991042	26990983	-
A_72_P252662	ENSSSCG00000008487	ATL2	0.000861	674	ATGCCAGATTAAAGACAGACTGACAGTTCATCTCCTCATGGACTCCACTCTCCCTTTTTT	chr3	95028764	95028823	+	atlastin GTPase 2
A_72_P252777	ENSSSCG00000001795	SH3GL3	0.0203152	1833	GTCTTAGCTATATGAAAATACCGTTCTCCCTTTTTGCTTATTGTCCTAAAAGTCATTGGT	chr7	57420258	57420199	-	SH3-domain GRB2-like 3
A_72_P254042	ENSSSCG00000004697	ENSSSCG00000004697	0.0228557	660	CTTTCTCAGACATACCCACTGGATTAACTTATTTCAATAAAGATGCCTTCTTTTTCTTGC	chr1	133834232	133834173	-
A_72_P254257	ENSSSCG00000013022	PYGM	0.0156691	2485	CTTCCTATTTATGGGTCCGACCAGCTGCACCCACTCCCCAATAAACTGATTCTCCTTGGG	chr2	5821800	5821859	+	phosphorylase, glycogen, muscle
A_72_P255012	ENSSSCG00000008433	ENSSSCG00000008433	0.0338732	1251	GTTGTAACTCTGCGTGGACTATGGACAGTCAACAATATGTACTTAAAAGTTGCACTATTG	chr3	86801365	86801306	-	Calmodulin Fragment
A_72_P256197	ENSSSCG00000015473	TMEM183A	0.00425623	1979	AAGAGTAAGTGTATGGGAGGATTGCAGCCTCCCATTCAGTATGAAGATGTTCATACCAAC	chr9	106711530	106711589	+	transmembrane protein 183B
A_72_P260542	ENSSSCG00000012615	NDUFA1	0.0433143	711	TACCCCTGCTAGAAGGTTATAACGTATCTTATGTAGCATGCAGTGTATTTTGTAGTATGT	chrX	96390002	96389943	-	NADH dehydrogenase (ubiquinone) 1 alpha subcomplex, 1, 7.5kDa
A_72_P262487	ENSSSCG00000002281	FNTB	0.00077	720	TAACAGAGAGAAGCTTCTCCAGTATTTGTACTCGCTGAAGCAACCCGATGGCTCTTTTCT	chr7	97611788	97611847	+	farnesyltransferase, CAAX box, beta
A_72_P264572	ENSSSCG00000016495	NDUFB2	0.0247979	687	GTGAGGATGTCAAGAAGTCACAGACGTCACATTGTATATTAAAGCTGTAAATTAAAGTGT	chr18	7521218	7521159	-	NADH dehydrogenase (ubiquinone) 1 beta subcomplex, 2, 8kDa
A_72_P265322	ENSSSCG00000012274	NDUFB11	0.0114605	529	GTCTGCCATTCTGCCCTTCTCTCAGAGCACCTAATTAAAGGGACTGAAAATGTGTAAAAA	chrX	41747811	41747764	-	NADH dehydrogenase (ubiquinone) 1 beta subcomplex, 11, 17.3kDa
A_72_P265382	ENSSSCG00000001931	GRAMD2	0.00649547	1342	TCAGACTTTTGGAACTAGCTGAGGAATTCTATATTTTAAGCTTCAGCAAACACTTGAGTG	chr7	66443307	66443366	+	GRAM domain containing 2
A_72_P266077	ENSSSCG00000017207	NUP85	0.0351968	2071	CCTGAGGCCAACTCCAACATGGTATCTTTGTAAGGCAATGTATATACATTTTTAAAAGAA	chr12	4254161	4254102	-	nucleoporin 85kDa
A_72_P267167	ENSSSCG00000006560	ENSSSCG00000006560	0.0130254	1627	GATGGGGTGAAAGAAAATATTTGTTTTGGCTGAGAAATAAACTTTTTTGCTGCAGTTGTC	chr4	99757534	99757477	-	cAMP responsive element binding protein 3-like 4
A_72_P268504	ENSSSCG00000009983	ENSSSCG00000009983	0.0010338	861	AATGGCTTCACCTGACAGACTCTTTAACTTCTGCTATGTTTGAAGTTTGATTAGAATCAT	chr14	47229816	47229757	-	Ubiquinol-cytochrome c reductase complex
A_72_P268975	ENSSSCG00000010017	SMTN	0.00224761	3313	TGCCCTGTCTGTCGCGACACCCTCCCACGCATGCACGCAGCGTTTTGATAAATTATTGGT	chr14	48788181	48788240	+	smoothelin
A_72_P269639	ENSSSCG00000011218	SLC4A7	0.00283376	508	TTTGACCGCATAAAATTATTTGGAATGCCTGCTAAGCACCACCCGACCTGATTTACCTGC	chr13	11708298	11708238	-	solute carrier family 4, sodium bicarbonate cotransporter, member 7
A_72_P271784	ENSSSCG00000009900	ENSSSCG00000009900	0.0203152	823	AATCCAACTTCTGGATGATTATCCGAAATGCTTCATTGTGGGAGCAGACAATGTGGGCTC	chr14	116325166	116325107	-	60S acidic ribosomal protein P0 (L10E)
A_72_P271879	ENSSSCG00000005364	TDRD7	0.0468744	3785	TCAGACTGTAGCATTAAGGTTACAAAAGTGGAGGAAACCAGAGGGATCACACATATTTAT					tudor domain containing 7
A_72_P272309	ENSSSCG00000004292	ENSSSCG00000004292	0.00331133	2148	ATGAAAAAGGAAATGTCATCACTTCACATGGAAATCCCATTCTTCTCAACAGCAGCATTC	chr1	56886904	56886963	+
A_72_P273129	ENSSSCG00000006701	CHD1L	0.00190213	635	TCAAATCCAGCCTTCAGCAGCCAGCTAAGATATTTGCTCAAAGCTACTGTAATAGAGTAT	chr4	104380543	104380484	-	chromodomain helicase DNA binding protein 1-like
A_72_P277814	ENSSSCG00000010631	GPAM	0.001471	3187	GTTGATTCTAGAACTGAGTCTTGTATAGTGTACTTAATGCTGTCAGGTAATTTGTTGGTA	chr14	128154042	128153983	-	glycerol-3-phosphate acyltransferase, mitochondrial
A_72_P278389	ENSSSCG00000007654	ENSSSCG00000007654	0.0419633	880	GAGGGAGTATGGACAGTATCTGCAAGTTCTGGGATTCAGGTTGTTATTAAAATAATAATT	chr3	6509587	6509528	-
A_72_P280019	ENSSSCG00000008573	RAB10	0.0451744	3514	TCAGCTCACCACTGCATTTCAGTTGTATTATAGTCCAGTTCTTATCAACATTAAAAACGA	chr3	105388469	105388410	-	RAB10, member RAS oncogene family
A_72_P280059	ENSSSCG00000009290	MIPEP	1.55e-06	1535	CCTGACTCGTGAAAAGCCGTAAACCGATGGAACTCGCAATAAATTGTTTGTTTTCATCCT	chr11	1622961	1622902	-	mitochondrial intermediate peptidase
A_72_P280804	ENSSSCG00000007720	GTF2IRD1	0.0353735	1151	ATGTATCAATGCCTTTTAGTTTTTCCAATGATTTTTACACTATATTCCTGCCACCAAGGC	chr3	9618904	9618845	-	GTF2I repeat domain containing 1
A_72_P281109	ENSSSCG00000013367	GTF2H1	0.0226138	892	GATCCTCAAGTTTTGCTGAATTCTAGTTGTACCTTATATCAGCACGTTAAAGACAGTACT	chr2	38101655	38101596	-	general transcription factor IIH, polypeptide 1, 62kDa
A_72_P281844	ENSSSCG00000006580	S100A2	0.000155	866	GGTCTCTTGGGCCCAGGAGGACTCTCTATCTTTTTTAGTTTTATATTCAATAAACTTTTT	chr4	100165034	100164975	-	S100 calcium binding protein A2
A_72_P286009	ENSSSCG00000009903	COQ5	0.0020863	1651	GTATTTGCCATTTTTTCTTGGGGGAAGGGGCAGTTGAAATAAATGTACTTTTATCATCAA	chr14	40503147	40503206	+	coenzyme Q5 homolog, methyltransferase (S. cerevisiae)
A_72_P286624	ENSSSCG00000012657	AIFM1	0.00400666	2256	TTGAATGTCTCGACCATGTAGGCAAATTCTTAATGTTCACGTCACCGAATAAAACCTGAT	chrX	104845044	104844985	-	apoptosis-inducing factor, mitochondrion-associated, 1
A_72_P286989	ENSSSCG00000004153	PERP	1.44e-06	1215	CAGATGGAATGGACTGGGTCTATTTAGGACTAAGGAGAAAAGGGCGATATTGGTTAAAAA	chr1	27782823	27782882	+	PERP, TP53 apoptosis effector
A_72_P287789	ENSSSCG00000017063	SGCD	0.0263469	1096	ACAGTGTTCCCTAAATCTATAGAGACACCTAATGTCAGGGCAGACCCCTTCAAGGAACTA	chr16	64250911	64250852	-	sarcoglycan, delta (35kDa dystrophin-associated glycoprotein)
A_72_P290179	ENSSSCG00000006328	RXRG	0.000447	1881	GGAGTTTTGTATAGATGTCAAAGGTGACCTTCTTTGCTATCTAAGGGACTGGGGATCTTT	chr4	88963626	88963685	+	retinoid X receptor, gamma
A_72_P290359	ENSSSCG00000003742	INO80C	0.00313622	991	AATCTGGAAATGTCAGTGTTGTGCCTTGGAAAGAATGTTTGGCTTTAATTTAAGGTTTTC	chr6	82887784	82887843	+	INO80 complex subunit C
A_72_P290514	ENSSSCG00000012181	PDK3	0.00147962	2071	GCATTGATTTTATTCTGAAATTCAGTTGTATGCTTCCATTCTGTCGATTAAAGCGTTCCA	chrX	19471608	19471667	+	pyruvate dehydrogenase kinase, isozyme 3
A_72_P290524	ENSSSCG00000013299	APIP	1.22e-05	1050	TTCATGAATGCTTACACAATGAGAGGAGCAGGTGCTGTGATTCACACCCACTCTAAAGCT					APAF1 interacting protein
A_72_P290869	ENSSSCG00000003652	AKIRIN1	0.0264752	874	ATCCTGAGAACACTTAAACGTTTCTGCAGGTCCATTTTATACAACTTGAAAGACCTTAAA	chr6	64793652	64793711	+	akirin 1
A_72_P291869	ENSSSCG00000005599	RABEPK	0.0227075	1530	TTGGTGGGATGAATACAGAAGGGGAAATCTATAATGATTGTATTGTGACTGTAGTTGACT	chr1	280716028	280715969	-	Rab9 effector protein with kelch motifs
A_72_P292189	ENSSSCG00000012816	MTCP1NB	0.015072	769	TAGCCAGTGAAAATGTCAACTGTAAAGGTTAATATGCCATCTATGCAGAACAAATACGAA	chrX	123546366	123546425	+	mature T-cell proliferation 1 neighbor
A_72_P292369	ENSSSCG00000006391	ATP1A2	0.0433359	850	TAGAGTATCACATATTGCCTAGGGGTGGCATATGTATCTCCTTAAATGAACTTTTTGGGA	chr4	93788259	93788202	-	ATPase, Na+/K+ transporting, alpha 2 (+) polypeptide
A_72_P293084	ENSSSCG00000001038	ENSSSCG00000001038	0.0375466	735	ATCAGTTCTTTAGCTCATCTTAGAGCACAGACCTGCTTTGAAATTATGTTCAATGAAATC	chr7	7877031	7877090	+
A_72_P293094	ENSSSCG00000004522	ME2	2.03e-06	908	CAAAGAGATATTAAAAATGTACTTATGAATGTCTTGTGCTCTTGTTCACCCTTGCCAAAG	chr1	103713939	103713998	+	malic enzyme 2, NAD(+)-dependent, mitochondrial
A_72_P293419	ENSSSCG00000004484	ENSSSCG00000004484	0.045426	10354	AATCCTTTGTTTACAAAAGCTGCAGGGAGAGAACGTGCCTTGTGCGTTTAGTTAGCACAG	chr1	95989944	95990003	+	Collagen alpha-1(XII) chain Precursor
A_72_P293539	ENSSSCG00000005528	NDUFA8	0.000284	799	CCGGGATCATGAACATTAACAAAAACGTTAATTTATGTGACTTGGCAGTTATTCTATACC	chr1	276014877	276014818	-	NADH dehydrogenase (ubiquinone) 1 alpha subcomplex, 8, 19kDa
A_72_P293684	ENSSSCG00000011764	NDUFB5	0.00897352	747	AATTATGAAAAAACGATGGCCATCCTTCAAATTGAAGCTGAAAAGGCTGAATTACGGTTA	chr13	89422050	89422109	+	NADH dehydrogenase (ubiquinone) 1 beta subcomplex, 5, 16kDa
A_72_P294369	ENSSSCG00000005264	ZFAND5	0.00753104	2346	TTCACCGTTACTCTGACAAGCACAACTGTCCGTATGATTACAAAGCAGAAGCTGCAGCAA	chr1	236117860	236117919	+	zinc finger, AN1-type domain 5
A_72_P294384	ENSSSCG00000008242	KCMF1	0.000309	2140	GGTGCTATGGGCTGTGTAGATATTATGCCTTTAGATGTTGCTTTAGAAAACCTAAATTTA	chr3	54434734	54434675	-	potassium channel modulatory factor 1
A_72_P294539	ENSSSCG00000010167	ENSSSCG00000010167	0.0361383	3495	TATAAAAAGGGATCAAGGCAGCTCTACTGAACTTAAAACAAGAACTGGTTGCAAGTCCTC	chr14	59489406	59489347	-
A_72_P295699	ENSSSCG00000011876	DTX3L	0.0022808	364	TTTCTGAAGTGTTACCTTTTATGGAAGATAAAAGCCCCAAAGATCTGTGTAGTTTTGCTG	chr13	103901708	103901767	+	deltex 3-like (Drosophila)
A_72_P296184	ENSSSCG00000011447	SPCS1	0.00855337	420	TTCAGCTTTACTACTGCACTTGCTTTTGTTTTGTGTGAGATGAGCTACCTTTGTTTCTTA	chr13	29433821	29433762	-	signal peptidase complex subunit 1 homolog (S. cerevisiae)
A_72_P296654	ENSSSCG00000006036	ABRA	0.00777761	1328	TGTCTTAATGCTAAACGCGAAAGCAGTGAAATTTAAAAGGCAAACTGCTCTGTACCGAGT	chr4	30794538	30794597	+	actin-binding Rho activating protein
A_72_P296699	ENSSSCG00000005169	ENSSSCG00000005169	0.00574108	657	ATCAGTTCGGGGTTGCATTGTGGATGCCAATCTAAGTGTTCTCAATTTGGTCATCGTAAA	chr1	212292570	212292629	+
A_72_P301554	ENSSSCG00000012294	PLP2	0.0339688	975	CTTTTCTGTGTGTGTTGGGTGGGAGGGGTTCCATGGAGGAATAAATACATAATAACCAGA	chrX	42696633	42696574	-	proteolipid protein 2 (colonic epithelium-enriched)
A_72_P301774	ENSSSCG00000006182	ENSSSCG00000006182	0.0413763	815	TGGCAAGAAAAGCTGGCAACTTCTATGTACCTGCGGAACCCAAATTGGCATTTGTCATCA	chr4	64810725	64810784	+	ribosomal protein L7
A_72_P301804	ENSSSCG00000001762	CIB2	1.55e-05	1370	CTCACTGGTGTGTGCTGTCCACCGATTTGTGAATTCCTGGTAGTAAAACACTTTCACATC	chr7	53835553	53835612	+	calcium and integrin binding family member 2
A_72_P302854	ENSSSCG00000003520	CDC42	9.44e-05	737	TATGTGGAGTGTTCTGCACTCACACAGAGAGGTCTGAAGAATGTGTTTGATGAGGCTATC					cell division cycle 42 (GTP binding protein, 25kDa)
A_72_P303004	ENSSSCG00000000488	MDM2	0.010006	1905	CCAGTATGTAGACAACCAATTCAAATGATTGTGCTAACTTATTTCCCCTAGTTGAACTAT	chr5	32339087	32339146	+	Mdm2 p53 binding protein homolog (mouse)
A_72_P303039	ENSSSCG00000015723	ENSSSCG00000015723	0.0127977	2001	GAGCGTGAAGAACACCACCTTTTCCCGAAAAATGTGTGTTTCTTTCTTTCTTTCTTTTTT	chr15	23939221	23939280	+	Bridging integrator 1
A_72_P303074	ENSSSCG00000008369	MDH1	4.44e-05	1439	AAAGGAAGTTGGTGTTTATGAAGCTGTGAAGGATGACAGCTGGCTCAAGGGAGAGTTCAT	chr3	72271904	72271963	+	malate dehydrogenase 1, NAD (soluble)
A_72_P303224	ENSSSCG00000012926	PC	0.00919028	3537	GTCCACGTGACCACAGACATGACACTGGAGGGGGACGACCTCATCCTGGAGATTGAATGA	chr2	3948173	3948232	+	pyruvate carboxylase
A_72_P303234	ENSSSCG00000015108	HMBS	0.0402369	1505	CTTCTAGAGAAAATCCTCTAATTAAGCCACAGCCTTTGAATGTAACCATCTCTACTAATA	chr9	44887310	44887369	+	hydroxymethylbilane synthase
A_72_P304264	ENSSSCG00000012680	GPC3	0.00686712	849	TTTGGGAATTTCCCCAAGCTTATTATGACCCAGGTTTCCAAGTCACTCCAAGTCACGAGA	chrX	107801803	107801744	-	glypican 3
A_72_P304394	ENSSSCG00000004103	PCMT1	0.00332316	577	AGTTACTGAACGGTTTATGCAGTGCTGCTTTGCCCAAATAAAATTAAAAGTGAAAGGGGT	chr1	17161820	17161762	-	protein-L-isoaspartate (D-aspartate) O- methyltransferase
A_72_P306183	ENSSSCG00000014398	FGF1	3.38e-05	503	AATACCTACACATCCAAGAAGCACGCAGAGAAGAACTGGTTCGTTGGCCTCAAGAAGAAT	chr2	130855373	130855314	-	fibroblast growth factor 1 (acidic)
A_72_P307888	ENSSSCG00000009372	MRPS31	0.000967	1340	ACATCATATCAGATATGAAAGTTGCCAGATCTGCCACAGCTAGAGTTAGTACAAGACCAG	chr11	15264929	15264870	-	mitochondrial ribosomal protein S31
A_72_P311798	ENSSSCG00000008774	TBC1D1	0.0215524	2604	GGTTACTGTTCTCGGTAGATTTAGAGGCATGGACATGAATAAATGCACCTTTGTTTCTTT	chr8	25051731	25051790	+	TBC1 (tre-2/USP6, BUB2, cdc16) domain family, member 1
A_72_P312870	ENSSSCG00000015714	CCDC93	0.0470794	881	CTCTGTGTCGATTCAGCTTTTATTTCTCCAATAACATTGCACATATGAAGGTACCTATAT	chr15	22189671	22189612	-	coiled-coil domain containing 93
A_72_P314048	ENSSSCG00000005624	ENSSSCG00000005624	0.000591	966	TTTTTGAACTTTTTTGCAGAACCAGAGGTATGGATCTGTAAGAATAAAGATGCCAGCCTG	chr1	282779923	282779982	+
A_72_P315098	ENSSSCG00000006452	CD1D	0.0011665	2123	GCTCAGAAAGCTTCCTCCACTCAGCATTTCAAGGAACAGACATCATGAGTTTCCAAGGAA	chr4	95731175	95731116	-	CD1d molecule
A_72_P316888	ENSSSCG00000013304	NAT10	0.0312629	766	ATTCAGTATATACATCCTGCCGATGTTGTGAAACTGGGCCAGGCCGAACTTGTTGTGATT	chr2	25216041	25215988	-	N-acetyltransferase 10 (GCN5-related)
A_72_P317288	ENSSSCG00000008986	40432	0.00350016	733	GACTCGTTGTTACCTGCACCCCTCATATAAGTTTTCTGAGCTTGGGATTCTATTTTGAAA	chr8	62129027	62129086	+	septin 11
A_72_P317348	ENSSSCG00000015340	ASNS	0.0060573	1999	CCTTTTTGACAATGCCATTAAGAAACGTTTGATGACAGACAGAAGGATTGGCTGCCTTTT	chr9	72745693	72745634	-	asparagine synthetase
A_72_P317373	ENSSSCG00000014084	C5orf37	0.0191775	2158	GATCTTTGGAGTTCAGGGCTTAAGACAAACATCATATCTGAACTAAGTAAATGGAGACTT					Uncharacterized protein C5orf37
A_72_P317638	ENSSSCG00000007867	COQ7	0.00627532	809	ATGGGCAGAAAAGGAAACATACGATCATTGTTCTGTGAATTTGCTATTAAACTATGAGAG	chr3	23818153	23818212	+	coenzyme Q7 homolog, ubiquinone (yeast)
A_72_P318403	ENSSSCG00000014358	UBE2D2	6.66e-05	985	AGCACTAACTATTTCAAAAGTACTCTTGTCCATCTGTTCTCTGTTGTGTGATCCCAATCC					ubiquitin-conjugating enzyme E2D 2 (UBC4/5 homolog, yeast)
A_72_P321423	ENSSSCG00000015584	PROX1	0.00247899	2214	TATAACCAGAGACTGTGAGCTGTACAGGGCTCTGAACATGCACTACAATAAAGCAAATGA	chr9	122047612	122047553	-	prospero homeobox 1
A_72_P321738	ENSSSCG00000009454	ENSSSCG00000009454	0.043879	4749	ATAGATCCCGTAACAGGTAACATTACTCTGGAAGATAAACCAGACCTACCGATGTGGGTT	chr11	39194229	39194169	-
A_72_P323253	ENSSSCG00000005462	ENSSSCG00000005462	0.000112	1235	CTCAAGCAACTGTAAAACTGGGGGAAGAATAGGCTTTGTTAATCAGATGATGTCTTGGTT	chr1	265344848	265344907	+
A_72_P323703	ENSSSCG00000001093	ACOT13	0.00136323	464	GTGTTTGAAAACAAGTAAAGCAAAGCTAGCAGGGCTATTTTGAGATGAGATTACCTTAAA	chr7	20515815	20515874	+	acyl-CoA thioesterase 13
A_72_P324043	ENSSSCG00000006554	C1orf43	0.0164034	1628	TCACTTGATTTTGATCATGGTTCATCTGCTCTTTTCCAGACTATAAATAAATCCTGAGGG	chr4	99574305	99574364	+	Uncharacterized protein C1orf43 (Hepatitis C virus NS5A-transactivated protein 4)(HCV NS5A-transactivated protein 4)(Protein NICE-3)(S863-3)
A_72_P325783	ENSSSCG00000001725	GPR116	0.0106388	4535	TCATCCCTGGAAAATACATCCAGTGCCTATCGTTGCTCAACTAAGAACGGGAAAATCCAG	chr7	49043716	49043656	-	G protein-coupled receptor 116
A_72_P326003	ENSSSCG00000018003	MYH4	1.49e-05	5929	AGGACTTGGTGGACAAACTACAATCCAAGTTAAAGCTTACAAGAGACAAGCGGAAGAGGC	chr12	52265919	52265859	-	myosin, heavy chain 4, skeletal muscle
A_72_P331123	ENSSSCG00000010986	WDR40A	0.0187821	1834	AACTATGCTGGGCTCTGGAGTTAATGACAACTAACTCTCTTCCAAAATGCAGAGATTTAC	chr10	31263904	31263963	+	DDB1 and CUL4 associated factor 12
A_72_P334848	ENSSSCG00000010403	40245	0.0479102	534	GCAAAGTGTATGTACAATTATGGAAGAGACTCAAGGCTTATAACAGAGTAATCTATGTTC	chr14	94875560	94875619	+	membrane-associated ring finger (C3HC4) 8
A_72_P336698	ENSSSCG00000003854	ENSSSCG00000003854	0.000228	1565	CCAGTTTCTCTTTTGTGTGCCTTGCTTTCCTCGTCTATAATGAAACTATTGTAAGGATTA	chr6	113234177	113234236	+
A_72_P341138	ENSSSCG00000001497	ZNF451	0.0090839	3845	CTTGCACCTTTTGCAAGATCAGTCAGAGTTTTCATCATTGAAAAGAAATCTGTCTGTTCG	chr7	33127457	33127398	-	zinc finger protein 451
A_72_P341498	ENSSSCG00000012087	SLC37A1	0.0365817	578	GAAAAGAATGATTTCCCCTTGCCTTTTGCACATTCACCTGGAACAGACACAAAAGCCACC	chr13	144969128	144969069	-	solute carrier family 37 (glycerol-3-phosphate transporter), member 1
A_72_P343643	ENSSSCG00000017579	ENSSSCG00000017579	0.0204314	591	AGGAAACTTTGCTCCCCAGTTGTCTTATGGCTATGATGAGAAGTCAGCAGGAATTTCCGT	chr12	24670861	24670920	+	Collagen alpha-1(I) Fragment
A_72_P346078	ENSSSCG00000000891	LTA4H	0.0370084	2096	TTCATTGTTTTGTCAGTGATTATTTTCTTTCTTAAATAAAGCTGAGCTACTGCCCCTCCA	chr5	82538240	82538299	+	leukotriene A4 hydrolase
A_72_P348163	ENSSSCG00000009926	TCHP	0.0441406	652	AACTGGACCTTCACAAGAAGCATGTGATAAACTCTTGGGAAATGCAGAAAGAGGAAAAAA	chr14	41234335	41234276	-	trichoplein, keratin filament binding
A_72_P349395	ENSSSCG00000004207	LAMA2	0.000978	847	GCTGAGAAATGGATTGCCCTACTTCAGTTATGACTTAGGAAGTGGTGACACCAACACCAT	chr1	35052789	35052730	-	laminin, alpha 2
A_72_P350828	ENSSSCG00000012174	APOO	2.46e-05	1030	CTGAAATTCTTTCACCTAGAGATAATGTATAAGCCTTAGAACTCCTTGTTCTCATGTTGC	chrX	18779144	18779085	-	apolipoprotein O
A_72_P352178	ENSSSCG00000013978	ZNF672	0.0254769	3002	ACTGAGCTCTACAGAGGCAACAGTGCAGGGTGGAAAATTACCTGGAATTGTCAGTGATTT	chr2	65619217	65619158	-	zinc finger protein 672
A_72_P352423	ENSSSCG00000017690	DHRS11	0.000177	1492	CCAGGGCCTGCCTCCTGAGTGGGTTTCACTGTGATCATTAAAAAAGAAAAATCGCAACAA	chr12	36258713	36258772	+	dehydrogenase/reductase (SDR family) member 11
A_72_P352623	ENSSSCG00000001804	HOMER2	0.00573752	3925	TTTACGCAGTCAGGGCAGGGATGTTTCTATCTTTCTTAAGGGCTGTTGCAACCATAAGAA	chr7	58138803	58138862	+	homer homolog 2 (Drosophila)
A_72_P353133	ENSSSCG00000005891	RPL8	0.0150198	286	AGGAGAAAGAGAACTAGGGGTGGGGGCTCAATAAAGCTTGTCCTTTTCACAACCAAAAAA	chr4	89491	89551	+	ribosomal protein L8
A_72_P358318	ENSSSCG00000010493	PDLIM1	1.81e-05	462	CTCTATCTTCTTGAAAGTGCTCGTTTACTTTGGTTTGATTTCTGCTCATTAAACATCACA	chr14	111799884	111799825	-	PDZ and LIM domain 1
A_72_P358583	ENSSSCG00000011335	ENSSSCG00000011335	0.0252047	4096	TCCGGTAGGCCCTCTGAACTGTCCTATCCTGCCTCATGACTGTAATATTAAACCTTTTTT	chr13	25148722	25148663	-	Sterol regulatory element-binding protein cleavage- activating protein (SREBP cleavage-activating protein)(SCAP)
A_72_P359408	ENSSSCG00000006501	SSR2	0.000525	1104	TGCTGGCTTAGGGAAGCTCTTACCAAACGGGGTTTTCTAATAAAAACAAATGCCACCCTG	chr4	97968390	97968449	+	signal sequence receptor, beta (translocon- associated protein beta)
A_72_P360068	ENSSSCG00000009687	UNQ9391	0.00266256	1439	TTCACAAGGACTTTCAAAGAAGCAACATGAACAATGATATCGCCCTGCTCCTGCTGGACA	chr14	13918152	13918211	+	Probable serine protease UNQ9391/PRO34284 Precursor (EC 3.4.21.-)
A_72_P361038	ENSSSCG00000001073	TPMT	0.0145193	1794	AAAGACGAGAAAGGACTGCGGGTATTTTTTCCCCTTTGTGGAAAAGCCGTTGAGATGAAA	chr7	14473547	14473488	-	thiopurine S-methyltransferase
A_72_P361503	ENSSSCG00000001805	ENSSSCG00000001805	0.0466497	2430	GTTGTGTTTAAATCACAGAAGAGCTGAAATTCAGGGAAAGATGCGAAGATCTTCCAGAAC					WASP homolog-associated protein with actin, membranes and microtubules (WAS protein homology region 2 domain-containing protein 1)(WH2 domain-containing protein 1)
A_72_P361668	ENSSSCG00000013035	PPP1R14B	0.0143916	733	CCCCCTCAGTTTTCCATTTTCGGGGTTTTTTATTATTATTAAACTGATGGGACTTTCAAA	chr2	6252213	6252272	+	protein phosphatase 1, regulatory (inhibitor) subunit 14B
A_72_P362073	ENSSSCG00000005646	COQ4	0.000701	837	CCACCGGTGCAACCCTAAACAGACCAAGAAAAGAAAGAAATAAAATTGAATTCTCTAAAA	chr1	283403079	283403138	+	coenzyme Q4 homolog (S. cerevisiae)
A_72_P364578	ENSSSCG00000003710	TTC39C	0.0260556	1330	TAACAACTAACCACCTGGGGAGAGGGTTAAGTGACCTTGTTCAAACATTTTAGTTTTGTG	chr6	74340671	74340730	+	tetratricopeptide repeat domain 39C
A_72_P365473	ENSSSCG00000011770	DNAJC19	0.0111966	1225	AGTCCCTGCTCTCAAGGAGTCTCCAATCTGATGGGAGATTGATAAACTGATAAATAAAAT	chr13	90638594	90638535	-	DnaJ (Hsp40) homolog, subfamily C, member 19
A_72_P365548	ENSSSCG00000004373	RTN4IP1	0.00126842	1592	AAGAGGCCACGCACGAGGAAAGACCGTCATTAAGGTCGTTTAAATAAACACTCAGTTTGG	chr1	76167627	76167568	-	reticulon 4 interacting protein 1
A_72_P368263	ENSSSCG00000001993	TGM1	0.000337	2638	ACCTGGGGAGGAGCCAATCCCACGTGCACGGATGCTAATAAACTGTTTTTTAATGAAAAA	chr7	81386026	81386085	+	transglutaminase 1 (K polypeptide epidermal type I, protein-glutamine-gamma-glutamyltransferase)
A_72_P376253	ENSSSCG00000013174	CTNND1	0.0146005	946	GGGAAGAATTGGAAATTACATGCTATATATGCAGTATCCAGCAATCTGATAAACTGATGA	chr2	11163224	11163165	-	catenin (cadherin-associated protein), delta 1
A_72_P377923	ENSSSCG00000007272	CHMP4B	0.00149879	845	AAGGTCCTTGTTGCTGTTTGTGATAACTGATAGATAACTCATTGGAAACATGTGCATACA	chr17	39247792	39247851	+	chromatin modifying protein 4B
A_72_P378118	ENSSSCG00000013780	TECR	0.0214775	1194	ACATCTTCAAAACTGCACCTACTACTGGGGCTTTGCTGCATGGATGGCCTATTACATCAA	chr2	57265610	57265561	-	trans-2,3-enoyl-CoA reductase
A_72_P378493	ENSSSCG00000008457	DYNC2LI1	0.00315226	1935	CGGGAATTTCTTGTTAGTGCAACTCCCTGGATACTTTTAAAGTCTCTTAAAGGAAAAATT	chr3	90133896	90133955	+	dynein, cytoplasmic 2, light intermediate chain 1
A_72_P378528	ENSSSCG00000013443	ENSSSCG00000013443	0.0165131	8132	CCCAGCACCCCTCTTAGGTAGAGACTTATTAACCAAAATGGGAGCACAAATTTCTTTTAA	chr14	64970007	64969952	-	Protease Fragment
A_72_P378638	ENSSSCG00000007286	ACSS2	0.0114318	2920	GTTTCCAGAGGGTTCTCAGATCACCTGTGTCTTTGTAGGAGTAAATGTGTTATATTTACT	chr17	40381176	40381235	+	acyl-CoA synthetase short-chain family member 2
A_72_P383583	ENSSSCG00000013736	PRDX2	4.91e-07	842	CGACATAGCTGGGTACAGGCCTTTTGGTGACCAATAAAGTATTAGGGACAAATGGAAAAA	chr2	56062727	56062674	-	peroxiredoxin 2
A_72_P385723	ENSSSCG00000005595	RPL35	0.00970848	519	CTAAACTGCTTGGTCTGGATTTTGTTGTCTGTGAGGTGTATTTAACATAATATCTGATAG	chr1	280473571	280473512	-	ribosomal protein L35
A_72_P386298	ENSSSCG00000004512	ENSSSCG00000004512	5.76e-08	695	AGAGTGAGCTATACAGAATAAGACACATCTGTCCTTATATTTTGTATCTACCGCTCAGAA	chr1	102496693	102496634	-
A_72_P388123	ENSSSCG00000005126	PLAA	0.019072	771	TCCTAAATTTGCTGTAACAGAGGGGTGGGGGCTGAGATTTTAAATTGATTAGTGTTTTTT	chr1	205460470	205460529	+	phospholipase A2-activating protein
A_72_P388403	ENSSSCG00000009276	XPO4	2.92e-05	1166	AAGAGTTTATGGCGAATGTTGGTGGCCTCCTTTGTGTAAAATAAACCACAAAGCTGTATC	chr11	303565	303506	-	exportin 4
A_72_P389683	ENSSSCG00000014013	RNF130	0.024552	1363	CTTGAAGGAAAAAAGAACCTATTTTTGTGCATCATTTACCAATCATGCCACACAAGCATT	chr2	67982221	67982280	+	ring finger protein 130
A_72_P392433	ENSSSCG00000001440	NOTCH4	0.0458718	578	CTGACAAATATTTATTGAGCATCTAGTGTGTGCCAGGCACTGTGTTGGTGCTGAAGGAAA	chr7	28070958	28070899	-	Neurogenic locus notch homolog protein 4 Precursor (Notch 4)(hNotch4) [Contains Notch 4 extracellular truncation;Notch 4 intracellular domain]
A_72_P394358	ENSSSCG00000011427	ENSSSCG00000011427	0.0340462	2272	TGATGAACTAATGAGTAGATACAACATCTACGTCCAAGCGATCAATTACCCCACGGTGCC	chr13	28816754	28816813	+
A_72_P397453	ENSSSCG00000004136	AIG1	0.0261316	1582	CAGATAGTCCCGAAATAACTTGCCCTCAATTGTGTTCTAAGGAATTCTTTTCAAATTCAT	chr1	22982645	22982586	-	androgen-induced 1
A_72_P400528	ENSSSCG00000008294	ACTG2	0.00071	1346	ATCTCCTGGAGACTTCTCTGTCAACAACCATGAAACATTAAAACCTGCAAGCCTTAAAAA	chr3	63607088	63607037	-	actin, gamma 2, smooth muscle, enteric
A_72_P402728	ENSSSCG00000006623	PSMB4	0.0212741	1009	CTATCGAGATGCCCGTTCTTATAACAGGTTTCAAATTGCCACTGTAACCGAAAAAGGTGT					proteasome (prosome, macropain) subunit, beta type, 4
A_72_P406253	ENSSSCG00000000361	CD63	0.00327081	914	CCAGGAGAGTGGGCTAGTATACTCCAGGTTTTTCAATTAAACGGATTATTTTTTCAGACC	chr5	20079502	20079443	-	CD63 molecule
A_72_P406288	ENSSSCG00000006469	MRPL24	5.25e-05	1337	TCTTTGTCTTAGCCTTGAAGCTTGGGGCCACCTCTTCTTCAGATGCTAATAAAGAGCCTT	chr4	97050440	97050499	+	mitochondrial ribosomal protein L24
A_72_P406388	ENSSSCG00000007591	AIMP2	0.00955472	1213	GTGCTCCACGTCCTTAGGCCACCTGTCACGTATCAATAAAAGCATCCTATAGTCAAAAAA	chr3	4102825	4102884	+	aminoacyl tRNA synthetase complex-interacting multifunctional protein 2
A_72_P408118	ENSSSCG00000008820	TEC	0.00439286	905	TGGATAAAGACACCCACTTCTATTCATTCTGAAAGTACTGGAGTGCCTACTGCATGCTGG	chr8	32571259	32571200	-	tec protein tyrosine kinase
A_72_P410308	ENSSSCG00000005085	C14orf39	0.0123064	1641	CCCATCACATCAGTTTAACGAACATTATTCTGCAGGAAATTTAAATCCTCTCTCATCACA					Protein SIX6OS1 (Six6 opposite strand transcript 1)
A_72_P411298	ENSSSCG00000004166	AHI1	0.00667675	1238	AAGTTCCAATCCTGTCTCAGTCTGAAACAAGTACATTGATCATCTCTGATGACCCAACTG					Abelson helper integration site 1
A_72_P415573	ENSSSCG00000016970	ENSSSCG00000016970	0.0225336	1298	GCCCCTCGATGCATGTGACTCTTGCTTAAATAACCAGTTAAATGTTTTAAGGGAATAATC	chr16	45086675	45086734	+	Survival motor neuron 1
A_72_P420199	ENSSSCG00000014250	ENSSSCG00000014250	0.0223172	685	TAGTCCTTTTGTCACTTTCATGCAGCTCAAAGGATGTTCTGCCATCAGTGGTACCAAATA	chr2	117659438	117659379	-
A_72_P427149	ENSSSCG00000011806	MASP1	0.00906117	2604	ACATCCTGAGGTATCCTGCCCCTATGACTACATCAAGATTAAAGCTGGTCCAAAACTTCT					mannan-binding lectin serine peptidase 1 (C4/C2 activating component of Ra-reactive factor)
A_72_P428349	ENSSSCG00000013656	MRPL4	0.0352602	647	ATTTTCCAGAAGCACAGAGTCAGGATCAATGTAGTAGGTAAATGAGCAAATAAACTTTCT	chr2	53227378	53227319	-	mitochondrial ribosomal protein L4
A_72_P428824	ENSSSCG00000006525	MUC1	0.0412062	2455	AGTGGGAACCTGACCGTGGCTGAATAAAACGTGGGCCTCCTCCGCACTGACTGCCAAAAA	chr4	98710008	98710067	+	mucin 1, cell surface associated
A_72_P428894	ENSSSCG00000014289	UQCRQ	0.00658673	715	CGAATGTTGGCTTTCTGCCCTCTGCTCCCATGACAATAAAATCTCCTAACTGTATTGTAA	chr2	123098602	123098661	+	ubiquinol-cytochrome c reductase, complex III subunit VII, 9.5kDa
A_72_P430419	ENSSSCG00000015316	ENSSSCG00000015316	0.0340665	721	TTTACCAGAAGCAAAGACTGTCTTCATTTTGAAGCTCTGGCATTCCACACATCCTTACTC
A_72_P430604	ENSSSCG00000009303	RPL21	0.03323	685	AATGTTTAAAGCAGGTTTTGTGTTCAAATTCAGTGGGTGGTGTCTTTACTATTCCAAGTT	chr11	3810727	3810786	+	ribosomal protein L21 pseudogene 28
A_72_P431544	ENSSSCG00000010947	FBP2	0.019299	1334	CAGAGGCGAGTCTGTGGACAGTACGAAGGGCTAAAAATAAAACGCACATGTGAAAAGAAA	chr10	26899179	26899238	+	fructose-1,6-bisphosphatase 2
A_72_P433159	ENSSSCG00000015789	SNX25	0.000987	2209	CGTGTGTATTGAACATTGTTGTGCAGTGCTTTGTGTGAAGTTATTGTGAAAATTGTCTTT	chr15	43628255	43628314	+	sorting nexin 25
A_72_P433574	ENSSSCG00000008844	KDR	0.0340462	2031	CTGTACAAGAACTTTCTGACCTTGGAGCATCTCATCTGTTACAGCTTCCAAGTGGCTAAA	chr8	36161530	36161471	-	kinase insert domain receptor (a type III receptor tyrosine kinase)
A_72_P434484	ENSSSCG00000013663	ANGPTL6	0.00688898	1423	ATCGAGACTCCTATTCTGGTAACTGTGCCTTGTACCAGCGGGGAGGCTGGTGGTACCATG					angiopoietin-like 6
A_72_P436749	ENSSSCG00000015434	ENSSSCG00000015434	0.0126697	2152	CTCTTCTGCTCTATGTTGGTTACACGAACCTGTATCGTGATAGTCGAAAACTTCCCATGG	chr9	99019482	99019541	+
