# Supplementary material for: Breed, sex and anatomical location-specific gene expression profiling of the porcine skeletal muscles
Source: BMC Genet. 2013 Jun 15;14:53. doi: 10.1186/1471-2156-14-53 (PMC3703266; doi:10.1186/1471-2156-14-53)
Supplement: Additional file 7: Table S4 — Contents of genes in module generated in (A) longissimus doris muscle (LDM) and (B) psoas major muscle (PMM). For each module, the number genes and the names of all those genes are listed. [file 1471-2156-14-53-S7.xls]

## Sheet: A. Module contents LDM
Module ID:	1	2	3	4	5	6	7	8
Number of genes in module:	536	244	206	195	184	155	127	108
	ENSSSCG00000000808	ENSSSCG00000000071	ENSSSCG00000000089	ENSSSCG00000000844	ENSSSCG00000001231	ENSSSCG00000000098	ENSSSCG00000000199	ENSSSCG00000001240
	ENSSSCG00000001156	ENSSSCG00000001029	ENSSSCG00000000190	ENSSSCG00000001496	ENSSSCG00000001341	ENSSSCG00000000489	ENSSSCG00000002128	ENSSSCG00000001246
	ENSSSCG00000001578	ENSSSCG00000001601	ENSSSCG00000000381	ENSSSCG00000001643	ENSSSCG00000001349	ENSSSCG00000000616	ENSSSCG00000003533	ENSSSCG00000001612
	ENSSSCG00000002013	ENSSSCG00000001602	ENSSSCG00000001202	ENSSSCG00000001678	ENSSSCG00000001455	ENSSSCG00000000654	ENSSSCG00000003553	ENSSSCG00000002143
	ENSSSCG00000002113	ENSSSCG00000001852	ENSSSCG00000001245	ENSSSCG00000001957	ENSSSCG00000001456	ENSSSCG00000000849	ENSSSCG00000005449	ENSSSCG00000002272
	ENSSSCG00000002114	ENSSSCG00000001891	ENSSSCG00000001396	ENSSSCG00000001958	ENSSSCG00000001457	ENSSSCG00000003864	ENSSSCG00000006628	ENSSSCG00000002278
	ENSSSCG00000002535	ENSSSCG00000002117	ENSSSCG00000001398	ENSSSCG00000004238	ENSSSCG00000001750	ENSSSCG00000004583	ENSSSCG00000007875	ENSSSCG00000003713
	ENSSSCG00000002538	ENSSSCG00000002466	ENSSSCG00000001422	ENSSSCG00000004847	ENSSSCG00000002045	ENSSSCG00000004826	ENSSSCG00000009560	ENSSSCG00000003749
	ENSSSCG00000002877	ENSSSCG00000002961	ENSSSCG00000002004	ENSSSCG00000005421	ENSSSCG00000003161	ENSSSCG00000006062	ENSSSCG00000011120	ENSSSCG00000004592
	ENSSSCG00000003727	ENSSSCG00000003491	ENSSSCG00000002242	ENSSSCG00000005518	ENSSSCG00000003181	ENSSSCG00000006109	ENSSSCG00000011253	ENSSSCG00000008428
	ENSSSCG00000004318	ENSSSCG00000003644	ENSSSCG00000002954	ENSSSCG00000005935	ENSSSCG00000003275	ENSSSCG00000006636	ENSSSCG00000011427	ENSSSCG00000008514
	ENSSSCG00000004323	ENSSSCG00000003828	ENSSSCG00000002993	ENSSSCG00000006830	ENSSSCG00000004292	ENSSSCG00000007052	ENSSSCG00000011428	ENSSSCG00000010167
	ENSSSCG00000004328	ENSSSCG00000004082	ENSSSCG00000003524	ENSSSCG00000007077	ENSSSCG00000004626	ENSSSCG00000007458	ENSSSCG00000012776	ENSSSCG00000010866
	ENSSSCG00000004460	ENSSSCG00000004265	ENSSSCG00000003532	ENSSSCG00000008627	ENSSSCG00000004665	ENSSSCG00000008959	ENSSSCG00000013451	ENSSSCG00000011064
	ENSSSCG00000004590	ENSSSCG00000004684	ENSSSCG00000003908	ENSSSCG00000010635	ENSSSCG00000005045	ENSSSCG00000009909	ENSSSCG00000013456	ENSSSCG00000011842
	ENSSSCG00000004624	ENSSSCG00000004834	ENSSSCG00000004092	ENSSSCG00000010983	ENSSSCG00000005213	ENSSSCG00000009983	ENSSSCG00000013994	ENSSSCG00000014382
	ENSSSCG00000004685	ENSSSCG00000005229	ENSSSCG00000006556	ENSSSCG00000013662	ENSSSCG00000005688	ENSSSCG00000011676	ENSSSCG00000014571	ENSSSCG00000015004
	ENSSSCG00000004901	ENSSSCG00000005519	ENSSSCG00000006788	ENSSSCG00000014250	ENSSSCG00000006350	ENSSSCG00000012013	ENSSSCG00000015951	ENSSSCG00000015832
	ENSSSCG00000004983	ENSSSCG00000006754	ENSSSCG00000007500	ENSSSCG00000015140	ENSSSCG00000006418	ENSSSCG00000012173	ENSSSCG00000016169	ENSSSCG00000015933
	ENSSSCG00000005114	ENSSSCG00000007017	ENSSSCG00000007946	ENSSSCG00000015222	ENSSSCG00000007127	ENSSSCG00000013100	ENSSSCG00000016732	ENSSSCG00000016008
	ENSSSCG00000005238	ENSSSCG00000007396	ENSSSCG00000008501	ENSSSCG00000016654	ENSSSCG00000007739	ENSSSCG00000013380	ADIPOR1	ENSSSCG00000016398
	ENSSSCG00000005955	ENSSSCG00000008210	ENSSSCG00000010214	ENSSSCG00000017403	ENSSSCG00000009215	ENSSSCG00000014993	AMH	ENSSSCG00000016630
	ENSSSCG00000006084	ENSSSCG00000009465	ENSSSCG00000010914	ENSSSCG00000017681	ENSSSCG00000009605	ENSSSCG00000016000	ANXA11	ACADL
	ENSSSCG00000006128	ENSSSCG00000009889	ENSSSCG00000011866	ABCE1	ENSSSCG00000009924	ENSSSCG00000017348	ATP1A1	AGGF1
	ENSSSCG00000006260	ENSSSCG00000010489	ENSSSCG00000012022	ABHD5	ENSSSCG00000010064	ENSSSCG00000017700	ATRIP	AGL
	ENSSSCG00000006510	ENSSSCG00000010685	ENSSSCG00000012277	ABRA	ENSSSCG00000010104	ENSSSCG00000017702	BAT1	AGMAT
	ENSSSCG00000006879	ENSSSCG00000011531	ENSSSCG00000013071	ACOT9	ENSSSCG00000010294	ACER3	BAZ2A	APLF
	ENSSSCG00000007347	ENSSSCG00000012102	ENSSSCG00000015814	ALG14	ENSSSCG00000010712	ACLY	BCAT2	APOM
	ENSSSCG00000008097	ENSSSCG00000012238	ENSSSCG00000017083	AMD1	ENSSSCG00000010907	ADM	BRAF	ARHGAP24
	ENSSSCG00000008136	ENSSSCG00000012382	ENSSSCG00000017236	ANGPTL7	ENSSSCG00000013002	ALDOC	C15orf44	ATF4
	ENSSSCG00000008350	ENSSSCG00000013064	ENSSSCG00000017277	AP1S2	ENSSSCG00000013597	ANPEP	C8orf58	ATXN2
	ENSSSCG00000008358	ENSSSCG00000013331	ENSSSCG00000017429	APOO	ENSSSCG00000014351	ANXA1	C9orf61	CA13
	ENSSSCG00000008492	ENSSSCG00000015434	ENSSSCG00000017579	ATF6	ENSSSCG00000015663	ANXA2	CASQ1	CASC4
	ENSSSCG00000009571	ENSSSCG00000015720	ENSSSCG00000017956	ATG3	ENSSSCG00000015671	ANXA5	CLCN3	CCDC28A
	ENSSSCG00000009728	ENSSSCG00000015721	ABLIM1	ATP13A3	ENSSSCG00000015879	ARMET	CLPS	COPS4
	ENSSSCG00000010221	ENSSSCG00000015723	ACSL5	ATP6V0A2	ENSSSCG00000016034	C11orf58	COPA	COPS5
	ENSSSCG00000010260	ENSSSCG00000016136	ACTA2	ATP6V1D	ENSSSCG00000017680	C13orf33	CPEB1	CRBN
	ENSSSCG00000010401	ENSSSCG00000016336	ACTB	BACH1	ENSSSCG00000017755	C3orf14	DHX38	CRYZ
	ENSSSCG00000010802	ENSSSCG00000017401	ADAM8	BAK1	40425	CALD1	DLST	CSDE1
	ENSSSCG00000010940	ENSSSCG00000017402	AIF1	BPNT1	AGA	CALML4	DNAJC14	DENND1A
	ENSSSCG00000011097	ENSSSCG00000017622	ALOX5AP	BZW1	ALDH1A3	CALR	E4F1	DENR
	ENSSSCG00000011505	AASDH	ARHGEF2	C11orf1	AMICA1	CAP1	EFTUD2	DNAJC12
	ENSSSCG00000012179	ACADS	ARL3	C11orf91	ANGPT2	CASP4	EIF4E2	DNAJC9
	ENSSSCG00000012434	ACSS2	ARL9	C18orf25	ANGPTL1	CAV1	ELAVL1	DNTTIP2
	ENSSSCG00000012440	ACVR1	ARPC1B	CACYBP	ANXA4	CAV2	ELP3	ETFDH
	ENSSSCG00000012689	ACVR2B	ARPC3	CCT4	AOAH	CCL4L1	EPS15L1	FUT8
	ENSSSCG00000013249	AFF1	ARPC5	CDC25C	APOA1	CCRL1	FAF2	FXR1
	ENSSSCG00000013397	AIDA	ASPH	CDC37L1	ARHGAP22	CD109	FBXO7	HIBADH
	ENSSSCG00000013560	AKIRIN1	BCL2A1	CDC40	ARHGAP28	CD14	FBXW2	HPRT1
	ENSSSCG00000014125	AMFR	BMP7	CDKN3	ARHGAP29	CDC42SE1	FKBP4	KARS
	ENSSSCG00000014337	ANAPC5	C13orf18	CEBPZ	ASPN	CHIT1	FOXO3	KIAA1109
	ENSSSCG00000014343	ANKRD28	C15orf48	CETN2	AVPR1A	CHRAC1	FYCO1	KLHL31
	ENSSSCG00000014409	ANKRD40	C6orf115	CHORDC1	BLNK	CIDEC	GDI2	KPNA5
	ENSSSCG00000015030	ANO6	CAMK1D	CIRH1A	BMP5	CLIC2	GLE1	LANCL1
	ENSSSCG00000015892	APTX	CCDC109B	CNOT6L	C1QC	CLTA	GNAQ	LARP1B
	ENSSSCG00000015939	ARAF	CCL19	CNOT8	C1R	CLTC	GOT2	LGTN
	ENSSSCG00000015957	ARFGEF1	CCL2	COQ10B	C1S	CORO1C	HKDC1	MEA1
	ENSSSCG00000015991	ATP2A1	CCND2	COQ3	C2orf40	CRELD2	HMG20A	MED7
	ENSSSCG00000016038	ATP6V1A	CCR1	COQ5	C9orf150	CSRP2	HNRNPAB	MEF2C
	ENSSSCG00000016234	ATP6V1G2	CD86	COX15	CAMK4	CTSK	HNRNPD	MTRF1
	ENSSSCG00000016235	ATP9A	CDGAP	CREM	CCBE1	CYB5B	HNRNPH3	NEK4
	ENSSSCG00000016252	ATXN7	CLU	CRYAB	CCDC80	DBI	HSD17B3	NKAP
	ENSSSCG00000016394	BCKDK	CMTM7	CSPP1	CD302	DHRS9	HSPBAP1	NSUN6
	ENSSSCG00000016560	BLMH	CNN3	DDX21	CD3G	DNAJB1	HUWE1	NUDT6
	ENSSSCG00000016631	BOD1	COL16A1	DDX39	CD40	DNAJB6	IKBKG	OGT
	ENSSSCG00000016778	C11orf59	COL1A2	DHX15	CD47	DRAM2	IL4R	OLA1
	ENSSSCG00000016815	C12orf50	COL4A2	DNAJA1	CD8A	EIF2AK3	ILF3	P2RY1
	ENSSSCG00000017301	C6orf106	COX7A2L	DNAJA4	CDO1	EPS8	ITIH4	PEX3
	AAGAB	CAMK2G	CTGF	DNAJB9	CFD	FABP5	KIAA1539	PHIP
	ABCB7	CAMSAP1	CTSH	DPH3	CHI3L1	FAM102B	KIF1B	PPIG
	ACAA2	CAPN1	CTSS	DPH5	CMTM5	FCER1A	KPNB1	PPP1R9A
	ACADM	CAPN3	CTSW	EED	CMTM6	FGF2	LAMP1	RAB24
	ACO2	CCS	CYBB	EIF2S1	COL14A1	FGFR1	LMBRD2	RAB3IP
	ACOX3	CDC2L2	DDOST	EIF4E	COL21A1	GATM	LMTK2	RAD51C
	ACTR8	CDC73	DEF6	FAM134B	CST7	GLIPR2	LPAR2	RBM45
	ACVR2A	CDKN2D	DKK3	FANCG	CXCL12	GOLGB1	MAGEF1	RDX
	ADAL	CLIC5	DLC1	FBXO32	CXCL14	GUCY1B3	MFSD9	RFC3
	AFF4	CMPK1	DNASE1L3	FEM1B	CXCL16	HOPX	MGRN1	RMND1
	AFTPH	CNNM2	DOK1	FILIP1	CXCR4	IRAK1BP1	MTMR15	RNF7
	AHCYL2	COG1	EBI3	FKBP5	CYP7B1	IRAK2	MTOR	RPA2
	AHSA1	CRAT	EMILIN1	FTSJ3	DAPP1	IRAK4	MYO18A	RUFY2
	AKAP6	CRYL1	ENG	GAR1	DGUOK	KDELR3	NCL	SIP1
	ALG6	CSNK2A1	ENPP1	GCH1	DMXL2	KIF20B	NCOA1	SLC25A14
	AMZ2	CUL4A	EPAS1	GGNBP2	DOCK11	KLF4	NFKB1	SLK
	ANAPC4	DAPK2	EPHA4	GLRX5	DPT	LARP6	NIPAL3	SMC3
	ANKHD1	DEPDC5	ETS1	GNL3	EDNRA	LCT	NPW	SMC5
	ANKRD27	DERA	FAM178B	GNPDA2	EFEMP1	LIN7A	OSGEP	SMC6
	ANO5	DHX57	FAM46A	GORASP2	EFHC1	LPL	PAF1	SNUPN
	AP3B1	DNAJB12	FANCL	HAUS3	ENPP6	MAN1A1	PECI	SNX6
	APPBP2	DOK5	FCER1G	HMOX2	FAM105A	MAOA	PNPLA2	SPATA7
	ARF1	DOM3Z	FES	HP1BP3	FAP	MAP3K6	PPP2R5A	SYCP2
	ARNTL	DST	FHL5	HSPA4	FGF18	MGP	PPP5C	TAX1BP1
	ART3	DYM	FOLR1	HSPH1	FN1	MME	PUM1	TCERG1
	ASB3	ECHS1	FOLR3	IFRD1	FST	MOBKL1B	QRICH1	TCHP
	ASPA	EGLN2	GATA2	JAK2	FXC1	MS4A4A	RAB7A	THAP6
	ATAD1	EIF3B	GATA3	LAMB3	FYB	MSR1	RAD23B	TMEM106B
	ATE1	ELMOD3	GLIPR1	LEMD3	GALNT12	MYC	RBAK	TNKS2
	ATG2B	ENO3	GMFG	LGALS8	GAS6	NDUFA2	SART3	TPR
	ATG4A	ENTPD4	GNAI2	LONRF3	GATA6	NHP2	SCML2	TRIM33
	ATP2B1	EPS15	GRK5	LPIN1	GGT5	NOSTRIN	SEC24C	TUBD1
	ATP2C1	FAM160B1	GSN	LRRC59	GLB1L	NOX4	SGMS1	TXLNB
	ATP5A1	FAM65B	HAS2	LYSMD3	GNG11	OSTC	SLC25A11	UACA
	ATP5B	FIG4	HCK	MAPRE1	GOLM1	PDZK1IP1	SLC25A28	UBE2D3
	ATP5G3	FTO	HCST	MDH1	GPSM3	PGRMC1	SLCO3A1	VPS36
	ATP6V1C1	FZR1	HEBP2	ME2	GPX3	PHYHD1	SMG7	WDR33
	ATP6V1H	GALK2	HEY1	METRNL	HEXB	PLA2G16	SPAG5	ZC3HC1
	ATPAF1	GALNT11	HMG20B	MMAA	HHEX	PLSCR4	TBL2	ZNF25
	BCLAF1	GCN1L1	HTRA4	MMAB	HLA-DMA	POLE2	TFIP11	ZNF502
	BRAP	GNAS	ICAM1	MRPS10	HLA-DMB	PPARG	TMEM87B
	BRMS1L	GOPC	ICAM2	MRPS11	HLA-DRA	PPP1R14B	TNIP1
	BTAF1	GPR177	ICAM3	MSRB2	HMGN4	PTGER3	TNKS
	BTBD1	GRK4	ID2	MTCH2	HSD11B2	PTPRA	TRIO
	BTBD10	GRLF1	IFT52	MUDENG	IFI30	PXDN	UBA1
	C10orf119	GSK3B	IGFBP4	NCOR2	IGF1	RAB34	UBAP2L
	C12orf4	GSPT2	IGSF8	NEXN	IL15	RASAL2	UBR1
	C12orf41	HACL1	IL16	NIP7	ING3	RBP1	USP19
	C14orf135	HERC1	INPP1	NPC1	ITM2A	REEP3	UTP6
	C17orf80	HPS4	IQGAP1	NPM3	ITM2B	RND3	VAPB
	C1GALT1	KANK1	IRF1	NR4A3	ITM2C	RNF125	VCPIP1
	C1GALT1C1	KCNB1	ITGB3	NR6A1	KCTD1	S100A2	VDAC2
	C1orf26	KCTD2	KDELC1	NRAP	KLHL5	SAP30L	XRN2
	C1orf58	KEAP1	LCP1	PAPOLA	KLRK1	SDC2	ZDHHC7
	C20orf7	KIAA0368	LEPREL1	PDE12	LAMA4	SEC23B	ZNF281
	C20orf72	KIAA1107	LGALS3	PDK4	LAPTM4A	SELP	ZNF318
	C2orf30	KIAA2026	LRMP	PDSS1	LIPA	SERP1	ZNF34
	C2orf37	KIF16B	LY9	PEX11A	LRFN5	SFRS9	ZNF622
	C2orf42	KLHDC3	LYZ	PLRG1	LRRC17	SLC25A5	ZZEF1
	C2orf56	L3MBTL2	MAPK13	PMPCB	LTB	SLC4A11
	C2orf68	LAPTM4B	MCM4	POLR3E	LTBP1	SNRPG
	C2orf79	LMAN2L	MFAP5	PUS1	MAN1C1	SPTLC2
	C4orf16	MAP2K1	MIF	PUSL1	MMP2	SQLE
	C4orf41	MAP2K5	MMP14	RAB1A	MPZL1	SSR1
	C4orf43	MAP9	MS4A2	RAB9A	MYO1B	TALDO1
	C5orf22	ME3	MSN	RAD51AP1	NCOA7	TIMD4
	C5orf33	MED12	MYBL2	RAN	NDUFAF3	TIMM17A
	C5orf35	MED14	MYO1F	RASGEF1A	NENF	TIMP3
	C6orf211	MED17	NCF2	RBM34	NFIB	TLR4
	C9orf40	MEF2A	NCF4	RBM39	NPY1R	TLR7
	C9orf72	MET	NFKBIA	REXO2	OGN	TM4SF18
	CALCOCO2	METTL13	NKG7	RIOK2	PDIA5	TMEM154
	CAMK2D	MID2	NOTCH4	ROCK2	PLEKHH2	TMEM30A
	CAP2	MSRB3	NP	RTN4	PPIC	TMSB15A
	CAPRIN1	MTFMT	NPC2	RWDD4A	PRC1	TMSL3
	CASD1	MTM1	NPR1	SAFB2	PRCP	TNC
	CASQ2	MTMR2	P2RX4	SAMD4A	PRDX2	TPM4
	CATSPER2	MTMR3	PARP8	SFRS4	PRPSAP2	TTYH1
	CBX5	MYH1	PARVG	SFRS6	PRR13	TUSC5
	CCBL1	MYLIP	PEPD	SHPRH	RABAC1	TXN
	CCBL2	N4BP1	PGD	SLC1A3	RBP7	UGCG
	CCDC132	NCRNA00153	PLAU	SLC20A1	RGS12	VAMP4
	CCDC62	NGLY1	PLEK	SLC25A33	RGS5	VIPR1
	CCDC91	NHEJ1	PLEKHG3	SLC30A6	RNASET2	VSIG2
	CCNG1	NMT1	PLEKHG5	SLC35A1	ROD1	WDR61
	CCT3	NPEPL1	PLIN	SLC4A7	RUNX1T1	WFDC1
	CDC42	NPEPPS	PLK2	SLC7A8	RYBP	YWHAB
	CDC42SE2	NPHP1	PPAP2C	SLU7	SCD5
	CDK5RAP1	NR1H3	PRRX2	SMARCAD1	SERPING1
	CDKAL1	NSD1	PSMB8	SMPDL3A	SERTAD4
	CEP63	NUBPL	PSME1	SNX25	SLC27A3
	CFL2	OAT	PTGFRN	SOD2	SLC7A10
	CHCHD1	OSR2	PTPN18	SORBS1	SLIT3
	CHUK	OXA1L	RAB13	SSBP1	SNX7
	CLASP2	PAAF1	RAB6B	STAM2	SPARCL1
	CLCC1	PABPC4	RAMP2	STX7	SRPX
	CLIP1	PARP6	RBPMS	TBRG1	SRPX2
	CLP1	PCCB	RCAN3	TFAM	STAP1
	CLPX	PDS5B	RGS10	TIMM8A	SULF2
	CMAS	PGM1	RGS2	TLCD1	SUMO2
	CMYA5	PIGS	RIPK3	TLK1	TCF4
	CNOT1	PINK1	RPL35A	TMEM183A	TEC
	CNOT7	PPHLN1	RPS20	TMEM65	TGFB3
	COPB1	PPM1A	S100A10	TMEM66	THBS4
	CPD	PPOX	S100A11	TMEM87A	TMEM156
	CPEB3	PPP1CC	S100A14	TOP1	TMEM205
	CPOX	PPP2CB	SCARB1	TRA2A	TRAPPC3
	CRLS1	PPP2R2A	SDS	TSR1	TRIM38
	CROT	PPP3CC	SEC61B	TTF1	TRIM59
	CS	PPP6C	SERP2	TXNRD1	TRPM6
	CSNK1G2	PRKAA2	SIGLEC5	UBB	TSHZ2
	CTDSPL2	PRKACA	SLC30A7	UBE2D1	TSPAN6
	CTPS2	PRKCQ	SLC7A7	UBL3	TSTD1
	CTR9	PRPF8	SNX1	UCK2	VCAM1
	CUL4B	PSMC5	SPG21	UQCRQ	VEGFC
	DARS	PSMD11	SPTAN1	USP28	WDFY4
	DCUN1D1	RAB3A	ST3GAL4	USP7
	DCUN1D5	RBM16	SYK	VEGFA
	DDX1	RBM17	TCF19	WDR12
	DDX19A	RBPSUH	TEK	WDR26
	DDX20	REPS1	TFPI	WDR82
	DECR1	REV1	TLR2	XPA
	DHPS	RGN	TMSB10	XRCC2
	DHRS7C	RMND5A	TNFSF13B	ZCCHC7
	DHX29	RNF123	TNXB	ZFAND5
	DHX40	RNF20	TOP2A	ZNF146
	DIS3L	RNF214	TSPO	ZNF280B
	DMD	RPA1	TUBB
	DNAJA2	RPUSD4	TULP3
	DNAJC21	SEC61A2	TYROBP
	DOPEY1	SESN1	UBA52
	DPP8	SGPP1	UCP2
	DYNC1I2	SLC12A6	VANGL1
	ECD	SLC26A6	VAV1
	EGLN1	SLC35A4	VCAN
	EIF2A	SLC45A2	WFDC2
	EIF2B5	SLC9A2	YWHAQ
	EIF3A	SLC9A4	ZNF217
	EIF4A2	SNAPC3
	EIF4G3	SNTB1
	ENSA	SPR
	EP300	ST3GAL5
	EPRS	STAT1
	ERCC6	STAT5B
	ERCC8	STAU2
	ERLIN1	STXBP3
	EXOC5	SUCLG1
	FAM114A2	TBC1D7
	FAM126B	TBCCD1
	FAM177A2	TECR
	FASTKD3	TH1L
	FBXL5	THRA
	FBXO30	THRAP3
	FGFR1OP	THRB
	FOXN3	THTPA
	FSD1L	TPM2
	FUNDC2	TRMT1
	GCC2	TRMU
	GCLC	TTC4
	GCLM	UBL7
	GDF9	UPRT
	GFPT1	USP30
	GLMN	USP4
	GLO1	USP9X
	GNPAT	UXS1
	GOLGA4	VDAC1
	GOLGA5	VRK3
	GOLPH3L	WDR23
	GOT1	WDR47
	GPAM	WDTC1
	GPCPD1-203	XPO7
	GPN1	ZBTB33
	GPN3	ZCCHC14
	GRSF1	ZFP106
	GTDC1	ZFP64
	GTF2E2	ZFYVE26
	GTF2IRD1
	GTPBP8
	GYG1
	HADH
	HADHA
	HARS2
	HBP1
	HDHD2
	HIPK3
	HIVEP2
	HNRNPM
	HOOK2
	HSDL2
	HSP90AB1
	HSPA9
	HSPD1
	HTATIP2
	IARS
	IARS2
	IDE
	IDH3A
	IDH3B
	IKBKAP
	IPO5
	IQWD1
	IREB2
	ISCA1
	ITCH
	IVNS1ABP
	KATNA1
	KCMF1
	KIAA0174
	KIAA0196
	KIAA0391
	KIAA0776
	KIAA1033
	KIAA1279
	KIAA1429
	KIF21A
	KIF5B
	KLHL28
	KTN1
	L2HGDH
	LACTB2
	LARP4
	LAS1L
	LCMT1
	LDHA
	LEO1
	LGR4
	LIMCH1
	LIN54
	LINS1
	LONP1
	LONP2
	LRPPRC
	LRRC57
	LTV1
	MAK10
	MAP3K7IP2
	MAPK9
	MAPKAPK5
	MBD1
	MBNL1
	MCM8
	MDM2
	MED1
	MEMO1
	METAP1
	MFSD8
	MIOS
	MITF
	MKLN1
	MOCS3
	MORF4L2
	MOSPD1
	MPDZ
	MRPL48
	MRPS22
	MRPS30
	MRS2
	MSH3
	MTERFD1
	MTIF2
	MUM1L1
	MUT
	MYBPC1
	MYH4
	MYOM2
	MYOT
	MYSM1
	N4BP2L2
	NAA25
	NARG1L
	NCOA4
	NDUFS1
	NDUFS2
	NFIX
	NNT
	NQO1
	NR2C1
	NRD1
	NSF
	NT5C2
	NT5C3L
	NT5DC1
	NUDT12
	NUDT9
	NUP155
	NUP160
	NUS1
	ORC5L
	OSBPL1A
	OXCT1
	OXNAD1
	OXR1
	OXSM
	PAFAH1B1
	PAIP1
	PAK1
	PCGF6
	PDCD2L
	PDCD7
	PDE4DIP
	PDHX
	PDLIM3
	PEX13
	PGGT1B
	PHF14
	PHKB
	PHTF1
	PICALM
	PKN2
	PLAA
	PLCB1
	PNO1
	PNPLA8
	POLB
	POLI
	PPIE
	PPP1CB
	PPP2CA
	PPPDE1
	PRDM4
	PRDX3
	PREP
	PREPL
	PRIM2
	PRKAA1
	PRKAB2
	PRKAG1
	PRMT10
	PRNP
	PRPF18
	PSMC2
	PSMD1
	PSMD12
	PSMD6
	PSME3
	PSME4
	PTCD3
	PTGES3
	PTPN4
	PUS10
	PUS7
	PYROXD1
	QKI
	QRSL1
	R3HDM1
	RAB3GAP2
	RABGAP1L
	RABGEF1
	RAD1
	RANBP6
	RBBP7
	RBM5
	RBM6
	RDH14
	RFWD2
	RGS7
	RHOQ
	RINT1
	RNF11
	RNF146
	RPGR
	RPL4
	RQCD1
	RRAGB
	RRM2B
	RTCD1
	RTN4IP1
	SAMD8
	SAPS3
	SCP2
	SDCBP
	SEC22C
	SEC23A
	SEC24B
	SEPHS1
	SERBP1
	SETD6
	SGCB
	SH3GLB1
	SKIV2L2
	SLC16A1
	SLC25A3
	SLC25A37
	SLC25A46
	SLC35A3
	SLC35A5
	SMAD4
	SMARCA2
	SMPDL3B
	SMU1
	SMYD2
	SNX16
	SOCS4
	SPAST
	SRP54
	ST3GAL6
	STAG2
	STRADB
	STX16
	SUCLA2
	SUCLG2
	SUDS3
	SUPV3L1
	TAF1B
	TARBP1
	TASP1
	TBC1D19
	TBL1XR1
	TCP1
	TDRD7
	TGFBR1
	TIA1
	TMED5
	TMEM19
	TMEM33
	TMEM5
	TOM1L1
	TOP2B
	TPI1
	TRDN
	TRMT61B
	TSG101
	TSNAX
	TSPAN3
	TTC14
	TXNL1
	UBE2A
	UBE2E2
	UBE3A
	UBXN4
	UEVLD
	UNC45B
	UPF3B
	USO1
	USP47
	VCL
	VMA21
	VPS13C
	VPS26A
	VPS33A
	VPS37A
	VPS45
	WAC
	WDR32
	WDR40A
	WDR41
	WDR70
	WNK1
	WTAP
	WWP1
	XPOT
	XRCC5
	YIPF4
	ZAK
	ZC3H14
	ZC3H15
	ZFP91
	ZNF134
	ZNF148
	ZNF207
	ZNF410
	ZNF420
	ZNF642
	ZNF644
	ZNF664
	ZNF79
	ZNHIT6
	ZWILCH

## Sheet: B. Module contents PMM
Module ID:	1	2	3	4	5	6
Number of genes in module:	720	229	152	134	112	108
	ENSSSCG00000000377	ENSSSCG00000000089	ENSSSCG00000001578	ENSSSCG00000000190	ENSSSCG00000000430	ENSSSCG00000000019
	ENSSSCG00000000525	ENSSSCG00000000744	ENSSSCG00000003749	ENSSSCG00000000381	ENSSSCG00000000746	ENSSSCG00000000849
	ENSSSCG00000000576	ENSSSCG00000001349	ENSSSCG00000004590	ENSSSCG00000001398	ENSSSCG00000001240	ENSSSCG00000001678
	ENSSSCG00000000795	ENSSSCG00000001454	ENSSSCG00000004916	ENSSSCG00000001468	ENSSSCG00000001246	ENSSSCG00000001957
	ENSSSCG00000000808	ENSSSCG00000001455	ENSSSCG00000004983	ENSSSCG00000001543	ENSSSCG00000001612	ENSSSCG00000004318
	ENSSSCG00000000996	ENSSSCG00000001456	ENSSSCG00000005955	ENSSSCG00000002993	ENSSSCG00000001891	ENSSSCG00000005676
	ENSSSCG00000001156	ENSSSCG00000001457	ENSSSCG00000008428	ENSSSCG00000003161	ENSSSCG00000002143	ENSSSCG00000006830
	ENSSSCG00000001601	ENSSSCG00000001718	ENSSSCG00000008492	ENSSSCG00000003524	ENSSSCG00000002278	ENSSSCG00000008627
	ENSSSCG00000001810	ENSSSCG00000002045	ENSSSCG00000008514	ENSSSCG00000003532	ENSSSCG00000006754	ENSSSCG00000010370
	ENSSSCG00000002113	ENSSSCG00000003181	ENSSSCG00000010221	ENSSSCG00000003864	ENSSSCG00000008222	ENSSSCG00000012880
	ENSSSCG00000002114	ENSSSCG00000003275	ENSSSCG00000010685	ENSSSCG00000006147	ENSSSCG00000008270	ENSSSCG00000013397
	ENSSSCG00000002128	ENSSSCG00000003367	ENSSSCG00000010866	ENSSSCG00000006418	ENSSSCG00000011098	ENSSSCG00000016425
	ENSSSCG00000002447	ENSSSCG00000004205	ENSSSCG00000012434	ENSSSCG00000007388	ENSSSCG00000011149	ABRA
	ENSSSCG00000002535	ENSSSCG00000004292	ENSSSCG00000014103	ENSSSCG00000009909	ENSSSCG00000011729	ALG14
	ENSSSCG00000002538	ENSSSCG00000004327	ENSSSCG00000015004	ENSSSCG00000010914	ENSSSCG00000014556	AP1S2
	ENSSSCG00000002877	ENSSSCG00000004626	ENSSSCG00000015933	ENSSSCG00000015814	AFTPH	ARID5B
	ENSSSCG00000003553	ENSSSCG00000005005	ENSSSCG00000015939	ENSSSCG00000017236	AHI1	ARNTL
	ENSSSCG00000003727	ENSSSCG00000005045	ENSSSCG00000016630	ENSSSCG00000017277	AKR1CL1	ATP6V0A2
	ENSSSCG00000003741	ENSSSCG00000005213	ABCA5	ENSSSCG00000017700	ANAPC10	BACH1
	ENSSSCG00000003854	ENSSSCG00000005462	ACAD11	ENSSSCG00000017956	APLF	BDNF
	ENSSSCG00000004082	ENSSSCG00000006182	ACADL	ACSL5	AQP11	C10orf57
	ENSSSCG00000004238	ENSSSCG00000006350	ADAL	ACTA2	ARPP-21	C11orf91
	ENSSSCG00000004265	ENSSSCG00000007127	AGGF1	ACTB	ARSK	C18orf25
	ENSSSCG00000004323	ENSSSCG00000007739	ANAPC5	ALOX5AP	ART5	C19orf42
	ENSSSCG00000004328	ENSSSCG00000007946	ASB3	ANXA2	ATIC	C3orf75
	ENSSSCG00000004460	ENSSSCG00000008433	BRMS1L	ARHGEF2	C15orf33	C8orf41
	ENSSSCG00000004624	ENSSSCG00000008501	BTBD10	ARPC1B	C1orf43	CCDC93
	ENSSSCG00000004640	ENSSSCG00000008779	C14orf135	ARPC3	C20orf108	COX15
	ENSSSCG00000004685	ENSSSCG00000008825	C20orf24	ARPC5	C21orf59	CPEB4
	ENSSSCG00000004786	ENSSSCG00000009215	C2orf30	BCL2A1	C4orf47	CREM
	ENSSSCG00000004834	ENSSSCG00000009309	C2orf79	C3orf14	C6orf182	CSPP1
	ENSSSCG00000005421	ENSSSCG00000009454	CAP2	C6orf115	C6orf184	CTH
	ENSSSCG00000005449	ENSSSCG00000009605	CAST	CAV1	C7orf50	DHRS11
	ENSSSCG00000005518	ENSSSCG00000009924	CBX5	CAV2	C9orf68	DNAJA1
	ENSSSCG00000006055	ENSSSCG00000010064	CCDC28A	CCND2	CA3	DNTTIP1
	ENSSSCG00000006063	ENSSSCG00000010294	CCDC55	CCR1	CAT	DRAM2
	ENSSSCG00000006128	ENSSSCG00000010712	CCDC62	CDC42SE1	CCDC15	DYNLL2
	ENSSSCG00000006258	ENSSSCG00000011565	CCPG1	CLIC2	CDKN2C	EGLN2
	ENSSSCG00000006260	ENSSSCG00000011993	CDC27	CLTA	CDNF	EIF1B
	ENSSSCG00000006628	ENSSSCG00000013002	CDC73	CNN3	CHD3	EIF4A1
	ENSSSCG00000006879	ENSSSCG00000014351	CEP63	COL4A2	COIL	EIF4E
	ENSSSCG00000007347	ENSSSCG00000015663	CLASP2	CRELD2	CSDA	FAM134B
	ENSSSCG00000007875	ENSSSCG00000015879	CLIP4	CTSW	DYNC2LI1	FBXO32
	ENSSSCG00000007918	ENSSSCG00000016167	CMPK1	CYBB	EIF3E	FGF7
	ENSSSCG00000008097	ENSSSCG00000017082	COPS4	DDOST	ELL3	FHL1
	ENSSSCG00000008358	ENSSSCG00000017680	COPS5	DLC1	ERAP2	FKBP5
	ENSSSCG00000008398	ENSSSCG00000017643	COQ6	DOK1	FAM49A	GCLM
	ENSSSCG00000008449	ABLIM1	CPEB3	EMILIN1	FBP2	HK2
	ENSSSCG00000009728	ACP1	CRBN	EPHA4	FBXO9	HMOX2
	ENSSSCG00000010191	ACRBP	CRYZ	EXT2	FBXW4	HSPB1
	ENSSSCG00000010260	AGA	CSDE1	FABP5	FEZ2	HSPH1
	ENSSSCG00000010489	AIF1	CUL4B	FAM178B	HAUS8	IFRD1
	ENSSSCG00000010802	ALDH1A3	DENND1A	FAM65A	HPS3	IGF1R
	ENSSSCG00000010983	ALOX15	DENR	FCER1G	HRASLS	ISCA2
	ENSSSCG00000011097	AMICA1	DERA	FES	ING2	KCNJ8
	ENSSSCG00000011170	ANGPT2	DHX29	GALNT7	IQCB1	LIN7A
	ENSSSCG00000011253	ANGPTL1	DIAPH1	GALT	KARS	LMCD1
	ENSSSCG00000011474	AOAH	DLD	GATA2	KCNN3	LONP2
	ENSSSCG00000011505	APOA1	DMD	GATA3	KCNS3	LONRF3
	ENSSSCG00000012654	ARHGAP22	DNAJC21	GLIPR2	KLHL31	LPIN1
	ENSSSCG00000012689	ARHGAP28	DNAJC9	GMFG	LANCL1	LPL
	ENSSSCG00000012776	ARHGAP29	DNTTIP2	GMPR2	LNPEP	LRRC59
	ENSSSCG00000013249	ARL3	DPP8	GPX3	LTA4H	MAPRE1
	ENSSSCG00000013331	ASPH	EGLN1	GRK5	MAP2K6	MCL1
	ENSSSCG00000013354	ATL3	EZH1	GSN	MAP7D1	MPDZ
	ENSSSCG00000013560	ATP8B1	FAM114A2	HEY1	MLLT3	MRPS10
	ENSSSCG00000013657	AVPR1A	FAM119A	HMG20B	MSTN	MSRB2
	ENSSSCG00000013715	BLNK	FAM82B	ICAM1	MTMR14	NPC1
	ENSSSCG00000013994	BMP5	FUT8	ICAM2	MYH4	NR4A3
	ENSSSCG00000014125	BTBD11	FXR1	ICAM3	NAV2	NR6A1
	ENSSSCG00000014250	C11orf73	GCC2	IGSF8	NEO1	PDE7A
	ENSSSCG00000014337	C15orf48	GOLGA4	IL16	NFYC	PLA2G16
	ENSSSCG00000014343	C1QC	GOSR1	ITGB3	NKAP	POLR3E
	ENSSSCG00000014409	C2orf40	GTPBP8	JAG1	P2RY1	PTPN1
	ENSSSCG00000014571	C3	HADHB	KIAA1324L	PBX1	PUS1
	ENSSSCG00000015030	C9orf150	HEATR5B	LCP1	PDE4A	PUSL1
	ENSSSCG00000015140	CA11	HIBADH	LRMP	PDK3	RAB30
	ENSSSCG00000015308	CADPS2	HIPK3	MAOA	PFKFB1	RAD51AP1
	ENSSSCG00000015357	CAMK1	HPRT1	MAP3K6	PHTF2	RASGEF1A
	ENSSSCG00000015601	CAMK1D	HSDL2	MIF	PIAS1	RNF14
	ENSSSCG00000015784	CAMK4	KIAA1033	MYBPC3	PIGF	RWDD4A
	ENSSSCG00000015832	CCDC80	KIF21A	MYO1F	PLCD4	SAFB2
	ENSSSCG00000015951	CCL19	KLHL28	NCF2	PPP1R14C	SARS
	ENSSSCG00000015957	CD302	LARP1B	NEK6	PRDX5	SF3A3
	ENSSSCG00000015988	CD3G	LONRF1	NFKBIA	PRIM1	SFRS4
	ENSSSCG00000015991	CD40	MBTPS1	NOTCH4	PRKRA	SH3KBP1
	ENSSSCG00000016038	CD47	MED1	NP	RAB24	SIM1
	ENSSSCG00000016234	CD58	MED7	NPR1	RAB2A	SLC25A33
	ENSSSCG00000016235	CD86	MEF2C	P2RX4	RABEPK	SMPDL3A
	ENSSSCG00000016252	CD8A	MNAT1	PARP8	RASGRP3	SNX25
	ENSSSCG00000016394	CDO1	MRPL3	PDIA5	RNF187	SORBS1
	ENSSSCG00000016560	CFD	MRPL4	PGD	SAR1B	STAM2
	ENSSSCG00000016778	CHCHD7	MTFMT	PGRMC1	SCYL3	STARD10
	ENSSSCG00000016815	CHEK1	MTMR3	PIGO	SERPINF1	TCTN2
	ENSSSCG00000017301	CHI3L1	MTRF1	PLEKHG3	SGCD	TGFB2
	ENSSSCG00000017401	CMTM6	N4BP2L2	PLEKHG5	SLC25A14	TINF2
	ENSSSCG00000017403	CMTM7	NARG1	PRRX2	SLC2A12	TLCD1
	ENSSSCG00000017740	CNPY2	NFE2L2	PSMB8	SNAP29	TXNRD1
	ENSSSCG00000017094	COL14A1	NIT1	PSME1	SOX6	UBE2J2
	AASDH	COL16A1	NRD1	PXDN	STK16	UBL3
	ABCE1	COX7A2L	NSD1	RAB13	SUV39H2	USP7
	ACAA2	CST7	NT5DC1	RAB34	TEX9	VEGFA
	ACADSB	CTSH	NUDT7	RAMP2	TINP1	VPS41
	ACO2	CTSS	OLA1	RASAL2	TMEM126B	WDR12
	ACOT13	CXCL14	ORC5L	REC8	TMEM27	WDR26
	ACOT9	CYP7B1	PDCD2L	RIPK3	TMPO	WDR82
	ACTR8	DAPP1	PEX3	RNF5	TTC3	YLPM1
	ACVR1	DCN	PHF14	S100A10	TTC39C	ZNF281
	ACVR2A	DEF6	PPP1R9A	S100A11	USE1
	ADIPOR2	DGUOK	PRPF18	SDC2	USP48
	ADK	DNASE1L3	PSIP1	SDS	YPEL1
	AFF4	DOCK10	PSMB7	SEC61B	ZFAND3
	AHSA1	DOCK11	R3HDM1	SELP
	AIDA	DPT	RAB10	SERP1
	AIFM1	EBI3	RAD50	SIGLEC5
	AKR1B1	EDNRA	RAD51C	SLC30A7
	ALG6	EEF1B2	RBM5	SNRPG
	AMD1	EFEMP1	REV1	SNX1
	AMZ2	EFHC1	RMND1	SPG21
	ANAPC4	ENPP1	RPA2	SPTAN1
	ANKHD1	EXOSC1	RPP14	SYK
	ANKRD40	FAM105A	RRM2B	TCF15
	AP3B1	FAM114A1	SERBP1	TMED4
	APPBP2	FAM46A	SMC3	TMSB10
	APTX	FANCL	SMC4	TMSB15A
	AQP7	FAP	SMC6	TMSL3
	ARF1	FBXO22	SNX16	TNXB
	ARFGEF1	FCHSD1	STAG2	TPM4
	ARHGAP24	FN1	STAU2	TTYH1
	ART3	FYB	STXBP3	TULP3
	ASCC1	GAS6	SUCLA2	TYROBP
	ASNS	GDF11	TAF1B	YWHAB
	ASPA	GGT5	TAX1BP1	YWHAQ
	ATAD1	GLB1L	TMEM106B	ZNF608
	ATE1	GLIPR1	TRIM37
	ATG3	GNG11	TTC4
	ATP13A3	GPSM3	TUBD1
	ATP2C1	HCK	UACA
	ATP5A1	HCST	UPRT
	ATP5B	HEXB	USP3
	ATP5G3	HHEX	USP34
	ATP6AP2	HLA-DMA	VPS26A
	ATP6V1A	HLA-DMB	VPS33A
	ATP6V1B2	HTRA1	WBP4
	ATP6V1C1	HTRA4	XRN1
	ATP6V1D	ID2	YME1L1
	ATP6V1H	IFI30	ZC3H15
	ATPAF1	IGF1	ZNF25
	ATRIP	IL15	ZNF502
	BAG1	ITGA4	ZNF583
	BAT1	ITM2A	ZNF642
	BBS5	ITM2B	ZRANB2
	BCAP31	ITM2C
	BCLAF1	KLRK1
	BOD1	LAMA3
	BPNT1	LAMA4
	BRAF	LAPTM4A
	BRAP	LGALS1
	BTAF1	LGALS3
	BTBD1	LIPA
	C10orf118	LRRC17
	C10orf119	LTB
	C12orf4	LTBP1
	C12orf41	MDFIC
	C14orf166	MMP14
	C1GALT1	MMP2
	C1orf26	MOBKL1B
	C1orf51	MPZL1
	C1orf58	MYO1B
	C20orf7	MYOF
	C20orf72	NCOA7
	C22orf28	NKG7
	C2orf37	NTF3
	C2orf42	OGN
	C4orf16	OSTF1
	C4orf43	PALMD
	C4orf46	PARVG
	C5orf33	PCBD1
	C5orf35	PDCD4
	C6orf211	PEPD
	C6orf89	PHF11
	C8orf37	PKIB
	C8orf58	PLAT
	C9orf72	PPIC
	CACYBP	PRC1
	CALCOCO2	PRCP
	CAMK2D	PRR13
	CAPRIN1	PTPN18
	CASD1	RGS10
	CASQ2	RGS12
	CATSPER2	RGS5
	CBX3	RPS18
	CCBL2	RPS23
	CCDC109A	RUNX1T1
	CCDC132	S100A14
	CCDC91	SAMHD1
	CCNG1	SCD5
	CCT3	SERP2
	CCT4	SERPING1
	CDC25C	SERTAD4
	CDC37L1	SLC27A3
	CDC42SE2	SLC7A10
	CDK4	SNX7
	CDK5RAP1	SPARCL1
	CDKAL1	SRP19
	CFL2	SRPX
	CHCHD1	ST3GAL4
	CHORDC1	ST8SIA4
	CHUK	STAP1
	CIRH1A	STX10
	CKMT2	SULF2
	CLCC1	SUMO2
	CLIP1	SYNE2
	CLP1	TCF4
	CLPX	TFPI
	CMAS	TMEM14A
	CNOT7	TMEM55A
	COG1	TNFAIP8
	COPB1	TRIM59
	COQ3	TSTD1
	CPD	TXNDC17
	CPOX	UBA52
	CRLS1	UFC1
	CROT	UNC13D
	CRYAB	VCAM1
	CS	VCAN
	CSNK1G2	VEGFC
	CSNK2A1	VNN2
	CTDSPL2	ZNF624
	CTPS2
	CTR9
	CUL4A
	CYP51A1
	DAPK2
	DARS
	DCUN1D1
	DCUN1D5
	DDX1
	DDX19A
	DDX20
	DDX21
	DECR1
	DHPS
	DHRS7C
	DHX15
	DIS3L
	DLST
	DNAJA2
	DNAJA4
	DNAJB9
	DNAJC1
	DNM1L
	DNPEP
	DOK5
	DYNC1I2
	ECD
	ECHS1
	EEA1
	EIF2A
	EIF2B5
	EIF3A
	EIF3B
	EIF4A2
	EIF4A3
	ELTD1
	ENSA
	EP300
	EPRS
	ERCC8
	ERLIN1
	ERP44
	ESYT2
	ETFDH
	EXOC5
	EXOSC9
	FAF2
	FAM126B
	FAM160B1
	FAM3C
	FAM49B
	FASTKD3
	FBXL5
	FBXO30
	FBXO48
	FBXO7
	FEM1B
	FGF9
	FGFR1OP
	FNTB
	FSD1L
	FTSJ3
	FYCO1
	G2E3
	GALK2
	GCH1
	GCLC
	GDF9
	GDI2
	GFM2
	GHITM
	GLMN
	GLO1
	GNL3
	GNPAT
	GOLGA1
	GOLGA5
	GOLPH3L
	GOPC
	GORASP2
	GOT1
	GOT2
	GPN1
	GPN3
	GRK4
	GRSF1
	GSK3B
	GSS
	GTDC1
	GTF2E2
	GTF2I
	GTF2IRD1
	GYG1
	HACL1
	HADH
	HADHA
	HARS2
	HBP1
	HDAC8
	HDHD2
	HEATR1
	HIF1A
	HIVEP2
	HMGCR
	HNRNPAB
	HNRNPH3
	HNRNPM
	HOMER2
	HOOK2
	HSP90AB1
	HSPA13
	HSPA4
	HSPA5
	HSPA9
	HSPBAP1
	HSPD1
	HTATIP2
	IARS
	IARS2
	ICA1
	IDE
	IDH3A
	IDH3B
	IKBKAP
	IPO5
	IQWD1
	IREB2
	ISCA1
	ITIH4
	KATNA1
	KBTBD10
	KCMF1
	KCNB1
	KCTD20
	KIAA0196
	KIAA0391
	KIAA1279
	KIAA1429
	KIF5B
	KLHL2
	KPNB1
	KTN1
	L2HGDH
	LACTB2
	LAMP2
	LAPTM4B
	LARP4
	LAS1L
	LEO1
	LETM1
	LGALS8
	LGR4
	LIMA1
	LIN54
	LINS1
	LRPPRC
	LRRC57
	LTV1
	MAGEF1
	MAK10
	MAP2K1
	MAP2K5
	MAPK9
	MAPKAPK3
	MBNL1
	MCM8
	MDH1
	MDM2
	ME2
	MED17
	MEF2A
	MEMO1
	MET
	METAP1
	METTL8
	MFSD8
	MID2
	MIOS
	MIPEP
	MITF
	MKLN1
	MMAA
	MORF4L2
	MOSPD1
	MRPL48
	MRPS11
	MRPS22
	MRPS31
	MSH3
	MSRB3
	MTERFD1
	MTFR1
	MTIF2
	MUDENG
	MUM1L1
	MUT
	MYBPC1
	MYOT
	MYSM1
	NAA25
	NCL
	NCOA4
	NCOR2
	NCRNA00153
	NDUFS1
	NDUFS2
	NEXN
	NFIX
	NHEJ1
	NNT
	NPTN
	NR2C1
	NRAP
	NSF
	NT5C3L
	NUDT12
	NUDT6
	NUDT9
	NUP155
	NUP160
	NUS1
	OAT
	ORMDL1
	OSBPL1A
	OXA1L
	OXNAD1
	OXR1
	OXSM
	PA2G4
	PAFAH1B1
	PAH
	PAIP1
	PAK1
	PANK3
	PAPD4
	PAPOLG
	PBK
	PCCA
	PCF11
	PCGF5
	PCGF6
	PDCD7
	PDE12
	PDHX
	PDLIM3
	PDS5B
	PECI
	PEX11A
	PEX13
	PFDN2
	PGGT1B
	PHTF1
	PIGB
	PINK1
	PISD
	PKIA
	PLAA
	PLS3
	PNO1
	PNPLA8
	POLDIP3
	POLI
	POLR3D
	PPA1
	PPID
	PPM1A
	PPP1CB
	PPP1CC
	PPP1R3C
	PPP2CA
	PPP2CB
	PPP3CC
	PPPDE1
	PRDM4
	PRDX3
	PRDX6
	PREPL
	PRKAA1
	PRKAG1
	PRKAR2A
	PRKCQ
	PRMT10
	PRNP
	PSEN1
	PSMC1
	PSMC2
	PSMD1
	PSMD10
	PSMD12
	PSMD6
	PSME3
	PSME4
	PTCD3
	PTPN4
	PUS10
	PYROXD1
	QKI
	QRSL1
	RAB1A
	RAB3GAP2
	RAB9A
	RABGAP1L
	RABGEF1
	RAD1
	RAE1
	RANBP6
	RBAK
	RBBP6
	RBBP7
	RBM17
	RBM18
	RBM4
	RBM45
	RBM6
	RBM7
	RBPSUH
	RCHY1
	RDH14
	REPS1
	REXO2
	RFC4
	RFK
	RFWD2
	RFXAP
	RGS7
	RHOQ
	RHOT1
	RINT1
	RIOK2
	RNF10
	RNF11
	RNF111
	RNF138
	RNF146
	RNF4
	RNF7
	ROCK2
	RPA1
	RPL4
	RPS6KA3
	RPUSD4
	RRAGB
	RTCD1
	RTN4IP1
	SAMD4A
	SAMD8
	SAPS3
	SART3
	SCP2
	SDCBP
	SEC23A
	SEC24B
	SEC24C
	SEC31A
	SEC61A2
	SECISBP2L
	SEPHS1
	SESN1
	SETD6
	SGCB
	SGPP1
	SH3GLB1
	SKIV2L2
	SLC16A1
	SLC25A11
	SLC25A25
	SLC25A28
	SLC25A3
	SLC25A46
	SLC30A6
	SLC35A1
	SLC35A3
	SLC5A4
	SLC9A4
	SLMO2
	SMAD4
	SMU1
	SMYD2
	SNAP23
	SNAPC3
	SNRPF
	SOD2
	SPAST
	SPTLC1
	SRP54
	SS18
	STON2
	STRADB
	STX7
	SUCLG2
	SUDS3
	SUPV3L1
	SYNCRIP
	TANK
	TARBP1
	TASP1
	TBC1D19
	TBCCD1
	TBRG1
	TCP1
	TDRD7
	TEX10
	TFRC
	TGFBR1
	TGFBR3
	TH1L
	THRB
	TIA1
	TIMM8A
	TIPIN
	TMED5
	TMEM183A
	TMEM19
	TMEM33
	TMEM5
	TMEM65
	TMEM87A
	TOP1
	TOP2B
	TPMT
	TRA2A
	TRDN
	TRIO
	TRMT61B
	TSEN15
	TSG101
	TSNAX
	TSPAN12
	TSPAN3
	TSR1
	TTC14
	TTC17
	TTF1
	TXNL1
	UBA2
	UBE2A
	UBE2D3
	UBE2E2
	UBE2K
	UBE2NL
	UBE2W
	UBE3A
	UBFD1
	UBXN4
	UEVLD
	UGP2
	UNC45B
	UPF3B
	USO1
	USP13
	USP28
	USP47
	UTP18
	UXS1
	VAPB
	VDAC1
	VDAC2
	VPS13C
	VPS37A
	VPS45
	WAC
	WDR23
	WDR32
	WDR36
	WDR40A
	WDR41
	WDR70
	WNK1
	WTAP
	XPA
	XPOT
	XRCC5
	YIPF4
	YIPF7
	YPEL5
	ZAK
	ZC3H14
	ZFAND5
	ZFP106
	ZNF134
	ZNF148
	ZNF207
	ZNF280B
	ZNF331
	ZNF410
	ZNF420
	ZNF558
	ZNF644
	ZNF79
	ZNHIT6
	ZWILCH
