# Supplementary material for: Breed, sex and anatomical location-specific gene expression profiling of the porcine skeletal muscles
Source: BMC Genet. 2013 Jun 15;14:53. doi: 10.1186/1471-2156-14-53 (PMC3703266; doi:10.1186/1471-2156-14-53)
Supplement: Additional file 8: Table S5 — Overlap between genes in the modules identified in longissimus doris muscle (LDM) and psoas major muscle (PMM). P-values to determine the significance of the overlap between the modules were performed using a Fisher’s exact test: *1: P = 1.45 × 10-10; *2: P = 3.39 × 10-12; *3: P = 3.29 × 10-18; *4: P = 3.38 × 10-18; *5: P =1.09 × 10-2; *6: P = 7.24 × 10-15; *7: P = 9.52 × 10-5; *8: P = 1.62 × 10-4. [file 1471-2156-14-53-S8.xls]

## Sheet: Table S5
Table S5. Overlap between genes in the modules identified in LDM and PMM
		LDM 1	LDM 2	LDM 3	LDM 4	LDM 5	LDM 6	LDM 7	LDM 8
	Total	536	244	206	195	184	155	127	108
PMM 1	720	*1376	*265	0	*366	0	0	*436	7
PMM 2	229	0	0	40	0	*5117	1	0	0
PMM 3	152	*656	13	0	0	0	0	0	41
PMM 4	134	0	0	*783	0	4	28	0	0
PMM 5	112	2	2	0	0	0	0	0	13
PMM 6	108	6	1	0	*852	0	5	1	0
