# Supplementary material for: Breed, sex and anatomical location-specific gene expression profiling of the porcine skeletal muscles
Source: BMC Genet. 2013 Jun 15;14:53. doi: 10.1186/1471-2156-14-53 (PMC3703266; doi:10.1186/1471-2156-14-53)
Supplement: Additional file 9: Table S6 — Primer sequences used for Q-PCR. *: ACTB (β actin), TBP (TATA box binding protein) and TOP2B (topoisomerase II β) are the endogenous control genes. [file 1471-2156-14-53-S9.xls]

## Sheet: Table S6
Table S6. Primer sequences used for Q-PCR
Gene symbol	Primer sequence (5’ to 3’)	Amplicon size(bp)	Ensembl/Genebank ID
ACTB*	F:TCTGGCACCACACCTTCT	114	DQ178122
	R:TGATCTGGGTCATCTTCTCAC
TBP*	F:GATGGACGTTCGGTTTAGG	124	DQ178129
	R:AGCAGCACAGTACGAGCAA
TOP2B*	F:AACTGGATGATGCTAATGATGCT	137	AF222921
	R:TGGAAAAACTCCGTATCTGTCTC
ADIPOR1	F: TGGCTGAAGGACAACGAC	228	ENSSSCG00000010930
	R: CAAGAAGAACATCCCAAACAC
ADIPOR2	F: CCTCTTACAAGCCCACC	101	ENSSSCG00000000761
	R: AGTCAGGCAGCACATCG
CAV1	F: GCGACCCTAAACACCTCAAC	91	ENSSSCG00000016634
	R: ATGCCGTCAAAACTGTGTGTC
CAV2	F: AAGACCTGCCTAATGGTTCTGC	83	ENSSSCG00000016635
	R:CTCGTACACAATGGAGCAATGAT
MDH1	F: TAAGGTTATCGTGGTGGG	124	ENSSSCG00000008369
	R: TGCTTTAGCTCGGTTGTG
INSIG1	F: TCAACCACGCCAGTGCTAA	251	ENSSSCG00000016420
	R: CACGCCTCCCGAGAAGAAA
